# Supplementary material for: Molecular dissection of Xinong 511 spike rachis response to Fusarium head blight infection
Source: Stress Biol. 2025 Jul 23;5(1):48. doi: 10.1007/s44154-025-00240-x (PMC12287499; doi:10.1007/s44154-025-00240-x)
Supplement: Supplementary file 2 — Additional file 2: Table S1. Summary of RNA-Seq reads mapping results. Table S2. GO enrichment of significant terms generated from differentially regulated genes. Table S3. DEGs were found in phenylpropanoid pathway. Table S4. Data of WGCNA analysis. Table S5. List of all primers used in this study. Table S6. Summary of RNA-Seq reads mapping results in population transcriptomics. Table S7. A FPKM value in population transcriptomics. Table S8. DEGs were found in population transcriptomics. Table S9. GO enrichment of significant terms generated from differentially regulated genes in population transcriptomics. Table S10. GO enrichment of significant terms generated from differentially expressed genes between XN511 and AK58 under mock-inoculated condition. [file 44154_2025_240_MOESM2_ESM.zip › Table S1 Summary of RNA-Seq reads mapping resultsR1.xlsx]

## Sheet: Sheet1
Table S1 Summery of RNA-Seq reads mapping results.
Sample ID	raw reads	Clean reads	Q20 (%)	Q30 (%)	GC (%)	Mapped reads	Mapped reads (%)	Uniquely mapped reads	Uniquely mapped reads (%)
XN_T1	39,847,338±1,971,563	39,277,328±2,009,362	97.83±0.21	93.96±0.48	52.66±0.25	37,015,202±2,478,978	94.2±1.53	32,853,638±2,160,584	83.62±1.26
XN_T1_1	40064642	39516416	97.9	94.11	52.51	37481321	94.85	33180426	83.97
XN_T1_2	41601596	41047602	97.98	94.28	52.91	39028060	95.08	34687433	84.54
XN_T1_3	37875775	37267966	97.62	93.48	52.55	34536224	92.67	30693054	82.36
XN_C1	38493794±254,697	37,824,966±249619	97.57±0.06	93.41±0.10	52.67±0.58	37,168,034±247,861	98.26±0.07	32,020,352±556,882	84.55±0.97
XN_C1_1	38744596	38074585	97.6	93.46	52.09	3.74159e+07	98.27	32519873	85.41
XN_C1_2	38497689	37800297	97.51	93.31	53.1	3.71161e+07	98.19	32077714	84.86
XN_C1_3	38239097	37600015	97.6	93.45	52.82	3.69721e+07	98.33	31463470	83.68
XN_T3	38,160,152±189300	37,591,932±201,314	97.73±0.06	93.70±0.16	53.01±0.47	35,533,234±268,308	94.52±0.42	31,708,368±203,456	84.35±0.28
XN_T3_1	38349452	37793246	97.79	93.86	52.76	3.58015e+07	94.73	31911824	84.44
XN_T3_2	38114853	37548442	97.72	93.63	53.48	3.53331e+07	94.1	31567322	84.07
XN_T3_3	38016151	37434109	97.68	93.62	52.8	3.54651e+07	94.74	31645958	84.54
XN_C3	41,749,717±3,892,143	41,104,800±3,794,972	97.71±0.26	93.70±0.62	52.76±0.25	37,970,099±2,056,790	92.54±3.44	33,757,631±2088,606	82.25±2.41
XN_C3_1	41099758	40515400	97.97	94.32	52.51	3.79913e+07	93.77	33543353	82.79
XN_C3_2	45641860	44899772	97.54	93.26	52.92	4.00057e+07	89.1	35846237	79.84
XN_C3_3	38507532	37899229	97.63	93.52	52.86	3.59133e+07	94.76	31883302	84.13
XN_T5	36,610,743±911,378	35,996,434±841,709	97.57±0.12	93.24±0.28	52.83±0.45	33,655,121±917,476	93.50±1.28	30,173,898±918,097	83.82±1.30
XN_T5_1	37522121	36838143	97.58	93.27	52.56	3.45726e+07	93.85	31091995	84.4
XN_T5_2	36353597	35825397	97.67	93.5	52.65	3.30382e+07	92.22	29561329	82.52
XN_T5_3	35956510	35325762	97.45	92.96	53.28	3.33546e+07	94.42	29868370	84.55
XN_C5	37,924,456±256,992	37,283,304±265,223	97.90±0.39	94.09±1.00	53.01±0.15	34,877,964±261,977	93.55±1.36	31,077,976±152,132	83.36±0.93
XN_C5_1	37809102	37152694	97.51	93.09	53.16	3.49421e+07	94.05	31050896	83.58
XN_C5_2	38181448	37548527	98.11	94.64	53	3.4616e+07	92.19	30952923	82.43
XN_C5_3	37782817	37148692	98.07	94.54	52.88	3.50758e+07	94.42	31230108	84.07
AK_T1	38,164,423±304,747	37,558,612±343,813	98.14±0.20	94.65±0.42	52.46±0.15	35,751,840±289,858	95.19±0.10	31,957,284±272,797	85.09±0.09
AK_T1_1	38399095	37880906	98.34	95.07	52.57	3.60285e+07	95.11	32230081	85.08
AK_T1_2	37859676	37214799	98.06	94.47	52.51	3.5462e+07	95.29	31698873	85.18
AK_T1_3	38234498	37580130	98.02	94.4	52.31	3.5765e+07	95.17	31942899	85
AK_C1	36,436,722±1,492,450	35,818,649±1,416,696	98.12±0.12	94.17±0.38	52.34±0.58	33,545,633±1,086,962	93.67±1.21	29,976,573±869,236	83.71±1.26
AK_C1_1	35678736	35135590	98.25	95.01	52.06	3.33366e+07	94.88	29853390	84.97
AK_C1_2	35702257	35085013	98.14	94.79	52.04	3.26677e+07	93.11	29230519	83.31
AK_C1_3	37929172	37235345	97.98	94.33	52.92	3.46326e+07	93.01	30845809	82.84
AK_T3	38,495,707±1,717,185	37,895,087±1,676,179	98.25±0.1	95.04±0.24	52.24±0.11	35,355,160±1,121,048	93.32±1.2	31,841,189±851,582	84.06±1.5
AK_T3_1	39506629	38850540	98.15	94.8	52.13	3.61388e+07	93.02	32305879	83.15
AK_T3_2	39201969	38615813	98.28	95.1	52.16	3.56926e+07	92.43	32228081	83.46
AK_T3_3	36778522	36218908	98.32	95.22	52.42	3.42341e+07	94.52	30989607	85.56
AK_C3	37,444,078±199,398	36,866,100±181,090	97.96±0.32	94.26±0.84	51.18±0.45	32,165,089±1,226,980	87.26±3.75	28,994,839±1,163,753	78.65±3.51
AK_C3_1	37317098	36742026	97.9	94.09	50.73	3.21713e+07	87.56	28987554	78.89
AK_C3_2	37643476	37047190	98.28	95.1	51.37	3.09381e+07	83.51	27838371	75.14
AK_C3_3	37371659	36809084	97.7	93.6	51.43	3.33858e+07	90.7	30158592	81.93
AK_T5	42,028,434±4,329,129	41,384,096±4,230,658	97.68±0.13	93.59±0.36	53.46±0.41	38,943,251±3,834,265	94.12±0.45	34,870,581±3,282,379	84.30±0.65
AK_T5_1	40403837	39816828	97.66	93.51	53.05	3.76548e+07	94.57	33700993	84.64
AK_T5_2	39323902	38720705	97.81	93.95	53.59	3.63975e+07	94	32757789	84.6
AK_T5_3	46357563	45614754	97.56	93.31	53.73	4.27775e+07	93.78	38152960	83.64
AK_C5	34,965,272±3,422,927	34,385,932±3,342,544	97.71±0.07	93.64±0.11	51.68±1.33	29,924,601±2,661,484	87.03±1.75	26,876,072±2,313,814	78.19±1.25
AK_C5_1	38388199	37728476	97.67	93.53	50.35	3.25861e+07	86.37	29029584	76.94
AK_C5_2	32398102	31817378	97.68	93.62	51.96	2.7347e+07	85.95	24562258	77.2
AK_C5_3	34109514	33611942	97.78	93.76	52.72	2.98407e+07	88.78	27036375	80.44
