# Supplementary material for: Molecular dissection of Xinong 511 spike rachis response to Fusarium head blight infection
Source: Stress Biol. 2025 Jul 23;5(1):48. doi: 10.1007/s44154-025-00240-x (PMC12287499; doi:10.1007/s44154-025-00240-x)
Supplement: Supplementary file 2 — Additional file 2: Table S1. Summary of RNA-Seq reads mapping results. Table S2. GO enrichment of significant terms generated from differentially regulated genes. Table S3. DEGs were found in phenylpropanoid pathway. Table S4. Data of WGCNA analysis. Table S5. List of all primers used in this study. Table S6. Summary of RNA-Seq reads mapping results in population transcriptomics. Table S7. A FPKM value in population transcriptomics. Table S8. DEGs were found in population transcriptomics. Table S9. GO enrichment of significant terms generated from differentially regulated genes in population transcriptomics. Table S10. GO enrichment of significant terms generated from differentially expressed genes between XN511 and AK58 under mock-inoculated condition. [file 44154_2025_240_MOESM2_ESM.zip › Table S10. GO enrichment of significant terms...R1.xlsx]

## Sheet: Sheet1
Number of differentially expressed genes between XN511 and AK58 under mock-inoculated condition
		Up	Down
XN511	C5vsC1	4468	4043
	C5vsC3	2821	2940
AK58	C5vsC1	5715	7086
	C5vsC3	5266	4927

## Sheet: AKC5vsC3_Down
GO term	Description	Ratio in foreground list	Ratio in background list	P-value	FDR	Number in foreground list	Group	GeneID
GO:0006979	response to oxidative stress	19/326	1031/59197	5.86e-06	0.000148	19	biological_process	TraesCS2D02G107600/TraesCS2D02G107800/TraesCS2B02G125200/TraesCS2B02G124800/TraesCS2B02G125300/TraesCS6D02G054900/TraesCS6B02G063900/TraesCS2A02G107500/TraesCS2D02G107900/TraesCS2A02G107600/TraesCS4A02G196300/TraesCS2A02G108100/TraesCS2A02G573900/TraesCS7A02G353400/TraesCS3A02G396100/TraesCS3A02G510900/TraesCS7D02G370400/TraesCS2B02G613900/TraesCS6D02G054400
GO:0042744	hydrogen peroxide catabolic process	18/326	730/59197	1.75e-07	1.06e-05	18	biological_process	TraesCS2D02G107600/TraesCS2D02G107800/TraesCS2B02G125200/TraesCS2B02G124800/TraesCS2B02G125300/TraesCS6D02G054900/TraesCS6B02G063900/TraesCS2A02G107500/TraesCS2D02G107900/TraesCS2A02G107600/TraesCS4A02G196300/TraesCS2A02G108100/TraesCS2A02G573900/TraesCS7A02G353400/TraesCS3A02G510900/TraesCS7D02G370400/TraesCS2B02G613900/TraesCS6D02G054400
GO:0046777	protein autophosphorylation	18/326	776/59197	4.24e-07	1.6e-05	18	biological_process	TraesCS5B02G112900/TraesCS7A02G055000/TraesCS7D02G050100/TraesCS5B02G526600/TraesCS5A02G118200/TraesCS5D02G525700/TraesCS3D02G395000/TraesCS5D02G119100/TraesCS7A02G364500/TraesCS4D02G194700/TraesCS4A02G346100/TraesCS5B02G527000/TraesCS5A02G474400/TraesCS2D02G509800/TraesCS2D02G475300/TraesCS4A02G110300/TraesCS5D02G525400/TraesCS3B02G365200
GO:0005975	carbohydrate metabolic process	14/326	1094/59197	0.00333	0.0223	14	biological_process	TraesCS5A02G329700/TraesCS5D02G335500/TraesCS5D02G335600/TraesCS7B02G304100/TraesCS1B02G454500/TraesCS3A02G480200/TraesCS3A02G480300/TraesCS2B02G241200/TraesCS1D02G430700/TraesCS3B02G526000/TraesCS2A02G343600/TraesCS3B02G571400/TraesCS2A02G295400/TraesCS1B02G454200
GO:0010200	response to chitin	13/326	557/59197	1.62e-05	0.000326	13	biological_process	TraesCS1D02G376500/TraesCS1D02G376800/TraesCS1D02G376700/TraesCS7B02G418500/TraesCS7D02G497300/TraesCS5D02G361800/TraesCS1A02G370700/TraesCS1B02G389900/TraesCS6D02G367600/TraesCS1A02G370600/TraesCS7D02G497400/TraesCS1D02G376600/TraesCS7A02G508800
GO:0009738	abscisic acid-activated signaling pathway	12/326	730/59197	0.000836	0.00836	12	biological_process	TraesCS2A02G261500/TraesCS1A02G297600/TraesCS4D02G191200/TraesCS4D02G194700/TraesCS5D02G102700/TraesCS4A02G114400/TraesCS4B02G189800/TraesCS1D02G293600/TraesCS2A02G323000/TraesCS5A02G090600/TraesCS3B02G289500/TraesCS4A02G110300
GO:0009611	response to wounding	11/326	650/59197	0.00108	0.0102	11	biological_process	TraesCS7D02G204700/TraesCS7B02G108300/TraesCS3A02G396100/TraesCS7B02G108000/TraesCS7B02G108500/TraesCS2A02G323000/TraesCS7D02G204400/TraesCS7A02G201400/TraesCS7D02G204500/TraesCS6A02G073300/TraesCS7A02G201300
GO:0009873	ethylene-activated signaling pathway	11/326	657/59197	0.00118	0.0107	11	biological_process	TraesCS1D02G376500/TraesCS4B02G299600/TraesCS4A02G005500/TraesCS2B02G411500/TraesCS1D02G376800/TraesCS1D02G376700/TraesCS1A02G370700/TraesCS1B02G389900/TraesCS1A02G370600/TraesCS1D02G376600/TraesCS2B02G417600
GO:0051301	cell division	11/326	864/59197	0.00909	0.0473	11	biological_process	TraesCS1D02G376500/TraesCS3A02G487200/TraesCS7B02G368100/TraesCS1D02G376800/TraesCS1D02G376700/TraesCS1A02G370700/TraesCS1B02G389900/TraesCS1A02G370600/TraesCS3B02G216000/TraesCS1D02G376600/TraesCS7A02G466800
GO:0048544	recognition of pollen	10/326	572/59197	0.00142	0.0116	10	biological_process	TraesCS3D02G072600/TraesCS2B02G384900/TraesCS1D02G360500/TraesCS7A02G431300/TraesCS3D02G072500/TraesCS4A02G323400/TraesCS2A02G547500/TraesCS2A02G367500/TraesCS3A02G435200/TraesCS2B02G384700
GO:0009607	response to biotic stimulus	9/326	192/59197	1.4e-06	4.21e-05	9	biological_process	TraesCS7A02G558500/TraesCS1A02G431400/TraesCS5D02G102700/TraesCS7B02G483400/TraesCS7D02G551400/TraesCS1B02G466200/TraesCS7A02G198900/TraesCS5A02G090600/TraesCS7D02G201400
GO:0010087	phloem or xylem histogenesis	8/326	148/59197	1.87e-06	5.15e-05	8	biological_process	TraesCS1D02G376500/TraesCS1D02G376800/TraesCS1D02G376700/TraesCS5D02G546400/TraesCS1A02G370700/TraesCS1B02G389900/TraesCS1A02G370600/TraesCS1D02G376600
GO:0031347	regulation of defense response	8/326	230/59197	4.63e-05	0.000823	8	biological_process	TraesCS7D02G204700/TraesCS7B02G108300/TraesCS7B02G108000/TraesCS7B02G108500/TraesCS7D02G204400/TraesCS7A02G201400/TraesCS7D02G204500/TraesCS7A02G201300
GO:0090357	regulation of tryptophan metabolic process	7/326	14/59197	4.78e-13	1.44e-10	7	biological_process	TraesCS1D02G376500/TraesCS1D02G376800/TraesCS1D02G376700/TraesCS1A02G370700/TraesCS1B02G389900/TraesCS1A02G370600/TraesCS1D02G376600
GO:0010928	regulation of auxin mediated signaling pathway	7/326	50/59197	1.17e-08	1.06e-06	7	biological_process	TraesCS1D02G376500/TraesCS1D02G376800/TraesCS1D02G376700/TraesCS1A02G370700/TraesCS1B02G389900/TraesCS1A02G370600/TraesCS1D02G376600
GO:0002758	innate immune response-activating signal transduction	7/326	134/59197	1.04e-05	0.000242	7	biological_process	TraesCS2D02G465100/TraesCS6A02G287000/TraesCS2A02G464200/TraesCS3A02G446000/TraesCS3D02G438700/TraesCS2B02G485900/TraesCS6D02G267800
GO:0006076	(1->3)-beta-D-glucan catabolic process	6/326	20/59197	9.68e-10	1.46e-07	6	biological_process	TraesCS3B02G529700/TraesCS3D02G478300/TraesCS3D02G478000/TraesCS3B02G529300/TraesCS3B02G528500/TraesCS3A02G483000
GO:0042545	cell wall modification	6/326	134/59197	0.000106	0.00168	6	biological_process	TraesCS2A02G344200/TraesCS2D02G322500/TraesCS5D02G224600/TraesCS2A02G092800/TraesCS2B02G341700/TraesCS4B02G187700
GO:0045490	pectin catabolic process	6/326	173/59197	0.000421	0.00489	6	biological_process	TraesCS2A02G344200/TraesCS2D02G322500/TraesCS5D02G224600/TraesCS2A02G092800/TraesCS2B02G341700/TraesCS4B02G187700
GO:0051603	proteolysis involved in cellular protein catabolic process	6/326	284/59197	0.00514	0.0305	6	biological_process	TraesCS4B02G267900/TraesCS4A02G035200/TraesCS6A02G356500/TraesCS2A02G376300/TraesCS6B02G261700/TraesCS4D02G103600
GO:0015770	sucrose transport	5/326	15/59197	1.41e-08	1.06e-06	5	biological_process	TraesCS7B02G160000/TraesCS7A02G261100/TraesCS5B02G288600/TraesCS5A02G289200/TraesCS7D02G263100
GO:0006825	copper ion transport	5/326	26/59197	2.94e-07	1.27e-05	5	biological_process	TraesCS7B02G160000/TraesCS7A02G261100/TraesCS5B02G288600/TraesCS5A02G289200/TraesCS7D02G263100
GO:0080163	regulation of protein serine/threonine phosphatase activity	5/326	26/59197	2.94e-07	1.27e-05	5	biological_process	TraesCS1A02G297600/TraesCS4D02G191200/TraesCS4A02G114400/TraesCS4B02G189800/TraesCS1D02G293600
GO:0010359	regulation of anion channel activity	5/326	70/59197	4.43e-05	0.000823	5	biological_process	TraesCS3A02G446000/TraesCS3D02G438700/TraesCS3B02G481000/TraesCS2D02G462000/TraesCS2B02G483400
GO:0016045	detection of bacterium	5/326	96/59197	0.000199	0.00301	5	biological_process	TraesCS3A02G446000/TraesCS3D02G438700/TraesCS3B02G481000/TraesCS2D02G462000/TraesCS2B02G483400
GO:0051707	response to other organism	5/326	132/59197	0.000859	0.00836	5	biological_process	TraesCS3B02G423500/TraesCS3A02G391300/TraesCS3D02G384300/TraesCS4B02G299600/TraesCS4A02G005500
GO:1905034	regulation of antifungal innate immune response	4/326	14/59197	8.65e-07	2.9e-05	4	biological_process	TraesCS7B02G418500/TraesCS7D02G497300/TraesCS7D02G497400/TraesCS7A02G508800
GO:0080092	regulation of pollen tube growth	4/326	41/59197	7.79e-05	0.00131	4	biological_process	TraesCS7A02G458700/TraesCS7A02G055000/TraesCS7D02G050100/TraesCS7B02G357900
GO:0051453	regulation of intracellular pH	4/326	70/59197	0.000622	0.00648	4	biological_process	TraesCS5A02G263100/TraesCS7D02G146700/TraesCS7A02G145400/TraesCS7B02G047600
GO:0031098	stress-activated protein kinase signaling cascade	4/326	139/59197	0.00752	0.042	4	biological_process	TraesCS4D02G194700/TraesCS3B02G289500/TraesCS4A02G062600/TraesCS4A02G110300
GO:0023014	signal transduction by protein phosphorylation	4/326	142/59197	0.00809	0.0444	4	biological_process	TraesCS4D02G194700/TraesCS3B02G289500/TraesCS4A02G062600/TraesCS4A02G110300
GO:0006821	chloride transport	3/326	22/59197	0.000236	0.00324	3	biological_process	TraesCS1A02G127500/TraesCS1D02G126500/TraesCS1B02G147400
GO:0032973	amino acid export across plasma membrane	3/326	22/59197	0.000236	0.00324	3	biological_process	TraesCS6A02G330000/TraesCS6B02G360700/TraesCS6A02G330100
GO:0009612	response to mechanical stimulus	3/326	24/59197	0.000307	0.00387	3	biological_process	TraesCS3B02G423500/TraesCS3A02G391300/TraesCS3D02G384300
GO:0061025	membrane fusion	3/326	24/59197	0.000307	0.00387	3	biological_process	TraesCS3B02G423500/TraesCS3A02G391300/TraesCS3D02G384300
GO:0006796	phosphate-containing compound metabolic process	3/326	25/59197	0.000348	0.0042	3	biological_process	TraesCS1B02G355800/TraesCS1A02G342700/TraesCS1D02G344800
GO:0006873	cellular ion homeostasis	3/326	27/59197	0.000439	0.00491	3	biological_process	TraesCS1A02G127500/TraesCS1D02G126500/TraesCS1B02G147400
GO:0120029	proton export across plasma membrane	3/326	29/59197	0.000544	0.00586	3	biological_process	TraesCS7D02G146700/TraesCS7A02G145400/TraesCS7B02G047600
GO:1900057	positive regulation of leaf senescence	3/326	38/59197	0.00121	0.0107	3	biological_process	TraesCS4D02G194700/TraesCS2A02G386400/TraesCS4A02G110300
GO:0010052	guard cell differentiation	3/326	41/59197	0.00151	0.012	3	biological_process	TraesCS3B02G377700/TraesCS3A02G346000/TraesCS4B02G277700
GO:0080144	amino acid homeostasis	3/326	42/59197	0.00162	0.0125	3	biological_process	TraesCS6A02G330000/TraesCS6B02G360700/TraesCS6A02G330100
GO:0052544	defense response by callose deposition in cell wall	3/326	43/59197	0.00173	0.0131	3	biological_process	TraesCS3B02G481000/TraesCS2D02G462000/TraesCS2B02G483400
GO:0010274	hydrotropism	3/326	45/59197	0.00198	0.0146	3	biological_process	TraesCS2D02G527500/TraesCS2A02G524500/TraesCS2B02G554600
GO:1902600	proton transmembrane transport	3/326	49/59197	0.00253	0.0178	3	biological_process	TraesCS7D02G146700/TraesCS7A02G145400/TraesCS7B02G047600
GO:0010374	stomatal complex development	3/326	62/59197	0.00492	0.0303	3	biological_process	TraesCS3B02G377700/TraesCS3A02G346000/TraesCS4B02G277700
GO:0009944	polarity specification of adaxial/abaxial axis	3/326	63/59197	0.00515	0.0305	3	biological_process	TraesCS2D02G382700/TraesCS5D02G546400/TraesCS5D02G093100
GO:0010167	response to nitrate	3/326	67/59197	0.00611	0.0355	3	biological_process	TraesCS2A02G323000/TraesCS1B02G225000/TraesCS1A02G211000
GO:0006898	receptor-mediated endocytosis	3/326	76/59197	0.00865	0.0458	3	biological_process	TraesCS3B02G481000/TraesCS2D02G462000/TraesCS2B02G483400
GO:0006073	cellular glucan metabolic process	2/326	10/59197	0.00132	0.0111	2	biological_process	TraesCS5B02G064000/TraesCS5A02G052600
GO:1902457	negative regulation of stomatal opening	2/326	13/59197	0.00227	0.0163	2	biological_process	TraesCS4D02G194700/TraesCS4A02G110300
GO:1901703	protein localization involved in auxin polar transport	2/326	19/59197	0.00486	0.0303	2	biological_process	TraesCS7B02G368100/TraesCS7A02G466800
GO:0097428	protein maturation by iron-sulfur cluster transfer	2/326	25/59197	0.00834	0.045	2	biological_process	TraesCS5A02G111500/TraesCS5B02G119500

## Sheet: XNC5vsC3_Down
GO term	Description	Ratio in foreground list	Ratio in background list	P-value	FDR	Number in foreground list	Group	GeneID
GO:0042744	hydrogen peroxide catabolic process	17/332	730/59197	1.08e-06	7.91e-05	17	biological_process	TraesCS6A02G047600/TraesCS6D02G054900/TraesCS2D02G108500/TraesCS2D02G107800/TraesCS6B02G063900/TraesCS2A02G573900/TraesCS2B02G124600/TraesCS1D02G096400/TraesCS3A02G510900/TraesCS7D02G417400/TraesCS2B02G613900/TraesCS7A02G353400/TraesCS2B02G125300/TraesCS2B02G124800/TraesCS2B02G125200/TraesCS4A02G196300/TraesCS2D02G107900
GO:0006979	response to oxidative stress	17/332	1031/59197	8.94e-05	0.0026	17	biological_process	TraesCS6A02G047600/TraesCS6D02G054900/TraesCS2D02G108500/TraesCS2D02G107800/TraesCS6B02G063900/TraesCS2A02G573900/TraesCS2B02G124600/TraesCS1D02G096400/TraesCS3A02G510900/TraesCS7D02G417400/TraesCS2B02G613900/TraesCS7A02G353400/TraesCS2B02G125300/TraesCS2B02G124800/TraesCS2B02G125200/TraesCS4A02G196300/TraesCS2D02G107900
GO:0005975	carbohydrate metabolic process	14/332	1094/59197	0.00391	0.0292	14	biological_process	TraesCS3B02G524700/TraesCS3A02G480200/TraesCS1A02G234600/TraesCS2B02G241200/TraesCS3B02G533800/TraesCS7B02G350300/TraesCS3A02G447500/TraesCS1D02G237500/TraesCS6D02G172400/TraesCS3D02G475000/TraesCS1D02G430700/TraesCS3B02G524800/TraesCS3B02G525000/TraesCS3A02G480300
GO:0007166	cell surface receptor signaling pathway	12/332	545/59197	7.08e-05	0.0023	12	biological_process	TraesCS6B02G458200/TraesCS6B02G002700/TraesCS3A02G039900/TraesCS6A02G000200/TraesCS6A02G411900/TraesCS6D02G002500/TraesCS6D02G362200/TraesCS1B02G043400/TraesCS5D02G373700/TraesCS6B02G415100/TraesCS3A02G521700/TraesCS2A02G443000
GO:0009768	photosynthesis, light harvesting in photosystem I	10/332	84/59197	5.14e-11	1.5e-08	10	biological_process	TraesCSU02G167700/TraesCS5B02G462800/TraesCS5B02G462900/TraesCS6A02G094200/TraesCS6A02G094400/TraesCS6B02G122600/TraesCS5B02G463000/TraesCS7B02G103400/TraesCS1B02G388200/TraesCS6A02G094300
GO:0018298	protein-chromophore linkage	10/332	213/59197	4.21e-07	4.1e-05	10	biological_process	TraesCSU02G167700/TraesCS5B02G462800/TraesCS5B02G462900/TraesCS6A02G094200/TraesCS6A02G094400/TraesCS6B02G122600/TraesCS5B02G463000/TraesCS7B02G103400/TraesCS1B02G388200/TraesCS6A02G094300
GO:0009416	response to light stimulus	10/332	544/59197	0.00112	0.0113	10	biological_process	TraesCSU02G167700/TraesCS5B02G462800/TraesCS5B02G462900/TraesCS6A02G094200/TraesCS6A02G094400/TraesCS6B02G122600/TraesCS5B02G463000/TraesCS7B02G103400/TraesCS1B02G388200/TraesCS6A02G094300
GO:0015833	peptide transport	7/332	78/59197	3.08e-07	4.1e-05	7	biological_process	TraesCS6A02G267800/TraesCS6D02G246400/TraesCS6A02G268500/TraesCS6A02G268400/TraesCS6D02G247000/TraesCS6B02G295600/TraesCS6D02G246500
GO:0090333	regulation of stomatal closure	7/332	156/59197	3.12e-05	0.0013	7	biological_process	TraesCS2D02G489700/TraesCS2B02G517400/TraesCS6D02G161600/TraesCS2A02G489500/TraesCS3D02G425400/TraesCS6A02G172600/TraesCS6B02G200100
GO:0015706	nitrate transport	7/332	187/59197	9.8e-05	0.0026	7	biological_process	TraesCS6A02G267800/TraesCS6D02G246400/TraesCS6A02G268500/TraesCS6A02G268400/TraesCS6D02G247000/TraesCS6B02G295600/TraesCS6D02G246500
GO:0009607	response to biotic stimulus	7/332	192/59197	0.000115	0.00271	7	biological_process	TraesCS7D02G201300/TraesCS2B02G097900/TraesCS2B02G097800/TraesCS7A02G198900/TraesCS2D02G081400/TraesCS7D02G201400/TraesCS5D02G018700
GO:0009742	brassinosteroid mediated signaling pathway	7/332	329/59197	0.00274	0.0236	7	biological_process	TraesCS2D02G489700/TraesCS2B02G517400/TraesCS2A02G489500/TraesCS3D02G511100/TraesCS3D02G473200/TraesCS3A02G478500/TraesCS3B02G522000
GO:0009753	response to jasmonic acid	7/332	349/59197	0.00379	0.0291	7	biological_process	TraesCS2D02G489700/TraesCS2B02G517400/TraesCS2D02G138400/TraesCS2A02G489500/TraesCS2A02G135900/TraesCS2D02G339900/TraesCS4B02G299600
GO:0009686	gibberellin biosynthetic process	6/332	113/59197	4.54e-05	0.00166	6	biological_process	TraesCS2A02G027800/TraesCS2D02G029600/TraesCS2B02G445500/TraesCS1D02G127000/TraesCS2B02G445200/TraesCS1A02G126400
GO:0051707	response to other organism	5/332	132/59197	0.000931	0.0105	5	biological_process	TraesCS5D02G354400/TraesCSU02G009000/TraesCS2D02G029800/TraesCS4B02G299600/TraesCS5A02G348200
GO:0080187	floral organ senescence	4/332	45/59197	0.000121	0.00271	4	biological_process	TraesCS2D02G489700/TraesCS2B02G517400/TraesCS2A02G489500/TraesCS2A02G527100
GO:1900056	negative regulation of leaf senescence	4/332	49/59197	0.000169	0.00328	4	biological_process	TraesCS2D02G489700/TraesCS2B02G517400/TraesCS2A02G489500/TraesCS5D02G420800
GO:0009682	induced systemic resistance	4/332	64/59197	0.000474	0.00718	4	biological_process	TraesCS2D02G489700/TraesCS2B02G517400/TraesCS2A02G489500/TraesCS4B02G367500
GO:0002758	innate immune response-activating signal transduction	4/332	134/59197	0.00705	0.0479	4	biological_process	TraesCS2B02G485900/TraesCS3D02G463800/TraesCS5D02G354400/TraesCS5A02G348200
GO:1900426	positive regulation of defense response to bacterium	4/332	140/59197	0.0082	0.0499	4	biological_process	TraesCS3D02G425400/TraesCS3A02G307600/TraesCS7A02G364500/TraesCS3D02G132500
GO:0009729	detection of brassinosteroid stimulus	3/332	18/59197	0.000134	0.0028	3	biological_process	TraesCS3D02G473200/TraesCS3A02G478500/TraesCS3B02G522000
GO:0009838	abscission	3/332	23/59197	0.000285	0.0052	3	biological_process	TraesCS4B02G219200/TraesCS4A02G085000/TraesCS7B02G337100
GO:0071244	cellular response to carbon dioxide	3/332	27/59197	0.000463	0.00718	3	biological_process	TraesCS6D02G161600/TraesCS6A02G172600/TraesCS6B02G200100
GO:2000030	regulation of response to red or far red light	3/332	28/59197	0.000516	0.00718	3	biological_process	TraesCS6D02G161600/TraesCS6A02G172600/TraesCS6B02G200100
GO:0080151	positive regulation of salicylic acid mediated signaling pathway	3/332	29/59197	0.000573	0.00761	3	biological_process	TraesCS2D02G489700/TraesCS2B02G517400/TraesCS2A02G489500
GO:0006829	zinc ion transport	3/332	32/59197	0.000769	0.00976	3	biological_process	TraesCS2A02G143400/TraesCS2D02G422000/TraesCS1B02G306500
GO:0002679	respiratory burst involved in defense response	3/332	34/59197	0.00092	0.0105	3	biological_process	TraesCS6A02G382300/TraesCS6B02G421900/TraesCS2B02G314500
GO:0071482	cellular response to light stimulus	3/332	38/59197	0.00128	0.0124	3	biological_process	TraesCS1D02G440900/TraesCS3D02G081300/TraesCS3A02G081300
GO:0031349	positive regulation of defense response	3/332	51/59197	0.00298	0.0249	3	biological_process	TraesCS3A02G307600/TraesCS7A02G364500/TraesCS3D02G132500
GO:0047484	regulation of response to osmotic stress	3/332	52/59197	0.00315	0.0256	3	biological_process	TraesCS2D02G489700/TraesCS2B02G517400/TraesCS2A02G489500
GO:0009864	induced systemic resistance, jasmonic acid mediated signaling pathway	3/332	53/59197	0.00333	0.0263	3	biological_process	TraesCS2D02G489700/TraesCS2B02G517400/TraesCS2A02G489500
GO:0010359	regulation of anion channel activity	3/332	70/59197	0.00725	0.0481	3	biological_process	TraesCS3A02G307500/TraesCS3D02G463800/TraesCS3B02G481000
GO:2000070	regulation of response to water deprivation	3/332	73/59197	0.00814	0.0499	3	biological_process	TraesCS2D02G489700/TraesCS2B02G517400/TraesCS2A02G489500
GO:0036258	multivesicular body assembly	2/332	5/59197	0.00031	0.00533	2	biological_process	TraesCS4B02G219200/TraesCS4A02G085000
GO:0032527	protein exit from endoplasmic reticulum	2/332	9/59197	0.0011	0.0113	2	biological_process	TraesCS5B02G054600/TraesCS5D02G060200
GO:0045862	positive regulation of proteolysis	2/332	9/59197	0.0011	0.0113	2	biological_process	TraesCS4B02G219200/TraesCS4A02G085000
GO:0046506	sulfolipid biosynthetic process	2/332	11/59197	0.00167	0.0157	2	biological_process	TraesCS3D02G055400/TraesCS3A02G055500
GO:0015857	uracil transport	2/332	14/59197	0.00273	0.0236	2	biological_process	TraesCS7A02G479700/TraesCS7B02G382000
GO:0043100	pyrimidine nucleobase salvage	2/332	20/59197	0.00557	0.0397	2	biological_process	TraesCS7A02G479700/TraesCS7B02G382000
GO:0043312	neutrophil degranulation	2/332	24/59197	0.00798	0.0499	2	biological_process	TraesCS4B02G219200/TraesCS4A02G085000
GO:0048576	positive regulation of short-day photoperiodism, flowering	2/332	24/59197	0.00798	0.0499	2	biological_process	TraesCS3D02G427900/TraesCS3B02G470000

## Sheet: AKC5vsC3_Up
GO term	Description	Ratio in foreground list	Ratio in background list	P-value	FDR	Number in foreground list	Group	GeneID
GO:0009651	response to salt stress	44/302	1084/59197	3.18e-26	1.25e-24	44	biological_process	TraesCS3A02G113100/TraesCS3B02G130500/TraesCS3B02G131000/TraesCS3D02G115300/TraesCS3D02G114700/TraesCS3B02G131100/TraesCS6B02G447400/TraesCS3D02G045500/TraesCS3B02G131200/TraesCS3B02G049900/TraesCS3D02G115000/TraesCS3D02G115100/TraesCS2D02G093000/TraesCS2A02G094500/TraesCS3B02G130900/TraesCS3B02G131300/TraesCS3D02G045800/TraesCS3A02G113000/TraesCS6B02G423900/TraesCS3D02G114900/TraesCS4D02G212300/…
GO:0009408	response to heat	42/302	513/59197	2.99e-37	3.51e-35	42	biological_process	TraesCS3A02G113100/TraesCS3B02G130500/TraesCS3B02G131000/TraesCS3D02G115300/TraesCS3D02G114700/TraesCS3B02G131100/TraesCS3D02G045500/TraesCS3B02G131200/TraesCS3B02G049900/TraesCS3D02G115000/TraesCS3D02G115100/TraesCS7A02G159600/TraesCS4D02G357900/TraesCS3B02G130900/TraesCS3B02G131300/TraesCS3D02G045800/TraesCS6A02G316200/TraesCS7B02G388700/TraesCS3A02G113000/TraesCS6D02G295500/TraesCS3D02G114900/…
GO:0006457	protein folding	39/302	436/59197	4.08e-36	3.2e-34	39	biological_process	TraesCS3A02G113100/TraesCS3B02G130500/TraesCS3B02G131000/TraesCS3D02G115300/TraesCS3D02G114700/TraesCS3B02G131100/TraesCS2D02G575200/TraesCS3D02G045500/TraesCS3B02G131200/TraesCS3B02G049900/TraesCS3D02G115000/TraesCS3D02G115100/TraesCS7A02G159600/TraesCS4D02G357900/TraesCS3B02G130900/TraesCS3B02G131300/TraesCS3D02G045800/TraesCS7B02G388700/TraesCS3A02G113000/TraesCS3D02G114900/TraesCS4B02G397600/…
GO:0051259	protein complex oligomerization	29/302	116/59197	1.03e-40	2.43e-38	29	biological_process	TraesCS3A02G113100/TraesCS3B02G130500/TraesCS3B02G131000/TraesCS3D02G115300/TraesCS3D02G114700/TraesCS3B02G131100/TraesCS3D02G045500/TraesCS3B02G131200/TraesCS3B02G049900/TraesCS3D02G115000/TraesCS3D02G115100/TraesCS3B02G130900/TraesCS3B02G131300/TraesCS3D02G045800/TraesCS3A02G113000/TraesCS3D02G114900/TraesCS4D02G212300/TraesCS3B02G130300/TraesCS7B02G347100/TraesCS4A02G092100/TraesCS3A02G034500/…
GO:0000302	response to reactive oxygen species	29/302	208/59197	9.19e-33	5.4e-31	29	biological_process	TraesCS3A02G113100/TraesCS3B02G130500/TraesCS3B02G131000/TraesCS3D02G115300/TraesCS3D02G114700/TraesCS3B02G131100/TraesCS3D02G045500/TraesCS3B02G131200/TraesCS3B02G049900/TraesCS3D02G115000/TraesCS3D02G115100/TraesCS3B02G130900/TraesCS3B02G131300/TraesCS3D02G045800/TraesCS3A02G113000/TraesCS3D02G114900/TraesCS4D02G212300/TraesCS3B02G130300/TraesCS7B02G347100/TraesCS4A02G092100/TraesCS3A02G034500/…
GO:0009737	response to abscisic acid	25/302	1169/59197	2.46e-09	3.86e-08	25	biological_process	TraesCS5A02G424700/TraesCS5A02G424800/TraesCS5B02G426800/TraesCS3B02G286600/TraesCS2D02G093000/TraesCS2A02G094500/TraesCS5D02G433200/TraesCS5B02G426700/TraesCS2A02G094700/TraesCS2B02G023600/TraesCS6D02G332700/TraesCS6A02G350100/TraesCS7A02G222500/TraesCS4A02G125300/TraesCS2B02G109800/TraesCS7A02G560000/TraesCS7B02G484900/TraesCS6B02G383200/TraesCS5A02G063100/TraesCS2D02G093100/TraesCS1B02G384700/…
GO:0009873	ethylene-activated signaling pathway	13/302	657/59197	4.01e-05	0.000349	13	biological_process	TraesCS1A02G187900/TraesCS2D02G369900/TraesCS5B02G118200/TraesCS6B02G280800/TraesCS1B02G195700/TraesCS2D02G414300/TraesCS7D02G469200/TraesCS2A02G373700/TraesCS6D02G225700/TraesCS6D02G217800/TraesCS6B02G263800/TraesCS4A02G035400/TraesCS4D02G267500
GO:0009415	response to water	12/302	31/59197	3.23e-20	1.08e-18	12	biological_process	TraesCS6A02G350500/TraesCS6B02G383800/TraesCS4D02G063100/TraesCS6D02G332900/TraesCS6D02G333300/TraesCS4A02G250900/TraesCS6B02G383500/TraesCS6A02G350900/TraesCS6D02G332600/TraesCS6A02G350200/TraesCS6D02G333200/TraesCS6A02G350700
GO:0009738	abscisic acid-activated signaling pathway	11/302	730/59197	0.00147	0.00707	11	biological_process	TraesCS4B02G210100/TraesCS4D02G210900/TraesCS1D02G218200/TraesCS1B02G384700/TraesCS3A02G249000/TraesCS6B02G364000/TraesCS3B02G277900/TraesCS6A02G333600/TraesCS4A02G094300/TraesCS1B02G229400/TraesCS5B02G470600
GO:0006012	galactose metabolic process	9/302	76/59197	2.19e-10	4.3e-09	9	biological_process	TraesCS2B02G109700/TraesCS2D02G093000/TraesCS2A02G094500/TraesCS2A02G094700/TraesCS4A02G125300/TraesCS2B02G109800/TraesCS2D02G093100/TraesCS2A02G097400/TraesCS2B02G112800
GO:0061408	positive regulation of transcription from RNA polymerase II promoter in response to heat stress	8/302	78/59197	7.19e-09	1.06e-07	8	biological_process	TraesCS3B02G568300/TraesCSU02G127200/TraesCS4D02G358900/TraesCS3D02G227200/TraesCS4B02G385800/TraesCS7D02G367700/TraesCS7B02G272500/TraesCS5A02G383800
GO:0045471	response to ethanol	6/302	15/59197	8.08e-11	1.73e-09	6	biological_process	TraesCS4D02G212300/TraesCS4A02G092100/TraesCS4B02G212300/TraesCS4B02G211700/TraesCS4D02G213300/TraesCS4B02G212200
GO:0046688	response to copper ion	6/302	22/59197	1.17e-09	2.11e-08	6	biological_process	TraesCS4D02G212300/TraesCS4A02G092100/TraesCS4B02G212300/TraesCS4B02G211700/TraesCS4D02G213300/TraesCS4B02G212200
GO:0016121	carotene catabolic process	6/302	24/59197	2.09e-09	3.51e-08	6	biological_process	TraesCS2A02G250600/TraesCS5A02G374000/TraesCS5B02G375900/TraesCS5D02G383500/TraesCS5B02G029300/TraesCS5D02G038800
GO:0046685	response to arsenic-containing substance	6/302	36/59197	2.87e-08	3.75e-07	6	biological_process	TraesCS4D02G212300/TraesCS4A02G092100/TraesCS4B02G212300/TraesCS4B02G211700/TraesCS4D02G213300/TraesCS4B02G212200
GO:0009688	abscisic acid biosynthetic process	6/302	43/59197	8.73e-08	1.08e-06	6	biological_process	TraesCS2A02G250600/TraesCS5A02G374000/TraesCS5B02G375900/TraesCS5D02G383500/TraesCS5B02G029300/TraesCS5D02G038800
GO:0009846	pollen germination	6/302	200/59197	0.000605	0.00347	6	biological_process	TraesCS4A02G242900/TraesCS4D02G071000/TraesCS4A02G242800/TraesCS4B02G072200/TraesCS4B02G072300/TraesCS4D02G071100
GO:0009845	seed germination	6/302	204/59197	0.000671	0.00375	6	biological_process	TraesCS4B02G210100/TraesCS4B02G275300/TraesCS7D02G340400/TraesCS4D02G210900/TraesCS7A02G333100/TraesCS4A02G094300
GO:0016117	carotenoid biosynthetic process	5/302	82/59197	6.62e-05	0.000536	5	biological_process	TraesCS5A02G356300/TraesCS4D02G314400/TraesCS4B02G318000/TraesCS5B02G358800/TraesCS5D02G365100
GO:0006541	glutamine metabolic process	5/302	116/59197	0.000338	0.00215	5	biological_process	TraesCS3D02G346700/TraesCS4A02G109900/TraesCS7A02G508000/TraesCS3A02G352700/TraesCS3B02G385400
GO:0034620	cellular response to unfolded protein	4/302	57/59197	0.000212	0.00151	4	biological_process	TraesCS1B02G294300/TraesCS1D02G284000/TraesCS1A02G285000/TraesCS4A02G066100
GO:0006986	response to unfolded protein	4/302	63/59197	0.000312	0.0021	4	biological_process	TraesCS1B02G294300/TraesCS1D02G284000/TraesCS1A02G285000/TraesCS4A02G066100
GO:0006284	base-excision repair	4/302	64/59197	0.000332	0.00215	4	biological_process	TraesCS3D02G346700/TraesCS7A02G508000/TraesCS3A02G352700/TraesCS3B02G385400
GO:0002238	response to molecule of fungal origin	4/302	78/59197	0.000704	0.00385	4	biological_process	TraesCS2B02G132700/TraesCS2B02G132500/TraesCS6A02G323800/TraesCS6D02G303600
GO:0019253	reductive pentose-phosphate cycle	4/302	80/59197	0.000774	0.00414	4	biological_process	TraesCS2B02G078900/TraesCS2D02G065300/TraesCS2A02G066900/TraesCS2A02G066800
GO:1901002	positive regulation of response to salt stress	4/302	127/59197	0.0042	0.0176	4	biological_process	TraesCS7A02G205100/TraesCS4A02G129100/TraesCS7D02G208000/TraesCS7B02G112400
GO:0010183	pollen tube guidance	4/302	137/59197	0.00548	0.0218	4	biological_process	TraesCS6D02G122400/TraesCS6B02G160900/TraesCS6A02G132700/TraesCS1D02G453800
GO:0009853	photorespiration	4/302	146/59197	0.00685	0.0255	4	biological_process	TraesCS2B02G078900/TraesCS2D02G065300/TraesCS2A02G066900/TraesCS2A02G066800
GO:0051085	chaperone cofactor-dependent protein refolding	4/302	146/59197	0.00685	0.0255	4	biological_process	TraesCS1B02G294300/TraesCS1D02G284000/TraesCS1A02G285000/TraesCS4A02G066100
GO:0050708	regulation of protein secretion	3/302	6/59197	2.6e-06	2.91e-05	3	biological_process	TraesCS2D02G401000/TraesCS2B02G421900/TraesCS2A02G404000
GO:2000300	regulation of synaptic vesicle exocytosis	3/302	6/59197	2.6e-06	2.91e-05	3	biological_process	TraesCS2D02G401000/TraesCS2B02G421900/TraesCS2A02G404000
GO:0046676	negative regulation of insulin secretion	3/302	7/59197	4.53e-06	4.44e-05	3	biological_process	TraesCS2D02G401000/TraesCS2B02G421900/TraesCS2A02G404000
GO:0048462	carpel formation	3/302	7/59197	4.53e-06	4.44e-05	3	biological_process	TraesCS5A02G237500/TraesCS5D02G244000/TraesCS5B02G235200
GO:0003006	developmental process involved in reproduction	3/302	10/59197	1.54e-05	0.000144	3	biological_process	TraesCS6D02G122400/TraesCS6B02G160900/TraesCS6A02G132700
GO:0017157	regulation of exocytosis	3/302	13/59197	3.62e-05	0.000327	3	biological_process	TraesCS2D02G401000/TraesCS2B02G421900/TraesCS2A02G404000
GO:0042593	glucose homeostasis	3/302	25/59197	0.000278	0.00192	3	biological_process	TraesCS2D02G401000/TraesCS2B02G421900/TraesCS2A02G404000
GO:0006873	cellular ion homeostasis	3/302	27/59197	0.000351	0.00217	3	biological_process	TraesCS4B02G275300/TraesCS7D02G340400/TraesCS7A02G333100
GO:0010226	response to lithium ion	3/302	28/59197	0.000392	0.00236	3	biological_process	TraesCS4B02G275300/TraesCS7D02G340400/TraesCS7A02G333100
GO:0048856	anatomical structure development	3/302	29/59197	0.000435	0.00256	3	biological_process	TraesCS3D02G364800/TraesCS3A02G371700/TraesCS3B02G404000
GO:0080022	primary root development	3/302	39/59197	0.00105	0.00536	3	biological_process	TraesCS3D02G364800/TraesCS3A02G371700/TraesCS3B02G404000
GO:0000413	protein peptidyl-prolyl isomerization	3/302	69/59197	0.00537	0.0218	3	biological_process	TraesCS2D02G276000/TraesCS2A02G277100/TraesCS2B02G294500
GO:0045492	xylan biosynthetic process	3/302	83/59197	0.00894	0.032	3	biological_process	TraesCS4A02G227100/TraesCS4B02G194100/TraesCS4D02G195000
GO:2000652	regulation of secondary cell wall biogenesis	3/302	90/59197	0.0111	0.0391	3	biological_process	TraesCS7A02G205100/TraesCS7D02G208000/TraesCS7B02G112400
GO:0009833	plant-type primary cell wall biogenesis	3/302	96/59197	0.0133	0.0451	3	biological_process	TraesCS2A02G210300/TraesCS2B02G236400/TraesCS5B02G221600
GO:0046274	lignin catabolic process	3/302	96/59197	0.0133	0.0451	3	biological_process	TraesCS4B02G208000/TraesCS1D02G282600/TraesCS1B02G292600
GO:0006378	mRNA polyadenylation	3/302	97/59197	0.0136	0.0457	3	biological_process	TraesCS7D02G325500/TraesCS7A02G328600/TraesCS7B02G229300
GO:0034220	ion transmembrane transport	2/302	9/59197	0.000912	0.00476	2	biological_process	TraesCS4A02G119900/TraesCS4D02G186100
GO:0046345	abscisic acid catabolic process	2/302	12/59197	0.00166	0.00778	2	biological_process	TraesCS5D02G244900/TraesCS5A02G238000
GO:0010508	positive regulation of autophagy	2/302	17/59197	0.00335	0.0146	2	biological_process	TraesCS4D02G357900/TraesCS7B02G388700
GO:0046246	terpene biosynthetic process	2/302	19/59197	0.00419	0.0176	2	biological_process	TraesCS2B02G132700/TraesCS2B02G132500
GO:0016135	saponin biosynthetic process	2/302	20/59197	0.00464	0.0191	2	biological_process	TraesCS2B02G132700/TraesCS2B02G132500
GO:1900036	positive regulation of cellular response to heat	2/302	22/59197	0.0056	0.0219	2	biological_process	TraesCS6D02G217800/TraesCS6B02G263800
GO:0048576	positive regulation of short-day photoperiodism, flowering	2/302	24/59197	0.00665	0.0255	2	biological_process	TraesCS3A02G434400/TraesCS3A02G432900
GO:0030042	actin filament depolymerization	2/302	28/59197	0.00898	0.032	2	biological_process	TraesCS5D02G492300/TraesCS5A02G478800

## Sheet: XNC5vsC3_Up
GO term	Description	Ratio in foreground list	Ratio in background list	P-value	FDR	Number in foreground list	Group	GeneID
GO:0009737	response to abscisic acid	25/305	1169/59197	3.01e-09	5.72e-07	25	biological_process	TraesCS5B02G426800/TraesCS5A02G424700/TraesCS5A02G424800/TraesCS2A02G094700/TraesCS1A02G367200/TraesCS2A02G094500/TraesCS5B02G307100/TraesCS7B02G484900/TraesCS2D02G093100/TraesCS1B02G385300/TraesCS2B02G109800/TraesCS5D02G433200/TraesCS5A02G063100/TraesCS1B02G385100/TraesCS5B02G426700/TraesCS2A02G323200/TraesCS1A02G367100/TraesCS1D02G147900/TraesCS1D02G372900/TraesCS1A02G239600/TraesCS5D02G074300/…
GO:0009651	response to salt stress	24/305	1084/59197	3.24e-09	5.72e-07	24	biological_process	TraesCS3A02G113100/TraesCS6D02G217800/TraesCS3B02G131000/TraesCS6B02G263800/TraesCS2A02G094700/TraesCS4D02G145600/TraesCS6A02G235100/TraesCS3D02G115300/TraesCS2A02G094500/TraesCS3B02G130300/TraesCS7B02G347100/TraesCS4D02G267500/TraesCS2D02G093100/TraesCS2B02G109800/TraesCS3B02G130500/TraesCS2A02G323200/TraesCS1D02G147900/TraesCS1A02G239600/TraesCS2B02G301000/TraesCS7B02G075600/TraesCS4A02G092100/…
GO:0009414	response to water deprivation	21/305	890/59197	1.09e-08	1.04e-06	21	biological_process	TraesCS5B02G426800/TraesCS5A02G424700/TraesCS5A02G424800/TraesCS2A02G094700/TraesCS2A02G094500/TraesCS7D02G469200/TraesCS5D02G491600/TraesCS7B02G484900/TraesCS4D02G267500/TraesCS2D02G093100/TraesCS2B02G109800/TraesCS5D02G433200/TraesCS5B02G426700/TraesCS5D02G491500/TraesCS1A02G239600/TraesCS3A02G509200/TraesCS7B02G075600/TraesCS6A02G350100/TraesCS6A02G333600/TraesCS1D02G239800/TraesCS5A02G380900
GO:0009873	ethylene-activated signaling pathway	16/305	657/59197	4.15e-07	1.46e-05	16	biological_process	TraesCS2A02G373700/TraesCS6D02G225700/TraesCS6B02G280800/TraesCS6D02G217800/TraesCS6B02G263800/TraesCS2D02G369900/TraesCS6A02G235100/TraesCS4A02G035400/TraesCS3D02G321700/TraesCS7D02G469200/TraesCS6A02G243500/TraesCS4D02G267500/TraesCS4B02G268100/TraesCS3A02G328100/TraesCS3A02G379900/TraesCS1A02G314200
GO:0005975	carbohydrate metabolic process	16/305	1094/59197	0.00021	0.00265	16	biological_process	TraesCS3B02G484200/TraesCS1D02G312600/TraesCS1D02G431300/TraesCS1A02G312400/TraesCS7A02G009800/TraesCS2D02G292500/TraesCS1D02G395200/TraesCS3D02G092900/TraesCS7D02G008800/TraesCS4A02G485400/TraesCS3B02G108000/TraesCS7D02G009400/TraesCS1A02G311100/TraesCS4A02G321600/TraesCS3A02G092800/TraesCS1B02G322500
GO:0009408	response to heat	15/305	513/59197	9.54e-08	6.45e-06	15	biological_process	TraesCS3A02G113100/TraesCS6A02G316200/TraesCS3B02G131000/TraesCS4D02G145600/TraesCS3D02G115300/TraesCS3B02G130300/TraesCS6D02G295500/TraesCS6B02G346700/TraesCS7B02G347100/TraesCS3B02G130500/TraesCS5A02G477400/TraesCS1A02G239600/TraesCS4D02G357900/TraesCS4A02G092100/TraesCS1D02G239800
GO:0009611	response to wounding	15/305	650/59197	1.85e-06	4.67e-05	15	biological_process	TraesCS5A02G378900/TraesCS2D02G209600/TraesCS5B02G382600/TraesCS5B02G382400/TraesCS5B02G307100/TraesCS5D02G491600/TraesCS1B02G282000/TraesCS4D02G267500/TraesCS5A02G477400/TraesCS2A02G323200/TraesCS1A02G272000/TraesCS5D02G388800/TraesCS5D02G491500/TraesCS5A02G403200/TraesCS6B02G365200
GO:0009738	abscisic acid-activated signaling pathway	12/305	730/59197	0.000467	0.00458	12	biological_process	TraesCS4B02G210100/TraesCS1A02G367200/TraesCS5B02G307100/TraesCS1B02G385300/TraesCS4A02G094300/TraesCS4D02G210900/TraesCS1B02G385100/TraesCS2A02G323200/TraesCS1A02G367100/TraesCS1D02G372900/TraesCS7B02G075600/TraesCS6A02G333600
GO:0006457	protein folding	11/305	436/59197	1.96e-05	0.000346	11	biological_process	TraesCS3A02G113100/TraesCS3B02G131000/TraesCS4D02G145600/TraesCS3D02G115300/TraesCS3B02G130300/TraesCS2D02G575200/TraesCS7B02G347100/TraesCS3B02G130500/TraesCS4D02G357900/TraesCS7B02G149200/TraesCS4A02G092100
GO:0042542	response to hydrogen peroxide	10/305	214/59197	2.02e-07	7.93e-06	10	biological_process	TraesCS3A02G113100/TraesCS3B02G131000/TraesCS4D02G145600/TraesCS3D02G115300/TraesCS3B02G130300/TraesCS7B02G347100/TraesCS3B02G130500/TraesCS2A02G323200/TraesCS4A02G092100/TraesCS6B02G365200
GO:0010200	response to chitin	10/305	557/59197	0.000705	0.00639	10	biological_process	TraesCS2A02G373700/TraesCS6D02G225700/TraesCS6B02G280800/TraesCS2D02G369900/TraesCS5B02G307100/TraesCS5D02G491600/TraesCS6A02G243500/TraesCS5A02G477400/TraesCS5D02G491500/TraesCS1A02G228500
GO:0051259	protein complex oligomerization	8/305	116/59197	1.78e-07	7.84e-06	8	biological_process	TraesCS3A02G113100/TraesCS3B02G131000/TraesCS4D02G145600/TraesCS3D02G115300/TraesCS3B02G130300/TraesCS7B02G347100/TraesCS3B02G130500/TraesCS4A02G092100
GO:0031408	oxylipin biosynthetic process	8/305	155/59197	1.62e-06	4.39e-05	8	biological_process	TraesCS6B02G464800/TraesCS5A02G378900/TraesCS5B02G382600/TraesCS5B02G382400/TraesCS4B02G037900/TraesCS5D02G388800/TraesCS6D02G172200/TraesCS5A02G403200
GO:0009415	response to water	6/305	31/59197	1.18e-08	1.04e-06	6	biological_process	TraesCS4D02G063100/TraesCS6D02G333300/TraesCS6A02G350500/TraesCS6A02G350900/TraesCS6D02G332900/TraesCS6B02G383500
GO:0006012	galactose metabolic process	6/305	76/59197	2.88e-06	6.36e-05	6	biological_process	TraesCS2A02G094700/TraesCS2A02G094500/TraesCS2D02G093100/TraesCS2B02G109800/TraesCS2B02G109700/TraesCS1A02G443900
GO:0016117	carotenoid biosynthetic process	6/305	82/59197	4.49e-06	9.32e-05	6	biological_process	TraesCS4D02G314400/TraesCS5A02G356300/TraesCS5B02G358800/TraesCS4B02G318000/TraesCS5D02G365100/TraesCS5A02G494200
GO:0009845	seed germination	6/305	204/59197	0.000706	0.00639	6	biological_process	TraesCS4B02G210100/TraesCS4B02G275300/TraesCS7B02G244300/TraesCS4A02G094300/TraesCS4D02G210900/TraesCS7D02G340400
GO:0016540	protein autoprocessing	5/305	23/59197	1.1e-07	6.45e-06	5	biological_process	TraesCS2B02G538600/TraesCS2D02G512100/TraesCS2A02G510800/TraesCS2D02G512000/TraesCS2A02G510400
GO:0016121	carotene catabolic process	5/305	24/59197	1.38e-07	6.95e-06	5	biological_process	TraesCS5A02G374000/TraesCS5B02G029300/TraesCS5B02G375900/TraesCS5D02G038800/TraesCS5D02G383500
GO:0009688	abscisic acid biosynthetic process	5/305	43/59197	2.88e-06	6.36e-05	5	biological_process	TraesCS5A02G374000/TraesCS5B02G029300/TraesCS5B02G375900/TraesCS5D02G038800/TraesCS5D02G383500
GO:0008360	regulation of cell shape	5/305	103/59197	0.000204	0.00265	5	biological_process	TraesCS6B02G468600/TraesCS1A02G333600/TraesCS6B02G468200/TraesCS6B02G468500/TraesCS2D02G600000
GO:0031098	stress-activated protein kinase signaling cascade	5/305	139/59197	0.000805	0.0071	5	biological_process	TraesCS1A02G367200/TraesCS1B02G385300/TraesCS1B02G385100/TraesCS1A02G367100/TraesCS1D02G372900
GO:0023014	signal transduction by protein phosphorylation	5/305	142/59197	0.000886	0.00762	5	biological_process	TraesCS1A02G367200/TraesCS1B02G385300/TraesCS1B02G385100/TraesCS1A02G367100/TraesCS1D02G372900
GO:0032147	activation of protein kinase activity	5/305	159/59197	0.00146	0.0112	5	biological_process	TraesCS1A02G367200/TraesCS1B02G385300/TraesCS1B02G385100/TraesCS1A02G367100/TraesCS1D02G372900
GO:2000022	regulation of jasmonic acid mediated signaling pathway	5/305	190/59197	0.00317	0.0224	5	biological_process	TraesCS3D02G345600/TraesCS3A02G351400/TraesCS3B02G383900/TraesCS5D02G491600/TraesCS5D02G491500
GO:0009846	pollen germination	5/305	200/59197	0.00394	0.0253	5	biological_process	TraesCS4A02G242900/TraesCS4A02G242800/TraesCS4B02G072200/TraesCS4D02G071100/TraesCS5D02G074900
GO:0034440	lipid oxidation	4/305	38/59197	4.44e-05	0.000747	4	biological_process	TraesCS5A02G378900/TraesCS5B02G382600/TraesCS5B02G382400/TraesCS5D02G388800
GO:0006075	(1->3)-beta-D-glucan biosynthetic process	4/305	47/59197	0.000103	0.00159	4	biological_process	TraesCS6B02G468600/TraesCS6B02G468200/TraesCS6B02G468500/TraesCS2D02G600000
GO:0006378	mRNA polyadenylation	4/305	97/59197	0.00164	0.0123	4	biological_process	TraesCS4D02G322900/TraesCS7A02G328600/TraesCS7D02G325500/TraesCS7B02G229300
GO:0016125	sterol metabolic process	4/305	125/59197	0.00411	0.0259	4	biological_process	TraesCS2A02G400500/TraesCS5A02G238000/TraesCS6D02G172200/TraesCS5A02G403200
GO:1901002	positive regulation of response to salt stress	4/305	127/59197	0.00435	0.0265	4	biological_process	TraesCS7A02G205100/TraesCS2A02G097200/TraesCS2B02G112600/TraesCS2D02G096000
GO:0051707	response to other organism	4/305	132/59197	0.00498	0.0298	4	biological_process	TraesCS5A02G378900/TraesCS5B02G382600/TraesCS5B02G382400/TraesCS5D02G388800
GO:0097237	cellular response to toxic substance	3/305	9/59197	1.11e-05	0.000218	3	biological_process	TraesCS3D02G345600/TraesCS3A02G351400/TraesCS3B02G383900
GO:1900036	positive regulation of cellular response to heat	3/305	22/59197	0.000194	0.00265	3	biological_process	TraesCS6D02G217800/TraesCS6B02G263800/TraesCS6A02G235100
GO:1900367	positive regulation of defense response to insect	3/305	24/59197	0.000253	0.00308	3	biological_process	TraesCS1B02G282000/TraesCS1A02G272000/TraesCS6B02G365200
GO:0006809	nitric oxide biosynthetic process	3/305	26/59197	0.000322	0.00367	3	biological_process	TraesCS6B02G356800/TraesCS6D02G306000/TraesCS6B02G024900
GO:0006873	cellular ion homeostasis	3/305	27/59197	0.000361	0.00387	3	biological_process	TraesCS4B02G275300/TraesCS7B02G244300/TraesCS7D02G340400
GO:0010226	response to lithium ion	3/305	28/59197	0.000403	0.00419	3	biological_process	TraesCS4B02G275300/TraesCS7B02G244300/TraesCS7D02G340400
GO:0048856	anatomical structure development	3/305	29/59197	0.000448	0.00452	3	biological_process	TraesCS3D02G364800/TraesCS3B02G404000/TraesCS3A02G371700
GO:0080022	primary root development	3/305	39/59197	0.00108	0.00886	3	biological_process	TraesCS3D02G364800/TraesCS3B02G404000/TraesCS3A02G371700
GO:0009699	phenylpropanoid biosynthetic process	3/305	51/59197	0.00235	0.0169	3	biological_process	TraesCS7D02G353900/TraesCS7D02G354000/TraesCS1D02G310100
GO:0000413	protein peptidyl-prolyl isomerization	3/305	69/59197	0.00552	0.0325	3	biological_process	TraesCS2D02G276000/TraesCS2A02G277100/TraesCS2B02G294500
GO:0061408	positive regulation of transcription from RNA polymerase II promoter in response to heat stress	3/305	78/59197	0.00775	0.0427	3	biological_process	TraesCSU02G127200/TraesCS4B02G385800/TraesCS5A02G383800
GO:0048462	carpel formation	2/305	7/59197	0.000546	0.00521	2	biological_process	TraesCS5D02G244000/TraesCS5A02G237500
GO:0052865	1-deoxy-D-xylulose 5-phosphate biosynthetic process	2/305	9/59197	0.00093	0.00782	2	biological_process	TraesCS1D02G392500/TraesCS1B02G411100
GO:0003006	developmental process involved in reproduction	2/305	10/59197	0.00116	0.0093	2	biological_process	TraesCS3B02G472100/TraesCS6A02G132700
GO:0006116	NADH oxidation	2/305	11/59197	0.00141	0.0111	2	biological_process	TraesCS1D02G312600/TraesCS1A02G312400
GO:0046168	glycerol-3-phosphate catabolic process	2/305	14/59197	0.00231	0.0169	2	biological_process	TraesCS1D02G312600/TraesCS1A02G312400
GO:0010500	transmitting tissue development	2/305	18/59197	0.00383	0.0251	2	biological_process	TraesCS5D02G244000/TraesCS5A02G237500
GO:0097264	self proteolysis	2/305	18/59197	0.00383	0.0251	2	biological_process	TraesCS1B02G282000/TraesCS1A02G272000
GO:0009831	plant-type cell wall modification involved in multidimensional cell growth	2/305	19/59197	0.00427	0.0264	2	biological_process	TraesCS1A02G311100/TraesCS1B02G322500

## Sheet: AKC5vsC1_Down
GO term	Description	Ratio in foreground list	Ratio in background list	P-value	FDR	Number in foreground list	Group	GeneID
GO:0009873	ethylene-activated signaling pathway	20/321	657/59197	8.25e-10	1.99e-08	20	biological_process	TraesCS1D02G376500/TraesCS1A02G370400/TraesCS5D02G245300/TraesCS5B02G236900/TraesCS6B02G350100/TraesCS5A02G238400/TraesCS4B02G299600/TraesCS2B02G411500/TraesCS4A02G005500/TraesCS2A02G399600/TraesCS1D02G376700/TraesCS1B02G389900/TraesCS1A02G370700/TraesCS1D02G376800/TraesCS1B02G389800/TraesCS1B02G419300/TraesCS1A02G370600/TraesCS3B02G357600/TraesCS1B02G389700/TraesCS6A02G319500
GO:0009611	response to wounding	19/321	650/59197	4.24e-09	9.29e-08	19	biological_process	TraesCS4A02G304400/TraesCS7B02G108300/TraesCS7B02G108500/TraesCS7D02G204700/TraesCS2D02G251700/TraesCS4B02G135200/TraesCS6A02G073300/TraesCS7D02G204400/TraesCS7B02G108000/TraesCS2B02G264000/TraesCS7A02G201400/TraesCS7D02G204500/TraesCS5A02G129500/TraesCS7A02G201600/TraesCS1B02G419300/TraesCS7B02G108400/TraesCS7A02G201500/TraesCS4D02G356300/TraesCS7A02G201300
GO:0005975	carbohydrate metabolic process	18/321	1094/59197	3.71e-05	0.000447	18	biological_process	TraesCS5A02G329700/TraesCS5D02G335500/TraesCS7B02G304500/TraesCS7A02G404700/TraesCS5D02G335600/TraesCS5A02G329600/TraesCS1B02G479500/TraesCS3A02G268100/TraesCS4A02G173800/TraesCS2D02G338100/TraesCS7A02G404900/TraesCS1D02G452800/TraesCS2A02G295400/TraesCS3A02G480300/TraesCSU02G113500/TraesCS2D02G381300/TraesCS2B02G357500/TraesCS2D02G322100
GO:0009768	photosynthesis, light harvesting in photosystem I	16/321	84/59197	1.76e-20	2.12e-18	16	biological_process	TraesCS5B02G462900/TraesCS6A02G094600/TraesCS5B02G462800/TraesCS6A02G094400/TraesCS1B02G388300/TraesCS6A02G094300/TraesCS5B02G463000/TraesCS6D02G088800/TraesCS1D02G375000/TraesCS7B02G103400/TraesCS5B02G463100/TraesCS1D02G411600/TraesCS5D02G464900/TraesCS6A02G094200/TraesCS1A02G403800/TraesCS5D02G464700
GO:0018298	protein-chromophore linkage	16/321	213/59197	7.08e-14	4.26e-12	16	biological_process	TraesCS5B02G462900/TraesCS6A02G094600/TraesCS5B02G462800/TraesCS6A02G094400/TraesCS1B02G388300/TraesCS6A02G094300/TraesCS5B02G463000/TraesCS6D02G088800/TraesCS1D02G375000/TraesCS7B02G103400/TraesCS5B02G463100/TraesCS1D02G411600/TraesCS5D02G464900/TraesCS6A02G094200/TraesCS1A02G403800/TraesCS5D02G464700
GO:0009416	response to light stimulus	16/321	544/59197	6.63e-08	1.33e-06	16	biological_process	TraesCS5B02G462900/TraesCS6A02G094600/TraesCS5B02G462800/TraesCS6A02G094400/TraesCS1B02G388300/TraesCS6A02G094300/TraesCS5B02G463000/TraesCS6D02G088800/TraesCS1D02G375000/TraesCS7B02G103400/TraesCS5B02G463100/TraesCS1D02G411600/TraesCS5D02G464900/TraesCS6A02G094200/TraesCS1A02G403800/TraesCS5D02G464700
GO:0010200	response to chitin	16/321	557/59197	9.12e-08	1.69e-06	16	biological_process	TraesCS1D02G376500/TraesCS1A02G370400/TraesCS5D02G245300/TraesCS5B02G236900/TraesCS5A02G238400/TraesCS7A02G508700/TraesCS7B02G418500/TraesCS1D02G376700/TraesCS1B02G389900/TraesCS1A02G370700/TraesCS6A02G186200/TraesCS1D02G376800/TraesCS1B02G389800/TraesCS1A02G370600/TraesCS7D02G497300/TraesCS1B02G389700
GO:0042744	hydrogen peroxide catabolic process	16/321	730/59197	3.15e-06	5.06e-05	16	biological_process	TraesCS2D02G107600/TraesCS6D02G054900/TraesCS2B02G125300/TraesCS2D02G107800/TraesCS6B02G063900/TraesCS6D02G303900/TraesCS2B02G125200/TraesCS2D02G107900/TraesCS2A02G107600/TraesCS6B02G063400/TraesCS2D02G582900/TraesCS2B02G124800/TraesCS3B02G154200/TraesCS6D02G054400/TraesCS1A02G104200/TraesCS7A02G353400
GO:0006979	response to oxidative stress	16/321	1031/59197	0.000193	0.00179	16	biological_process	TraesCS2D02G107600/TraesCS6D02G054900/TraesCS2B02G125300/TraesCS2D02G107800/TraesCS6B02G063900/TraesCS6D02G303900/TraesCS2B02G125200/TraesCS2D02G107900/TraesCS2A02G107600/TraesCS6B02G063400/TraesCS2D02G582900/TraesCS2B02G124800/TraesCS3B02G154200/TraesCS6D02G054400/TraesCS1A02G104200/TraesCS7A02G353400
GO:0051301	cell division	14/321	864/59197	0.000313	0.00252	14	biological_process	TraesCS1D02G376500/TraesCS1A02G370400/TraesCS5D02G245300/TraesCS5B02G236900/TraesCS5A02G238400/TraesCS1D02G376700/TraesCS1B02G389900/TraesCS1A02G370700/TraesCS7B02G368100/TraesCS1D02G376800/TraesCS1B02G389800/TraesCS1A02G370600/TraesCS7A02G466800/TraesCS1B02G389700
GO:0031347	regulation of defense response	13/321	230/59197	5.5e-10	1.47e-08	13	biological_process	TraesCS7B02G108300/TraesCS7B02G108500/TraesCS7D02G204700/TraesCS2D02G251700/TraesCS7D02G204400/TraesCS7B02G108000/TraesCS2B02G264000/TraesCS7A02G201400/TraesCS7D02G204500/TraesCS7A02G201600/TraesCS7B02G108400/TraesCS7A02G201500/TraesCS7A02G201300
GO:0090357	regulation of tryptophan metabolic process	12/321	14/59197	4.74e-26	1.14e-23	12	biological_process	TraesCS1D02G376500/TraesCS1A02G370400/TraesCS5D02G245300/TraesCS5B02G236900/TraesCS5A02G238400/TraesCS1D02G376700/TraesCS1B02G389900/TraesCS1A02G370700/TraesCS1D02G376800/TraesCS1B02G389800/TraesCS1A02G370600/TraesCS1B02G389700
GO:0010928	regulation of auxin mediated signaling pathway	12/321	50/59197	5.31e-17	4.27e-15	12	biological_process	TraesCS1D02G376500/TraesCS1A02G370400/TraesCS5D02G245300/TraesCS5B02G236900/TraesCS5A02G238400/TraesCS1D02G376700/TraesCS1B02G389900/TraesCS1A02G370700/TraesCS1D02G376800/TraesCS1B02G389800/TraesCS1A02G370600/TraesCS1B02G389700
GO:0010087	phloem or xylem histogenesis	12/321	148/59197	3.98e-11	1.92e-09	12	biological_process	TraesCS1D02G376500/TraesCS1A02G370400/TraesCS5D02G245300/TraesCS5B02G236900/TraesCS5A02G238400/TraesCS1D02G376700/TraesCS1B02G389900/TraesCS1A02G370700/TraesCS1D02G376800/TraesCS1B02G389800/TraesCS1A02G370600/TraesCS1B02G389700
GO:0045490	pectin catabolic process	12/321	173/59197	2.45e-10	7.39e-09	12	biological_process	TraesCS2A02G344200/TraesCS2D02G322500/TraesCS2A02G092800/TraesCS5B02G215400/TraesCS5A02G216500/TraesCS2D02G523700/TraesCS2B02G551400/TraesCS2B02G341700/TraesCS1B02G477900/TraesCS4B02G187700/TraesCS2B02G024500/TraesCS1D02G264000
GO:0042545	cell wall modification	11/321	134/59197	2.28e-10	7.39e-09	11	biological_process	TraesCS2A02G344200/TraesCS2D02G322500/TraesCS2A02G092800/TraesCS5B02G215400/TraesCS5A02G216500/TraesCS2D02G523700/TraesCS2B02G551400/TraesCS2B02G341700/TraesCS1B02G477900/TraesCS4B02G187700/TraesCS1D02G264000
GO:0002758	innate immune response-activating signal transduction	7/321	134/59197	9.41e-06	0.000133	7	biological_process	TraesCS2D02G465100/TraesCS2A02G464200/TraesCS6A02G287000/TraesCS3D02G438700/TraesCS2B02G485900/TraesCS3A02G446000/TraesCS6D02G267800
GO:0042546	cell wall biogenesis	7/321	190/59197	8.78e-05	0.000882	7	biological_process	TraesCS1B02G355800/TraesCS7D02G418700/TraesCS2D02G484000/TraesCS7A02G426900/TraesCS7A02G426600/TraesCS7A02G426700/TraesCS7D02G419200
GO:0006869	lipid transport	7/321	304/59197	0.00146	0.00837	7	biological_process	TraesCS3B02G063400/TraesCS2D02G476900/TraesCS5B02G461600/TraesCS3B02G063500/TraesCS7B02G312800/TraesCS3B02G062800/TraesCSU02G056900
GO:0009813	flavonoid biosynthetic process	7/321	327/59197	0.0022	0.0113	7	biological_process	TraesCS2B02G200700/TraesCS2B02G006300/TraesCS2B02G006700/TraesCS2D02G015700/TraesCS1D02G450100/TraesCS6B02G022500/TraesCS1B02G476400
GO:0010411	xyloglucan metabolic process	6/321	186/59197	0.000568	0.00391	6	biological_process	TraesCS7D02G418700/TraesCS2D02G484000/TraesCS7A02G426900/TraesCS7A02G426600/TraesCS7A02G426700/TraesCS7D02G419200
GO:0080167	response to karrikin	6/321	241/59197	0.00214	0.0112	6	biological_process	TraesCS4D02G206200/TraesCS4B02G205300/TraesCS7B02G115300/TraesCS5B02G001100/TraesCS1D02G126600/TraesCS4A02G099000
GO:0007623	circadian rhythm	6/321	256/59197	0.00289	0.0136	6	biological_process	TraesCS1B02G479500/TraesCS3A02G268100/TraesCS5B02G069500/TraesCS1D02G452800/TraesCS7B02G188000/TraesCS7D02G295400
GO:0080092	regulation of pollen tube growth	5/321	41/59197	2.9e-06	5e-05	5	biological_process	TraesCS7A02G458700/TraesCS7D02G050100/TraesCS3D02G296400/TraesCS7A02G055000/TraesCS7B02G357900
GO:0010359	regulation of anion channel activity	5/321	70/59197	4.12e-05	0.000473	5	biological_process	TraesCS2B02G483500/TraesCS3D02G438700/TraesCS2D02G462000/TraesCS3A02G446000/TraesCS2B02G483400
GO:0016045	detection of bacterium	5/321	96/59197	0.000186	0.00179	5	biological_process	TraesCS2B02G483500/TraesCS3D02G438700/TraesCS2D02G462000/TraesCS3A02G446000/TraesCS2B02G483400
GO:0051707	response to other organism	5/321	132/59197	0.000801	0.00522	5	biological_process	TraesCS3B02G423500/TraesCS3A02G391300/TraesCS3D02G384300/TraesCS4B02G299600/TraesCS4A02G005500
GO:0009744	response to sucrose	5/321	240/59197	0.0103	0.0414	5	biological_process	TraesCS1B02G479500/TraesCS3A02G268100/TraesCS7B02G115300/TraesCS5B02G556300/TraesCS1D02G452800
GO:0080163	regulation of protein serine/threonine phosphatase activity	4/321	26/59197	1.15e-05	0.000155	4	biological_process	TraesCS1B02G306800/TraesCS1A02G297600/TraesCS1D02G293600/TraesCS4D02G191200
GO:0030042	actin filament depolymerization	4/321	28/59197	1.57e-05	0.000199	4	biological_process	TraesCS2A02G410700/TraesCS2B02G429500/TraesCS2B02G255200/TraesCS2D02G408100
GO:0009682	induced systemic resistance	4/321	64/59197	0.000417	0.00297	4	biological_process	TraesCS4B02G367500/TraesCS5A02G535300/TraesCS4D02G360100/TraesCS4D02G360000
GO:0080147	root hair cell development	4/321	74/59197	0.000724	0.00485	4	biological_process	TraesCS3A02G305500/TraesCS3B02G331000/TraesCS3B02G304200/TraesCS6A02G196000
GO:1905034	regulation of antifungal innate immune response	3/321	14/59197	5.5e-05	0.000603	3	biological_process	TraesCS7A02G508700/TraesCS7B02G418500/TraesCS7D02G497300
GO:0015770	sucrose transport	3/321	15/59197	6.85e-05	0.000718	3	biological_process	TraesCS7B02G160000/TraesCS7A02G261100/TraesCS5A02G289200
GO:0006821	chloride transport	3/321	22/59197	0.000225	0.00201	3	biological_process	TraesCS1A02G127500/TraesCS1B02G147400/TraesCS1D02G126500
GO:0009612	response to mechanical stimulus	3/321	24/59197	0.000294	0.00244	3	biological_process	TraesCS3B02G423500/TraesCS3A02G391300/TraesCS3D02G384300
GO:0061025	membrane fusion	3/321	24/59197	0.000294	0.00244	3	biological_process	TraesCS3B02G423500/TraesCS3A02G391300/TraesCS3D02G384300
GO:0006796	phosphate-containing compound metabolic process	3/321	25/59197	0.000333	0.00259	3	biological_process	TraesCS1B02G355800/TraesCS1A02G342700/TraesCS1D02G344800
GO:0006873	cellular ion homeostasis	3/321	27/59197	0.00042	0.00297	3	biological_process	TraesCS1A02G127500/TraesCS1B02G147400/TraesCS1D02G126500
GO:0010019	chloroplast-nucleus signaling pathway	3/321	36/59197	0.000988	0.0062	3	biological_process	TraesCS1B02G479500/TraesCS3A02G268100/TraesCS1D02G452800
GO:0035336	long-chain fatty-acyl-CoA metabolic process	3/321	41/59197	0.00145	0.00837	3	biological_process	TraesCS4A02G304400/TraesCS2D02G404600/TraesCS4D02G356300
GO:0052544	defense response by callose deposition in cell wall	3/321	43/59197	0.00166	0.0093	3	biological_process	TraesCS2B02G483500/TraesCS2D02G462000/TraesCS2B02G483400
GO:0010274	hydrotropism	3/321	45/59197	0.00189	0.0101	3	biological_process	TraesCS2D02G527500/TraesCS2B02G554600/TraesCS2A02G524500
GO:0009089	lysine biosynthetic process via diaminopimelate	3/321	51/59197	0.00271	0.0131	3	biological_process	TraesCS7D02G452900/TraesCS7B02G365700/TraesCS7A02G465200
GO:0051017	actin filament bundle assembly	3/321	51/59197	0.00271	0.0131	3	biological_process	TraesCS6B02G265100/TraesCS6A02G236600/TraesCS6D02G219200
GO:0051453	regulation of intracellular pH	3/321	70/59197	0.00661	0.0285	3	biological_process	TraesCS7D02G146700/TraesCS5A02G263100/TraesCS7A02G145400
GO:0006898	receptor-mediated endocytosis	3/321	76/59197	0.00829	0.0345	3	biological_process	TraesCS2B02G483500/TraesCS2D02G462000/TraesCS2B02G483400
GO:0010442	guard cell morphogenesis	2/321	9/59197	0.00103	0.0062	2	biological_process	TraesCS2B02G352000/TraesCS2D02G332500
GO:0042754	negative regulation of circadian rhythm	2/321	9/59197	0.00103	0.0062	2	biological_process	TraesCS7B02G188000/TraesCS7D02G295400
GO:0052541	plant-type cell wall cellulose metabolic process	2/321	12/59197	0.00187	0.0101	2	biological_process	TraesCS2B02G352000/TraesCS2D02G332500
GO:0006011	UDP-glucose metabolic process	2/321	14/59197	0.00256	0.0128	2	biological_process	TraesCSU02G109000/TraesCS6A02G050100
GO:0006081	cellular aldehyde metabolic process	2/321	19/59197	0.00472	0.0214	2	biological_process	TraesCS2D02G386700/TraesCS6D02G222300
GO:1901703	protein localization involved in auxin polar transport	2/321	19/59197	0.00472	0.0214	2	biological_process	TraesCS7B02G368100/TraesCS7A02G466800
GO:0097428	protein maturation by iron-sulfur cluster transfer	2/321	25/59197	0.0081	0.0342	2	biological_process	TraesCS5A02G111500/TraesCS5B02G119500
GO:0043433	negative regulation of DNA-binding transcription factor activity	2/321	26/59197	0.00874	0.0357	2	biological_process	TraesCS7B02G188000/TraesCS7D02G295400
GO:0120029	proton export across plasma membrane	2/321	29/59197	0.0108	0.0427	2	biological_process	TraesCS7D02G146700/TraesCS7A02G145400

## Sheet: XNC5vsC1_Down
GO term	Description	Ratio in foreground list	Ratio in background list	P-value	FDR	Number in foreground list	Group	GeneID
GO:0009408	response to heat	27/334	513/59197	3.94e-18	2.18e-16	27	biological_process	TraesCS2D02G311400/TraesCS3D02G045800/TraesCS4D02G086200/TraesCS4D02G212500/TraesCS4A02G092600/TraesCS3D02G115100/TraesCS3D02G045600/TraesCS7B02G109100/TraesCS3A02G034000/TraesCS3D02G045700/TraesCS3D02G046800/TraesCS4A02G092700/TraesCS3D02G046700/TraesCS2A02G312900/TraesCS3B02G049900/TraesCSU02G019000/TraesCS3A02G034500/TraesCS3A02G112900/TraesCS6A02G087600/TraesCS4D02G243000/TraesCS6A02G181700/T…
GO:0000302	response to reactive oxygen species	24/334	208/59197	3.22e-24	5.34e-22	24	biological_process	TraesCS2D02G311400/TraesCS3D02G045800/TraesCS4D02G086200/TraesCS4D02G212500/TraesCS4A02G092600/TraesCS3D02G115100/TraesCS3D02G045600/TraesCS7B02G109100/TraesCS3A02G034000/TraesCS3D02G045700/TraesCS3D02G046800/TraesCS4A02G092700/TraesCS3D02G046700/TraesCS2A02G312900/TraesCS3B02G049900/TraesCSU02G019000/TraesCS2B02G517400/TraesCS3A02G034500/TraesCS3A02G112900/TraesCS6A02G087600/TraesCS2D02G489700/T…
GO:0009651	response to salt stress	24/334	1084/59197	1.89e-08	4.48e-07	24	biological_process	TraesCS2D02G311400/TraesCS3D02G045800/TraesCS4D02G086200/TraesCS4D02G212500/TraesCS4A02G092600/TraesCS3D02G115100/TraesCS3D02G045600/TraesCS7B02G109100/TraesCS3A02G034000/TraesCS3D02G045700/TraesCS3D02G046800/TraesCS4A02G092700/TraesCS3D02G046700/TraesCS2A02G312900/TraesCS3B02G049900/TraesCSU02G019000/TraesCS3A02G034500/TraesCS3A02G112900/TraesCS6A02G087600/TraesCS2D02G339900/TraesCS3D02G045500/T…
GO:0006457	protein folding	23/334	436/59197	1.2e-15	5e-14	23	biological_process	TraesCS2D02G311400/TraesCS3D02G045800/TraesCS4D02G086200/TraesCS4D02G212500/TraesCS4A02G092600/TraesCS3D02G115100/TraesCS3D02G045600/TraesCS7B02G109100/TraesCS3A02G034000/TraesCS3D02G045700/TraesCS3D02G046800/TraesCS4A02G092700/TraesCS3D02G046700/TraesCS2A02G312900/TraesCS3B02G049900/TraesCSU02G019000/TraesCS3A02G034500/TraesCS3A02G112900/TraesCS6A02G087600/TraesCS3D02G045500/TraesCS6B02G110200/T…
GO:0051259	protein complex oligomerization	22/334	116/59197	2.91e-27	9.65e-25	22	biological_process	TraesCS2D02G311400/TraesCS3D02G045800/TraesCS4D02G086200/TraesCS4D02G212500/TraesCS4A02G092600/TraesCS3D02G115100/TraesCS3D02G045600/TraesCS7B02G109100/TraesCS3A02G034000/TraesCS3D02G045700/TraesCS3D02G046800/TraesCS4A02G092700/TraesCS3D02G046700/TraesCS2A02G312900/TraesCS3B02G049900/TraesCSU02G019000/TraesCS3A02G034500/TraesCS3A02G112900/TraesCS6A02G087600/TraesCS3D02G045500/TraesCS6B02G110200/T…
GO:0009611	response to wounding	22/334	650/59197	3.33e-11	1.11e-09	22	biological_process	TraesCS7D02G204600/TraesCS7B02G108000/TraesCS7A02G201600/TraesCS7B02G107700/TraesCS7D02G204200/TraesCS7A02G201300/TraesCS7D02G204700/TraesCS7B02G108300/TraesCS7A02G201500/TraesCS7B02G107900/TraesCS7A02G201200/TraesCS6A02G340100/TraesCS7B02G107800/TraesCS7B02G108400/TraesCS7A02G201100/TraesCS5A02G129500/TraesCS2D02G339900/TraesCS5D02G137000/TraesCS7B02G108500/TraesCS7D02G204400/TraesCS7D02G204500/…
GO:2000022	regulation of jasmonic acid mediated signaling pathway	20/334	190/59197	1.39e-19	9.23e-18	20	biological_process	TraesCS7D02G204600/TraesCS7B02G108000/TraesCS7A02G201600/TraesCS7B02G107700/TraesCS7D02G204200/TraesCS7A02G201300/TraesCS7D02G204700/TraesCS7B02G108300/TraesCS7A02G201500/TraesCS7B02G107900/TraesCS7A02G201200/TraesCS2B02G517400/TraesCS7B02G107800/TraesCS7B02G108400/TraesCS7A02G201100/TraesCS7B02G108500/TraesCS7D02G204400/TraesCS7D02G204500/TraesCS2D02G489700/TraesCS7A02G201400
GO:0031347	regulation of defense response	20/334	230/59197	6.24e-18	2.96e-16	20	biological_process	TraesCS7D02G204600/TraesCS7B02G108000/TraesCS7A02G201600/TraesCS7B02G107700/TraesCS7D02G204200/TraesCS7A02G201300/TraesCS7D02G204700/TraesCS7B02G108300/TraesCS7A02G201500/TraesCS7B02G107900/TraesCS7A02G201200/TraesCS2B02G517400/TraesCS7B02G107800/TraesCS7B02G108400/TraesCS7A02G201100/TraesCS7B02G108500/TraesCS7D02G204400/TraesCS7D02G204500/TraesCS2D02G489700/TraesCS7A02G201400
GO:0005975	carbohydrate metabolic process	20/334	1094/59197	5.38e-06	7.44e-05	20	biological_process	TraesCS3B02G524700/TraesCS3A02G447500/TraesCS1A02G234600/TraesCS1B02G249000/TraesCS3B02G524800/TraesCS2A02G105900/TraesCS3D02G440200/TraesCS1D02G237500/TraesCS2D02G105500/TraesCS3B02G483500/TraesCS2A02G082600/TraesCS3A02G480200/TraesCS3D02G475000/TraesCS4B02G041100/TraesCS1D02G430700/TraesCS2B02G096800/TraesCS7B02G134600/TraesCS4D02G191900/TraesCS3A02G480300/TraesCS3B02G269200
GO:0006979	response to oxidative stress	16/334	1031/59197	0.000301	0.00322	16	biological_process	TraesCS6A02G047600/TraesCS6D02G054900/TraesCS2D02G108500/TraesCS6B02G063900/TraesCS2D02G107800/TraesCS2B02G124600/TraesCS2B02G124800/TraesCS2D02G108200/TraesCS2D02G107500/TraesCS7A02G424100/TraesCS3B02G149000/TraesCS2D02G107600/TraesCS2A02G571500/TraesCS5D02G410500/TraesCS2B02G125200/TraesCS2A02G324700
GO:0042744	hydrogen peroxide catabolic process	15/334	730/59197	2.16e-05	0.000266	15	biological_process	TraesCS6A02G047600/TraesCS6D02G054900/TraesCS2D02G108500/TraesCS6B02G063900/TraesCS2D02G107800/TraesCS2B02G124600/TraesCS2B02G124800/TraesCS2D02G108200/TraesCS2D02G107500/TraesCS7A02G424100/TraesCS3B02G149000/TraesCS2D02G107600/TraesCS2A02G571500/TraesCS5D02G410500/TraesCS2B02G125200
GO:0010200	response to chitin	14/334	557/59197	4.38e-06	6.32e-05	14	biological_process	TraesCS5B02G236900/TraesCS1A02G370400/TraesCS1B02G389700/TraesCS1D02G376700/TraesCS5D02G245300/TraesCS2B02G517400/TraesCS1D02G376500/TraesCS5B02G490500/TraesCS1B02G389800/TraesCS1A02G370600/TraesCS1A02G370700/TraesCS1D02G376600/TraesCS2D02G489700/TraesCS7D02G554300
GO:0051301	cell division	14/334	864/59197	0.000465	0.00482	14	biological_process	TraesCS4B02G219200/TraesCS5B02G236900/TraesCS1A02G370400/TraesCS1B02G389700/TraesCS1D02G376700/TraesCS5D02G245300/TraesCS5B02G523300/TraesCS1D02G376500/TraesCS6A02G340100/TraesCS1B02G389800/TraesCS1A02G370600/TraesCS1A02G370700/TraesCS1D02G376600/TraesCS3D02G024200
GO:0007346	regulation of mitotic cell cycle	12/334	275/59197	6.97e-08	1.54e-06	12	biological_process	TraesCS1D02G100300/TraesCS3D02G256400/TraesCS1D02G101100/TraesCS3B02G288100/TraesCS1D02G100900/TraesCS3D02G256500/TraesCS3A02G255600/TraesCS3A02G255700/TraesCS1B02G385200/TraesCS1D02G372600/TraesCS1D02G372700/TraesCS3B02G289400
GO:0010087	phloem or xylem histogenesis	11/334	148/59197	1.01e-09	3.04e-08	11	biological_process	TraesCS5B02G236900/TraesCS1A02G370400/TraesCS1B02G389700/TraesCS1D02G376700/TraesCS5D02G245300/TraesCS1D02G376500/TraesCS6A02G340100/TraesCS1B02G389800/TraesCS1A02G370600/TraesCS1A02G370700/TraesCS1D02G376600
GO:0009738	abscisic acid-activated signaling pathway	11/334	730/59197	0.0032	0.0259	11	biological_process	TraesCS3D02G256400/TraesCS3B02G288100/TraesCS3D02G256500/TraesCS3A02G255600/TraesCS3A02G255700/TraesCS2D02G339900/TraesCS1B02G385200/TraesCS1D02G372600/TraesCS1D02G372700/TraesCS1D02G120100/TraesCS3B02G289400
GO:0090357	regulation of tryptophan metabolic process	10/334	14/59197	2.8e-20	2.33e-18	10	biological_process	TraesCS5B02G236900/TraesCS1A02G370400/TraesCS1B02G389700/TraesCS1D02G376700/TraesCS5D02G245300/TraesCS1D02G376500/TraesCS1B02G389800/TraesCS1A02G370600/TraesCS1A02G370700/TraesCS1D02G376600
GO:0031098	stress-activated protein kinase signaling cascade	9/334	139/59197	1.12e-07	2.19e-06	9	biological_process	TraesCS3D02G256400/TraesCS3B02G288100/TraesCS3D02G256500/TraesCS3A02G255600/TraesCS3A02G255700/TraesCS1B02G385200/TraesCS1D02G372600/TraesCS1D02G372700/TraesCS3B02G289400
GO:0023014	signal transduction by protein phosphorylation	9/334	142/59197	1.35e-07	2.48e-06	9	biological_process	TraesCS3D02G256400/TraesCS3B02G288100/TraesCS3D02G256500/TraesCS3A02G255600/TraesCS3A02G255700/TraesCS1B02G385200/TraesCS1D02G372600/TraesCS1D02G372700/TraesCS3B02G289400
GO:0032147	activation of protein kinase activity	9/334	159/59197	3.52e-07	5.85e-06	9	biological_process	TraesCS3D02G256400/TraesCS3B02G288100/TraesCS3D02G256500/TraesCS3A02G255600/TraesCS3A02G255700/TraesCS1B02G385200/TraesCS1D02G372600/TraesCS1D02G372700/TraesCS3B02G289400
GO:0009664	plant-type cell wall organization	9/334	372/59197	0.000298	0.00322	9	biological_process	TraesCS2A02G066600/TraesCS3D02G338600/TraesCS2D02G065000/TraesCS1D02G299700/TraesCS1A02G300200/TraesCS1B02G310300/TraesCS3A02G344800/TraesCS3D02G338400/TraesCS3B02G376900
GO:0015720	allantoin transport	5/334	14/59197	1.07e-08	2.72e-07	5	biological_process	TraesCS7A02G479700/TraesCS7D02G466800/TraesCS7D02G466900/TraesCS7B02G382000/TraesCS7A02G479600
GO:0015857	uracil transport	5/334	14/59197	1.07e-08	2.72e-07	5	biological_process	TraesCS7A02G479700/TraesCS7D02G466800/TraesCS7D02G466900/TraesCS7B02G382000/TraesCS7A02G479600
GO:0043100	pyrimidine nucleobase salvage	5/334	20/59197	8.03e-08	1.67e-06	5	biological_process	TraesCS7A02G479700/TraesCS7D02G466800/TraesCS7D02G466900/TraesCS7B02G382000/TraesCS7A02G479600
GO:0048576	positive regulation of short-day photoperiodism, flowering	5/334	24/59197	2.16e-07	3.77e-06	5	biological_process	TraesCS3D02G427900/TraesCS4B02G351500/TraesCS3A02G435000/TraesCS3B02G470000/TraesCS4D02G346300
GO:0071482	cellular response to light stimulus	5/334	38/59197	2.39e-06	3.61e-05	5	biological_process	TraesCS1D02G440900/TraesCS3A02G081300/TraesCS3D02G081300/TraesCS3B02G096500/TraesCS1A02G431600
GO:0009625	response to insect	4/334	88/59197	0.0016	0.014	4	biological_process	TraesCS2B02G517400/TraesCS7A02G352300/TraesCS2D02G104500/TraesCS2D02G489700
GO:0019953	sexual reproduction	4/334	120/59197	0.00489	0.0369	4	biological_process	TraesCS1A02G212000/TraesCS1D02G215100/TraesCS3D02G474800/TraesCS3A02G480000
GO:0000904	cell morphogenesis involved in differentiation	3/334	5/59197	1.77e-06	2.79e-05	3	biological_process	TraesCS6A02G108000/TraesCS6D02G096000/TraesCS6B02G136600
GO:0010054	trichoblast differentiation	3/334	8/59197	9.76e-06	0.000125	3	biological_process	TraesCS6A02G108000/TraesCS6D02G096000/TraesCS6B02G136600
GO:0045471	response to ethanol	3/334	15/59197	7.7e-05	0.000913	3	biological_process	TraesCS4D02G212500/TraesCS4A02G092600/TraesCS4A02G092700
GO:0046688	response to copper ion	3/334	22/59197	0.000253	0.0029	3	biological_process	TraesCS4D02G212500/TraesCS4A02G092600/TraesCS4A02G092700
GO:0085030	symbiotic process benefiting host	3/334	35/59197	0.00102	0.00967	3	biological_process	TraesCS5D02G399100/TraesCS5A02G389100/TraesCS5B02G394300
GO:2000899	xyloglucan catabolic process	3/334	35/59197	0.00102	0.00967	3	biological_process	TraesCS5D02G399100/TraesCS5A02G389100/TraesCS5B02G394300
GO:0046685	response to arsenic-containing substance	3/334	36/59197	0.00111	0.0102	3	biological_process	TraesCS4D02G212500/TraesCS4A02G092600/TraesCS4A02G092700
GO:0098656	anion transmembrane transport	2/334	11/59197	0.00169	0.0144	2	biological_process	TraesCS3D02G188000/TraesCS3A02G183800
GO:2001141	regulation of RNA biosynthetic process	2/334	15/59197	0.00317	0.0259	2	biological_process	TraesCS1D02G440900/TraesCS1A02G431600
GO:0009729	detection of brassinosteroid stimulus	2/334	18/59197	0.00457	0.0353	2	biological_process	TraesCS3B02G550900/TraesCSU02G051700
GO:0019441	tryptophan catabolic process to kynurenine	2/334	18/59197	0.00457	0.0353	2	biological_process	TraesCS3D02G361800/TraesCS3B02G400800

## Sheet: AKC5vsC1_Up
GO term	Description	Ratio in foreground list	Ratio in background list	P-value	FDR	Number in foreground list	Group	GeneID
GO:0009408	response to heat	40/279	513/59197	4.6e-36	5.25e-34	40	biological_process	TraesCS3B02G130500/TraesCS4D02G357900/TraesCS3D02G115000/TraesCS3D02G115300/TraesCS3A02G034500/TraesCS3A02G112900/TraesCS7B02G347100/TraesCS3B02G130300/TraesCS3D02G045500/TraesCS3D02G115100/TraesCS3B02G130900/TraesCS3B02G131300/TraesCS3D02G045800/TraesCS3B02G131000/TraesCS3A02G113100/TraesCS3B02G131100/TraesCS3D02G114900/TraesCS3B02G049900/TraesCS7B02G388700/TraesCS3D02G114800/TraesCS3B02G131200/…
GO:0009651	response to salt stress	40/279	1084/59197	1.07e-23	4.08e-22	40	biological_process	TraesCS3B02G130500/TraesCS3D02G115000/TraesCS3D02G115300/TraesCS3A02G034500/TraesCS3A02G112900/TraesCS7B02G347100/TraesCS3B02G130300/TraesCS3D02G045500/TraesCS3D02G115100/TraesCS2D02G093000/TraesCS3B02G130900/TraesCS3B02G131300/TraesCS3D02G045800/TraesCS3B02G131000/TraesCS3A02G113100/TraesCS3B02G131100/TraesCS3D02G114900/TraesCS3B02G049900/TraesCS2A02G094700/TraesCS3D02G114800/TraesCS6B02G447400/…
GO:0006457	protein folding	36/279	436/59197	2.12e-33	9.67e-32	36	biological_process	TraesCS3B02G130500/TraesCS4D02G357900/TraesCS3D02G115000/TraesCS3D02G115300/TraesCS3A02G034500/TraesCS3A02G112900/TraesCS7B02G347100/TraesCS3B02G130300/TraesCS3D02G045500/TraesCS3D02G115100/TraesCS3B02G130900/TraesCS3B02G131300/TraesCS3D02G045800/TraesCS3B02G131000/TraesCS3A02G113100/TraesCS3B02G131100/TraesCS3D02G114900/TraesCS3B02G049900/TraesCS7B02G388700/TraesCS3D02G114800/TraesCS2D02G575200/…
GO:0042542	response to hydrogen peroxide	30/279	214/59197	5.44e-35	4.14e-33	30	biological_process	TraesCS3B02G130500/TraesCS3D02G115000/TraesCS3D02G115300/TraesCS3A02G034500/TraesCS3A02G112900/TraesCS7B02G347100/TraesCS3B02G130300/TraesCS3D02G045500/TraesCS3D02G115100/TraesCS3B02G130900/TraesCS3B02G131300/TraesCS3D02G045800/TraesCS3B02G131000/TraesCS3A02G113100/TraesCS3B02G131100/TraesCS3D02G114900/TraesCS3B02G049900/TraesCS3D02G114800/TraesCS3B02G131200/TraesCS3D02G114700/TraesCS4D02G212300/…
GO:0051259	protein complex oligomerization	29/279	116/59197	9.54e-42	2.18e-39	29	biological_process	TraesCS3B02G130500/TraesCS3D02G115000/TraesCS3D02G115300/TraesCS3A02G034500/TraesCS3A02G112900/TraesCS7B02G347100/TraesCS3B02G130300/TraesCS3D02G045500/TraesCS3D02G115100/TraesCS3B02G130900/TraesCS3B02G131300/TraesCS3D02G045800/TraesCS3B02G131000/TraesCS3A02G113100/TraesCS3B02G131100/TraesCS3D02G114900/TraesCS3B02G049900/TraesCS3D02G114800/TraesCS3B02G131200/TraesCS3D02G114700/TraesCS4D02G212300/…
GO:0009737	response to abscisic acid	16/279	1169/59197	0.000161	0.000965	16	biological_process	TraesCS5A02G424700/TraesCS5A02G424800/TraesCS3B02G286600/TraesCS5B02G426800/TraesCS2D02G093000/TraesCS2D02G005000/TraesCS5B02G426700/TraesCS2A02G094700/TraesCS2A02G094500/TraesCS4A02G125300/TraesCS5D02G433200/TraesCS2B02G109800/TraesCS7A02G222500/TraesCS6B02G384700/TraesCS2B02G023600/TraesCS6A02G350100
GO:0009738	abscisic acid-activated signaling pathway	12/279	730/59197	0.000209	0.00122	12	biological_process	TraesCS4B02G210100/TraesCS3A02G249000/TraesCS1D02G218200/TraesCS6B02G364000/TraesCS4A02G094300/TraesCS3B02G277900/TraesCS5B02G470600/TraesCS1B02G229400/TraesCS4D02G210900/TraesCS5D02G473000/TraesCS4A02G235600/TraesCS6A02G333600
GO:0046686	response to cadmium ion	8/279	508/59197	0.00305	0.0136	8	biological_process	TraesCS4D02G212300/TraesCS4A02G092100/TraesCS1B02G294300/TraesCS4B02G212300/TraesCS4D02G133100/TraesCS4B02G211700/TraesCS4D02G213300/TraesCS1D02G284000
GO:0009415	response to water	7/279	31/59197	1.14e-10	3.72e-09	7	biological_process	TraesCS6D02G333300/TraesCS4D02G063100/TraesCS4A02G250900/TraesCS6D02G332900/TraesCS6B02G383500/TraesCS6B02G383800/TraesCS6A02G350500
GO:0016121	carotene catabolic process	6/279	24/59197	1.3e-09	3.71e-08	6	biological_process	TraesCS2A02G250600/TraesCS5B02G375900/TraesCS5A02G374000/TraesCS5D02G383500/TraesCS5B02G029300/TraesCS5D02G038800
GO:0009688	abscisic acid biosynthetic process	6/279	43/59197	5.47e-08	1.05e-06	6	biological_process	TraesCS2A02G250600/TraesCS5B02G375900/TraesCS5A02G374000/TraesCS5D02G383500/TraesCS5B02G029300/TraesCS5D02G038800
GO:0006012	galactose metabolic process	6/279	76/59197	1.72e-06	2.31e-05	6	biological_process	TraesCS2D02G093000/TraesCS2B02G109700/TraesCS2A02G094700/TraesCS2A02G094500/TraesCS4A02G125300/TraesCS2B02G109800
GO:0046274	lignin catabolic process	6/279	96/59197	6.75e-06	5.92e-05	6	biological_process	TraesCS4B02G208000/TraesCS3B02G392700/TraesCS4D02G208900/TraesCS3D02G354200/TraesCS4A02G096400/TraesCS3A02G360400
GO:0006826	iron ion transport	6/279	159/59197	0.000116	0.000755	6	biological_process	TraesCS4B02G208000/TraesCS3B02G392700/TraesCS4D02G208900/TraesCS3D02G354200/TraesCS4A02G096400/TraesCS3A02G360400
GO:0055072	iron ion homeostasis	6/279	198/59197	0.000378	0.00201	6	biological_process	TraesCS4B02G208000/TraesCS3B02G392700/TraesCS4D02G208900/TraesCS3D02G354200/TraesCS4A02G096400/TraesCS3A02G360400
GO:0045471	response to ethanol	5/279	15/59197	6.48e-09	1.64e-07	5	biological_process	TraesCS4D02G212300/TraesCS4A02G092100/TraesCS4B02G212300/TraesCS4B02G211700/TraesCS4D02G213300
GO:0046688	response to copper ion	5/279	22/59197	5.53e-08	1.05e-06	5	biological_process	TraesCS4D02G212300/TraesCS4A02G092100/TraesCS4B02G212300/TraesCS4B02G211700/TraesCS4D02G213300
GO:0046685	response to arsenic-containing substance	5/279	36/59197	7.5e-07	1.32e-05	5	biological_process	TraesCS4D02G212300/TraesCS4A02G092100/TraesCS4B02G212300/TraesCS4B02G211700/TraesCS4D02G213300
GO:0061408	positive regulation of transcription from RNA polymerase II promoter in response to heat stress	5/279	78/59197	3.58e-05	0.000263	5	biological_process	TraesCS3B02G568300/TraesCS4D02G358900/TraesCS3D02G227200/TraesCSU02G127200/TraesCS4B02G385800
GO:0016117	carotenoid biosynthetic process	5/279	82/59197	4.55e-05	0.000314	5	biological_process	TraesCS5D02G365100/TraesCS5B02G358800/TraesCS4B02G318000/TraesCS5A02G356300/TraesCS4D02G314400
GO:0009846	pollen germination	5/279	200/59197	0.0027	0.0128	5	biological_process	TraesCS4A02G242900/TraesCS4A02G242800/TraesCS4D02G071000/TraesCS4B02G072300/TraesCS4B02G072200
GO:0009845	seed germination	5/279	204/59197	0.00294	0.0134	5	biological_process	TraesCS4B02G210100/TraesCS4B02G275300/TraesCS4A02G094300/TraesCS4D02G210900/TraesCS7A02G333100
GO:0034620	cellular response to unfolded protein	4/279	57/59197	0.000157	0.000965	4	biological_process	TraesCS1B02G294300/TraesCS4A02G066100/TraesCS1D02G284000/TraesCS4B02G243400
GO:0006986	response to unfolded protein	4/279	63/59197	0.000231	0.00129	4	biological_process	TraesCS1B02G294300/TraesCS4A02G066100/TraesCS1D02G284000/TraesCS4B02G243400
GO:1901002	positive regulation of response to salt stress	4/279	127/59197	0.00317	0.0139	4	biological_process	TraesCS4A02G129100/TraesCS6D02G274900/TraesCS7A02G205100/TraesCS7D02G208000
GO:0051085	chaperone cofactor-dependent protein refolding	4/279	146/59197	0.0052	0.0194	4	biological_process	TraesCS1B02G294300/TraesCS4A02G066100/TraesCS1D02G284000/TraesCS4B02G243400
GO:0009834	plant-type secondary cell wall biogenesis	4/279	198/59197	0.0147	0.0466	4	biological_process	TraesCS3D02G105500/TraesCS3B02G120700/TraesCS5D02G485800/TraesCS5B02G486000
GO:0035469	determination of pancreatic left/right asymmetry	3/279	5/59197	1.03e-06	1.56e-05	3	biological_process	TraesCS7D02G125400/TraesCS4A02G406400/TraesCS4D02G304100
GO:0071910	determination of liver left/right asymmetry	3/279	5/59197	1.03e-06	1.56e-05	3	biological_process	TraesCS7D02G125400/TraesCS4A02G406400/TraesCS4D02G304100
GO:0050708	regulation of protein secretion	3/279	6/59197	2.05e-06	2.34e-05	3	biological_process	TraesCS2D02G401000/TraesCS2A02G404000/TraesCS2B02G421900
GO:0072488	ammonium transmembrane transport	3/279	6/59197	2.05e-06	2.34e-05	3	biological_process	TraesCS6A02G226800/TraesCS6D02G208200/TraesCS6B02G254800
GO:2000300	regulation of synaptic vesicle exocytosis	3/279	6/59197	2.05e-06	2.34e-05	3	biological_process	TraesCS2D02G401000/TraesCS2A02G404000/TraesCS2B02G421900
GO:0046676	negative regulation of insulin secretion	3/279	7/59197	3.57e-06	3.54e-05	3	biological_process	TraesCS2D02G401000/TraesCS2A02G404000/TraesCS2B02G421900
GO:0070286	axonemal dynein complex assembly	3/279	7/59197	3.57e-06	3.54e-05	3	biological_process	TraesCS7D02G125400/TraesCS4A02G406400/TraesCS4D02G304100
GO:0030324	lung development	3/279	8/59197	5.7e-06	5.2e-05	3	biological_process	TraesCS7D02G125400/TraesCS4A02G406400/TraesCS4D02G304100
GO:0001947	heart looping	3/279	9/59197	8.52e-06	7.19e-05	3	biological_process	TraesCS7D02G125400/TraesCS4A02G406400/TraesCS4D02G304100
GO:0003006	developmental process involved in reproduction	3/279	10/59197	1.21e-05	9.54e-05	3	biological_process	TraesCS6B02G160900/TraesCS6D02G122400/TraesCS6A02G132700
GO:0017157	regulation of exocytosis	3/279	13/59197	2.86e-05	0.000217	3	biological_process	TraesCS2D02G401000/TraesCS2A02G404000/TraesCS2B02G421900
GO:0060271	cilium assembly	3/279	19/59197	9.49e-05	0.000636	3	biological_process	TraesCS7D02G125400/TraesCS4A02G406400/TraesCS4D02G304100
GO:0042593	glucose homeostasis	3/279	25/59197	0.000221	0.00126	3	biological_process	TraesCS2D02G401000/TraesCS2A02G404000/TraesCS2B02G421900
GO:0030042	actin filament depolymerization	3/279	28/59197	0.000311	0.00169	3	biological_process	TraesCS5D02G492300/TraesCS5A02G478800/TraesCS5B02G491800
GO:0048443	stamen development	3/279	48/59197	0.00153	0.00776	3	biological_process	TraesCS6B02G160900/TraesCS6D02G122400/TraesCS6A02G132700
GO:0006284	base-excision repair	3/279	64/59197	0.00349	0.0147	3	biological_process	TraesCS3D02G346700/TraesCS3B02G385400/TraesCS3A02G352700
GO:0000413	protein peptidyl-prolyl isomerization	3/279	69/59197	0.00431	0.0169	3	biological_process	TraesCS2D02G276000/TraesCS2A02G277100/TraesCS2B02G294500
GO:2000652	regulation of secondary cell wall biogenesis	3/279	90/59197	0.009	0.0302	3	biological_process	TraesCS6D02G274900/TraesCS7A02G205100/TraesCS7D02G208000
GO:0006378	mRNA polyadenylation	3/279	97/59197	0.011	0.0364	3	biological_process	TraesCS7D02G325500/TraesCS7B02G229300/TraesCS7A02G328600
GO:0034220	ion transmembrane transport	2/279	9/59197	0.00078	0.00404	2	biological_process	TraesCS4A02G119900/TraesCS4D02G186100
GO:0010508	positive regulation of autophagy	2/279	17/59197	0.00287	0.0134	2	biological_process	TraesCS4D02G357900/TraesCS7B02G388700
GO:1990937	xylan acetylation	2/279	18/59197	0.00322	0.0139	2	biological_process	TraesCS5D02G485800/TraesCS5B02G486000
GO:0016135	saponin biosynthetic process	2/279	20/59197	0.00398	0.0159	2	biological_process	TraesCS2B02G132700/TraesCS2B02G132500
GO:0048572	short-day photoperiodism	2/279	20/59197	0.00398	0.0159	2	biological_process	TraesCS7A02G115400/TraesCS7D02G111600
GO:0048575	short-day photoperiodism, flowering	2/279	21/59197	0.00438	0.0169	2	biological_process	TraesCS7A02G115400/TraesCS7D02G111600
GO:1990019	protein storage vacuole organization	2/279	25/59197	0.00618	0.0227	2	biological_process	TraesCS2A02G386700/TraesCS2D02G383500
GO:0006624	vacuolar protein processing	2/279	27/59197	0.00719	0.0248	2	biological_process	TraesCS2A02G386700/TraesCS2D02G383500
GO:0006873	cellular ion homeostasis	2/279	27/59197	0.00719	0.0248	2	biological_process	TraesCS4B02G275300/TraesCS7A02G333100

## Sheet: XNC5vsC1_Up
GO term	Description	Ratio in foreground list	Ratio in background list	P-value	FDR	Number in foreground list	Group	GeneID
GO:0005975	carbohydrate metabolic process	28/290	1094/59197	1.6e-12	9.44e-11	28	biological_process	TraesCS4A02G485400/TraesCS4A02G486000/TraesCS7A02G009800/TraesCS7A02G009200/TraesCS7D02G009400/TraesCS6A02G023100/TraesCS6D02G026600/TraesCS6D02G026500/TraesCS7D02G008700/TraesCS4A02G485900/TraesCS6D02G026400/TraesCS6B02G031700/TraesCS6D02G026300/TraesCS1D02G431300/TraesCS6A02G023200/TraesCS7A02G009100/TraesCS5A02G295300/TraesCS6B02G031600/TraesCS7D02G009700/TraesCS6B02G031500/TraesCS3B02G108000/…
GO:0071456	cellular response to hypoxia	21/290	468/59197	3.13e-14	3.08e-12	21	biological_process	TraesCS5A02G529400/TraesCS2D02G453400/TraesCS4B02G361200/TraesCS2A02G453600/TraesCS2D02G453300/TraesCS5B02G315500/TraesCS2B02G474900/TraesCS2B02G474800/TraesCS4D02G354200/TraesCS3D02G091700/TraesCS2B02G475400/TraesCS2D02G453500/TraesCS5D02G320800/TraesCS7D02G381700/TraesCS5B02G023000/TraesCS5A02G314600/TraesCS7B02G288100/TraesCS5D02G031600/TraesCS5A02G025200/TraesCS2B02G475000/TraesCS7A02G369500
GO:0009414	response to water deprivation	15/290	890/59197	4.07e-05	0.000602	15	biological_process	TraesCS3D02G390100/TraesCS2A02G094700/TraesCS7D02G469200/TraesCS3B02G254700/TraesCS5B02G426800/TraesCS6A02G405700/TraesCS2B02G109800/TraesCS5A02G424700/TraesCS3B02G428100/TraesCS5A02G424800/TraesCS7B02G484900/TraesCS2A02G094500/TraesCS3A02G396100/TraesCS7A02G241400/TraesCS7A02G369500
GO:0009737	response to abscisic acid	15/290	1169/59197	0.000746	0.00557	15	biological_process	TraesCS3D02G390100/TraesCS2A02G094700/TraesCS6D02G167800/TraesCS1D02G147900/TraesCS7A02G373800/TraesCS1D02G147800/TraesCS5B02G426800/TraesCS2B02G109800/TraesCS5A02G424700/TraesCS3B02G428100/TraesCS5A02G424800/TraesCS7B02G484900/TraesCS2A02G094500/TraesCS3A02G396100/TraesCS7A02G369500
GO:1905582	response to mannose	13/290	80/59197	1.68e-16	4.97e-14	13	biological_process	TraesCS2D02G453400/TraesCS2A02G453600/TraesCS2D02G453300/TraesCS2B02G474900/TraesCS2B02G474800/TraesCS2B02G475400/TraesCS2A02G454300/TraesCS2D02G454100/TraesCS2D02G453500/TraesCS7D02G381700/TraesCS7B02G288100/TraesCS2B02G475000/TraesCS2B02G476300
GO:0042594	response to starvation	13/290	114/59197	1.99e-14	2.95e-12	13	biological_process	TraesCS2D02G453400/TraesCS2A02G453600/TraesCS2D02G453300/TraesCS2B02G474900/TraesCS2B02G474800/TraesCS2B02G475400/TraesCS2A02G454300/TraesCS2D02G454100/TraesCS2D02G453500/TraesCS7D02G381700/TraesCS7B02G288100/TraesCS2B02G475000/TraesCS2B02G476300
GO:0009749	response to glucose	13/290	141/59197	3.23e-13	2.39e-11	13	biological_process	TraesCS2D02G453400/TraesCS2A02G453600/TraesCS2D02G453300/TraesCS2B02G474900/TraesCS2B02G474800/TraesCS2B02G475400/TraesCS2A02G454300/TraesCS2D02G454100/TraesCS2D02G453500/TraesCS7D02G381700/TraesCS7B02G288100/TraesCS2B02G475000/TraesCS2B02G476300
GO:0009744	response to sucrose	13/290	240/59197	2.69e-10	1.33e-08	13	biological_process	TraesCS2D02G453400/TraesCS2A02G453600/TraesCS2D02G453300/TraesCS2B02G474900/TraesCS2B02G474800/TraesCS2B02G475400/TraesCS2A02G454300/TraesCS2D02G454100/TraesCS2D02G453500/TraesCS7D02G381700/TraesCS7B02G288100/TraesCS2B02G475000/TraesCS2B02G476300
GO:0009738	abscisic acid-activated signaling pathway	12/290	730/59197	0.000298	0.00275	12	biological_process	TraesCS2D02G476400/TraesCS2A02G477000/TraesCS2B02G500100/TraesCS2A02G476800/TraesCS7A02G162600/TraesCS6D02G167800/TraesCS7A02G373800/TraesCS2B02G500200/TraesCS5A02G090600/TraesCS7B02G068300/TraesCS2A02G476500/TraesCS5D02G102700
GO:0009873	ethylene-activated signaling pathway	11/290	657/59197	0.000453	0.00383	11	biological_process	TraesCS4A02G005800/TraesCS5B02G315500/TraesCS2B02G411500/TraesCS6B02G280800/TraesCS2D02G369900/TraesCS7D02G469200/TraesCS5D02G320800/TraesCS1B02G243200/TraesCS5A02G314600/TraesCS6D02G225700/TraesCS7A02G369500
GO:0009607	response to biotic stimulus	10/290	192/59197	4.6e-08	1.7e-06	10	biological_process	TraesCS2D02G476400/TraesCS2A02G477000/TraesCS2B02G500100/TraesCS2A02G476800/TraesCS7A02G162600/TraesCS2B02G500200/TraesCS5A02G090600/TraesCS7B02G068300/TraesCS2A02G476500/TraesCS5D02G102700
GO:0009813	flavonoid biosynthetic process	10/290	327/59197	5.85e-06	0.000115	10	biological_process	TraesCS1D02G450100/TraesCS5D02G488800/TraesCS5D02G488900/TraesCS1A02G442300/TraesCS5A02G146900/TraesCS3B02G612000/TraesCS5B02G145800/TraesCS7B02G038200/TraesCS5D02G145400/TraesCS7B02G251600
GO:0034605	cellular response to heat	8/290	143/59197	6.04e-07	1.49e-05	8	biological_process	TraesCS4B02G385800/TraesCS7D02G367700/TraesCS7D02G270600/TraesCSU02G127200/TraesCS7B02G168300/TraesCS7A02G270100/TraesCS7A02G242200/TraesCS7D02G241100
GO:0016540	protein autoprocessing	6/290	23/59197	1.24e-09	5.22e-08	6	biological_process	TraesCS2B02G538600/TraesCS2D02G512000/TraesCS2B02G538800/TraesCS2D02G511800/TraesCS2B02G538700/TraesCS2A02G510800
GO:0061408	positive regulation of transcription from RNA polymerase II promoter in response to heat stress	6/290	78/59197	2.51e-06	5.71e-05	6	biological_process	TraesCS4B02G385800/TraesCS7D02G367700/TraesCS7D02G270600/TraesCSU02G127200/TraesCS7B02G168300/TraesCS7A02G270100
GO:0042128	nitrate assimilation	6/290	164/59197	0.000169	0.002	6	biological_process	TraesCS6A02G326200/TraesCS6B02G024900/TraesCS6D02G020700/TraesCS6D02G306000/TraesCS6A02G017500/TraesCS6A02G210000
GO:0080167	response to karrikin	6/290	241/59197	0.00128	0.00845	6	biological_process	TraesCS6D02G167800/TraesCS7A02G373800/TraesCS5A02G146900/TraesCS5B02G145800/TraesCS5D02G145400/TraesCS2A02G562100
GO:0009909	regulation of flower development	6/290	323/59197	0.00544	0.0282	6	biological_process	TraesCS7B02G032800/TraesCS7A02G132100/TraesCS7A02G553800/TraesCS7B02G478200/TraesCS7D02G540700/TraesCS1A02G220300
GO:0006809	nitric oxide biosynthetic process	5/290	26/59197	1.65e-07	4.88e-06	5	biological_process	TraesCS6A02G326200/TraesCS6B02G024900/TraesCS6D02G020700/TraesCS6D02G306000/TraesCS6A02G017500
GO:0019752	carboxylic acid metabolic process	5/290	29/59197	2.94e-07	7.91e-06	5	biological_process	TraesCS3D02G519600/TraesCS3A02G512400/TraesCS2D02G075200/TraesCS6D02G078300/TraesCS2A02G076600
GO:0034620	cellular response to unfolded protein	5/290	57/59197	9.27e-06	0.000167	5	biological_process	TraesCS1B02G294300/TraesCS1A02G285000/TraesCS1D02G284000/TraesCS6A02G337100/TraesCS6D02G317700
GO:0006986	response to unfolded protein	5/290	63/59197	1.52e-05	0.000237	5	biological_process	TraesCS1B02G294300/TraesCS1A02G285000/TraesCS1D02G284000/TraesCS6A02G337100/TraesCS6D02G317700
GO:0042026	protein refolding	5/290	111/59197	0.000229	0.00233	5	biological_process	TraesCS1B02G294300/TraesCS1A02G285000/TraesCS1D02G284000/TraesCS6A02G337100/TraesCS6D02G317700
GO:0009877	nodulation	5/290	119/59197	0.000316	0.00283	5	biological_process	TraesCS7D02G088700/TraesCS1A02G307200/TraesCS4A02G392200/TraesCS3B02G181200/TraesCS7A02G091800
GO:2000280	regulation of root development	5/290	131/59197	0.00049	0.00395	5	biological_process	TraesCS4A02G005800/TraesCS5B02G315500/TraesCS5D02G320800/TraesCS5A02G314600/TraesCS3D02G176100
GO:0009615	response to virus	5/290	144/59197	0.000753	0.00557	5	biological_process	TraesCS1B02G294300/TraesCS1A02G285000/TraesCS1D02G284000/TraesCS6A02G337100/TraesCS6D02G317700
GO:0031640	killing of cells of other organism	5/290	146/59197	0.000801	0.00565	5	biological_process	TraesCS4B02G324000/TraesCS1A02G355300/TraesCS7B02G244000/TraesCS6A02G403200/TraesCS1D02G355100
GO:0051085	chaperone cofactor-dependent protein refolding	5/290	146/59197	0.000801	0.00565	5	biological_process	TraesCS1B02G294300/TraesCS1A02G285000/TraesCS1D02G284000/TraesCS6A02G337100/TraesCS6D02G317700
GO:0009834	plant-type secondary cell wall biogenesis	5/290	198/59197	0.00305	0.018	5	biological_process	TraesCS6D02G121700/TraesCS6B02G160200/TraesCS1D02G111600/TraesCS5B02G260100/TraesCS5A02G262000
GO:0018298	protein-chromophore linkage	5/290	213/59197	0.00416	0.0231	5	biological_process	TraesCS1D02G375000/TraesCS6A02G093700/TraesCS3A02G362800/TraesCS3B02G395200/TraesCS1D02G375100
GO:0042542	response to hydrogen peroxide	5/290	214/59197	0.00424	0.0231	5	biological_process	TraesCS3D02G390100/TraesCS3B02G334300/TraesCS3B02G428100/TraesCS3A02G396100/TraesCS3D02G394800
GO:0070483	detection of hypoxia	4/290	10/59197	1.16e-07	3.81e-06	4	biological_process	TraesCS4A02G005800/TraesCS5B02G023000/TraesCS5D02G031600/TraesCS5A02G025200
GO:0010187	negative regulation of seed germination	4/290	50/59197	0.000109	0.00146	4	biological_process	TraesCS6A02G337100/TraesCS6D02G317700/TraesCS1A02G212700/TraesCS1D02G215600
GO:0006012	galactose metabolic process	4/290	76/59197	0.000549	0.00427	4	biological_process	TraesCS2A02G094700/TraesCS2B02G109800/TraesCS1A02G443900/TraesCS2A02G094500
GO:0019438	aromatic compound biosynthetic process	4/290	169/59197	0.00985	0.0477	4	biological_process	TraesCS5D02G488800/TraesCS5D02G488900/TraesCS1D02G337900/TraesCS3B02G612000
GO:0018171	peptidyl-cysteine oxidation	3/290	9/59197	9.56e-06	0.000167	3	biological_process	TraesCS5B02G023000/TraesCS5D02G031600/TraesCS5A02G025200
GO:0010371	regulation of gibberellin biosynthetic process	3/290	19/59197	0.000106	0.00146	3	biological_process	TraesCS7A02G543300/TraesCS7D02G529200/TraesCS7B02G465400
GO:1900055	regulation of leaf senescence	3/290	21/59197	0.000145	0.00187	3	biological_process	TraesCS3D02G390100/TraesCS3B02G428100/TraesCS3A02G396100
GO:0048026	positive regulation of mRNA splicing, via spliceosome	3/290	23/59197	0.000192	0.00218	3	biological_process	TraesCS4A02G091300/TraesCS4D02G214100/TraesCS4B02G213400
GO:0010099	regulation of photomorphogenesis	3/290	24/59197	0.000218	0.00231	3	biological_process	TraesCS7B02G032800/TraesCS6D02G167800/TraesCS7A02G373800
GO:0043562	cellular response to nitrogen levels	3/290	24/59197	0.000218	0.00231	3	biological_process	TraesCS1B02G308900/TraesCS1A02G299100/TraesCS1D02G292100
GO:1900424	regulation of defense response to bacterium	3/290	50/59197	0.00192	0.0124	3	biological_process	TraesCS3D02G390100/TraesCS3B02G428100/TraesCS3A02G396100
GO:0045487	gibberellin catabolic process	3/290	53/59197	0.00227	0.0143	3	biological_process	TraesCS7A02G543300/TraesCS7D02G529200/TraesCS7B02G465400
GO:0005992	trehalose biosynthetic process	3/290	54/59197	0.0024	0.0148	3	biological_process	TraesCS1D02G213700/TraesCS1B02G224300/TraesCS1A02G210400
GO:0043484	regulation of RNA splicing	3/290	55/59197	0.00253	0.0153	3	biological_process	TraesCS4A02G091300/TraesCS4D02G214100/TraesCS4B02G213400
GO:0010218	response to far red light	3/290	62/59197	0.00355	0.0202	3	biological_process	TraesCS6D02G167800/TraesCS7A02G373800/TraesCS1D02G436500
GO:0009768	photosynthesis, light harvesting in photosystem I	3/290	84/59197	0.00828	0.0408	3	biological_process	TraesCS1D02G375000/TraesCS6A02G093700/TraesCS1D02G375100
GO:0009644	response to high light intensity	3/290	90/59197	0.00999	0.0477	3	biological_process	TraesCS4A02G091300/TraesCS4D02G214100/TraesCS4B02G213400
GO:0031539	positive regulation of anthocyanin metabolic process	2/290	5/59197	0.000237	0.00234	2	biological_process	TraesCS6D02G167800/TraesCS7A02G373800
GO:0010888	negative regulation of lipid storage	2/290	7/59197	0.000494	0.00395	2	biological_process	TraesCS6B02G188300/TraesCS6A02G162900
GO:0098712	L-glutamate import across plasma membrane	2/290	20/59197	0.00429	0.0231	2	biological_process	TraesCS3B02G420700/TraesCS6B02G360500
GO:0042753	positive regulation of circadian rhythm	2/290	23/59197	0.00565	0.0289	2	biological_process	TraesCS6D02G167800/TraesCS7A02G373800
GO:0010017	red or far-red light signaling pathway	2/290	26/59197	0.00719	0.0361	2	biological_process	TraesCS6D02G167800/TraesCS7A02G373800
