# Supplementary material for: Molecular dissection of Xinong 511 spike rachis response to Fusarium head blight infection
Source: Stress Biol. 2025 Jul 23;5(1):48. doi: 10.1007/s44154-025-00240-x (PMC12287499; doi:10.1007/s44154-025-00240-x)
Supplement: Supplementary file 2 — Additional file 2: Table S1. Summary of RNA-Seq reads mapping results. Table S2. GO enrichment of significant terms generated from differentially regulated genes. Table S3. DEGs were found in phenylpropanoid pathway. Table S4. Data of WGCNA analysis. Table S5. List of all primers used in this study. Table S6. Summary of RNA-Seq reads mapping results in population transcriptomics. Table S7. A FPKM value in population transcriptomics. Table S8. DEGs were found in population transcriptomics. Table S9. GO enrichment of significant terms generated from differentially regulated genes in population transcriptomics. Table S10. GO enrichment of significant terms generated from differentially expressed genes between XN511 and AK58 under mock-inoculated condition. [file 44154_2025_240_MOESM2_ESM.zip › Table S2 GO enrichment of significant terms...R1.xlsx]

## Sheet: AKT1vsC1
GO term	Description	Ratio in foreground list	Ratio in background list	P-value	FDR	Number in foreground list	Group	GeneID
GO:0009416	response to light stimulus	46/1530	544/59197	3.52e-12	3.39e-09	46	biological_process	TraesCS1A02G403300/TraesCS1B02G332400/TraesCS1B02G432700/TraesCS1D02G306200/TraesCS1D02G320000/TraesCS1D02G411300/TraesCS2A02G115000/TraesCS2A02G187200/TraesCS2A02G381600/TraesCS2B02G273100/TraesCS2B02G416100/TraesCS2B02G497800/TraesCS3A02G301200/TraesCS3A02G406200/TraesCS3B02G039000/TraesCS3B02G381000/TraesCS3D02G300600/TraesCS3D02G401400/TraesCS4A02G065300/TraesCS4B02G325800/TraesCS4D02G242200/…
GO:0007166	cell surface receptor signaling pathway	45/1530	545/59197	1.34e-11	6.45e-09	45	biological_process	TraesCS1B02G043400/TraesCS2A02G466900/TraesCS2B02G232800/TraesCS2B02G489700/TraesCS2B02G536500/TraesCS2B02G537800/TraesCS2B02G563700/TraesCS2B02G604500/TraesCS2D02G442000/TraesCS2D02G466900/TraesCS2D02G509100/TraesCS3A02G039900/TraesCS3A02G521700/TraesCS3A02G521900/TraesCS3B02G474400/TraesCS3B02G474500/TraesCS3B02G591700/TraesCS3D02G003900/TraesCS3D02G433100/TraesCS3D02G518600/TraesCS3D02G527200/…
GO:0009768	photosynthesis, light harvesting in photosystem I	17/1530	84/59197	4.68e-11	1.5e-08	17	biological_process	TraesCS1A02G403300/TraesCS1B02G432700/TraesCS1D02G306200/TraesCS1D02G411300/TraesCS2A02G187200/TraesCS5B02G353200/TraesCS5B02G462800/TraesCS5B02G462900/TraesCS5B02G463000/TraesCS5B02G463100/TraesCS5D02G329200/TraesCS5D02G464700/TraesCS5D02G464800/TraesCS5D02G464900/TraesCS6A02G094400/TraesCS7A02G238400/TraesCS7B02G103400
GO:0009815	1-aminocyclopropane-1-carboxylate oxidase activity	12/1696	34/62343	4.98e-11	3.07e-08	12	molecular_function	TraesCS1A02G089600/TraesCS1D02G098000/TraesCS1D02G098100/TraesCS5A02G234200/TraesCS5A02G234300/TraesCS5B02G232600/TraesCS5B02G232700/TraesCS5D02G241000/TraesCS5D02G241100/TraesCS6A02G325600/TraesCS6B02G355900/TraesCS6D02G305100
GO:0009693	ethylene biosynthetic process	14/1530	64/59197	8.02e-10	1.93e-07	14	biological_process	TraesCS1A02G089600/TraesCS1D02G098000/TraesCS1D02G098100/TraesCS2B02G414800/TraesCS4B02G058200/TraesCS5A02G234200/TraesCS5A02G234300/TraesCS5B02G232600/TraesCS5B02G232700/TraesCS5D02G241000/TraesCS5D02G241100/TraesCS6A02G325600/TraesCS6B02G355900/TraesCS6D02G305100
GO:0030247	polysaccharide binding	44/1696	594/62343	3.36e-09	8.02e-07	44	molecular_function	TraesCS1B02G043400/TraesCS2A02G466900/TraesCS2B02G489700/TraesCS2B02G536500/TraesCS2B02G537800/TraesCS2B02G563700/TraesCS2B02G604500/TraesCS2D02G442000/TraesCS2D02G466900/TraesCS2D02G509100/TraesCS3A02G039900/TraesCS3A02G521700/TraesCS3A02G521900/TraesCS3B02G474400/TraesCS3B02G474500/TraesCS3B02G591700/TraesCS3D02G003900/TraesCS3D02G262000/TraesCS3D02G433100/TraesCS3D02G518600/TraesCS3D02G527200/…
GO:0016168	chlorophyll binding	20/1696	147/62343	3.9e-09	8.02e-07	20	molecular_function	TraesCS1A02G403300/TraesCS1B02G432700/TraesCS1D02G179900/TraesCS1D02G306200/TraesCS1D02G411300/TraesCS2A02G187200/TraesCS2A02G523700/TraesCS3D02G523300/TraesCS5B02G353200/TraesCS5B02G462800/TraesCS5B02G462900/TraesCS5B02G463000/TraesCS5B02G463100/TraesCS5D02G329200/TraesCS5D02G464700/TraesCS5D02G464800/TraesCS5D02G464900/TraesCS6A02G094400/TraesCS7A02G238400/TraesCS7B02G103400
GO:0031969	chloroplast membrane	37/1653	478/63964	4.98e-09	8.32e-07	37	cellular_component	TraesCS1A02G115200/TraesCS1B02G326900/TraesCS1D02G048300/TraesCS1D02G116600/TraesCS1D02G315200/TraesCS3A02G055500/TraesCS3A02G181400/TraesCS3A02G347800/TraesCS3B02G067900/TraesCS3B02G149400/TraesCS3B02G239100/TraesCS3B02G574300/TraesCS3D02G055400/TraesCS3D02G514100/TraesCS4A02G109300/TraesCS4A02G212800/TraesCS4B02G224800/TraesCS4B02G240700/TraesCS4D02G099600/TraesCS4D02G240400/TraesCS5A02G319900/…
GO:0009523	photosystem II	21/1653	186/63964	1.93e-08	1.16e-06	21	cellular_component	TraesCS1A02G403300/TraesCS1B02G432700/TraesCS1D02G179900/TraesCS1D02G306200/TraesCS1D02G411300/TraesCS2A02G187200/TraesCS2A02G523700/TraesCS3B02G563300/TraesCS3D02G523300/TraesCS5B02G353200/TraesCS5B02G462800/TraesCS5B02G462900/TraesCS5B02G463000/TraesCS5B02G463100/TraesCS5D02G329200/TraesCS5D02G464700/TraesCS5D02G464800/TraesCS5D02G464900/TraesCS6A02G094400/TraesCS7A02G238400/TraesCS7B02G103400
GO:0009522	photosystem I	18/1653	138/63964	2.08e-08	1.16e-06	18	cellular_component	TraesCS1A02G403300/TraesCS1B02G432700/TraesCS1D02G306200/TraesCS1D02G411300/TraesCS2A02G187200/TraesCS2B02G272300/TraesCS5B02G353200/TraesCS5B02G462800/TraesCS5B02G462900/TraesCS5B02G463000/TraesCS5B02G463100/TraesCS5D02G329200/TraesCS5D02G464700/TraesCS5D02G464800/TraesCS5D02G464900/TraesCS6A02G094400/TraesCS7A02G238400/TraesCS7B02G103400
GO:0018298	protein-chromophore linkage	22/1530	213/59197	4.52e-08	8.69e-06	22	biological_process	TraesCS1A02G403300/TraesCS1B02G432700/TraesCS1D02G179900/TraesCS1D02G306200/TraesCS1D02G411300/TraesCS2A02G187200/TraesCS2A02G272400/TraesCS2B02G290500/TraesCS3D02G523300/TraesCS4A02G164000/TraesCS5B02G353200/TraesCS5B02G462800/TraesCS5B02G462900/TraesCS5B02G463000/TraesCS5B02G463100/TraesCS5D02G329200/TraesCS5D02G464700/TraesCS5D02G464800/TraesCS5D02G464900/TraesCS6A02G094400/TraesCS7A02G238400/…
GO:1901001	negative regulation of response to salt stress	20/1530	186/59197	9.39e-08	1.51e-05	20	biological_process	TraesCS2A02G186500/TraesCS2B02G158700/TraesCS2B02G220700/TraesCS2D02G039400/TraesCS2D02G088400/TraesCS2D02G088500/TraesCS2D02G129100/TraesCS2D02G201400/TraesCS3A02G016200/TraesCS3A02G101700/TraesCS3A02G101800/TraesCS4A02G384600/TraesCS5A02G406100/TraesCS5B02G449800/TraesCS5D02G476000/TraesCS5D02G546700/TraesCS6B02G160600/TraesCS6B02G265000/TraesCS6D02G392600/TraesCS7D02G515000
GO:2000022	regulation of jasmonic acid mediated signaling pathway	20/1530	190/59197	1.33e-07	1.83e-05	20	biological_process	TraesCS1B02G440300/TraesCS2B02G264000/TraesCS2D02G251700/TraesCS3A02G105400/TraesCS3B02G123800/TraesCS3D02G107500/TraesCS3D02G238300/TraesCS4B02G081200/TraesCS4D02G079900/TraesCS5B02G067700/TraesCS5B02G203400/TraesCS7A02G526500/TraesCS7B02G108300/TraesCS7B02G108400/TraesCS7B02G108500/TraesCS7B02G443800/TraesCS7B02G443900/TraesCS7B02G444000/TraesCS7D02G110600/TraesCS7D02G514800
GO:0009753	response to jasmonic acid	28/1530	349/59197	1.68e-07	1.86e-05	28	biological_process	TraesCS1A02G231200/TraesCS1D02G147200/TraesCS1D02G147400/TraesCS2A02G137900/TraesCS2A02G425500/TraesCS2D02G037300/TraesCS2D02G140900/TraesCS2D02G177900/TraesCS2D02G502400/TraesCS3A02G347500/TraesCS3B02G379200/TraesCS3D02G109000/TraesCS3D02G341100/TraesCS5A02G403200/TraesCS5B02G408000/TraesCS5D02G413200/TraesCS6A02G334800/TraesCS6B02G365200/TraesCS6D02G154600/TraesCS7A02G435700/TraesCS7A02G526500/…
GO:0016045	detection of bacterium	14/1530	96/59197	1.86e-07	1.86e-05	14	biological_process	TraesCS2A02G384100/TraesCS2A02G461800/TraesCS2A02G461900/TraesCS2B02G401300/TraesCS2B02G483400/TraesCS2B02G483500/TraesCS2B02G575800/TraesCS2D02G380500/TraesCS2D02G462000/TraesCS3B02G481000/TraesCS3D02G132400/TraesCS3D02G438700/TraesCS6B02G163900/TraesCS6D02G015500
GO:0080027	response to herbivore	9/1530	35/59197	1.94e-07	1.86e-05	9	biological_process	TraesCS3A02G105400/TraesCS3B02G123800/TraesCS3D02G107500/TraesCS5A02G214600/TraesCS5A02G214800/TraesCS5B02G209100/TraesCS5B02G209200/TraesCS5D02G217200/TraesCS5D02G217400
GO:0010582	floral meristem determinacy	9/1530	36/59197	2.52e-07	2.21e-05	9	biological_process	TraesCS1A02G125800/TraesCS4A02G028100/TraesCS4A02G058900/TraesCS4D02G243700/TraesCS4D02G245200/TraesCS4D02G276100/TraesCS6A02G259000/TraesCS6B02G286400/TraesCS6D02G240200
GO:0006865	amino acid transport	15/1530	117/59197	3.85e-07	2.96e-05	15	biological_process	TraesCS5A02G115100/TraesCS5B02G126000/TraesCS5D02G125700/TraesCS5D02G134500/TraesCS5D02G265100/TraesCS6A02G330100/TraesCS6B02G360700/TraesCS6B02G360900/TraesCS7A02G497900/TraesCS7B02G404900/TraesCS7B02G405000/TraesCS7D02G485100/TraesCS7D02G485200/TraesCS7D02G485300/TraesCS7D02G485400
GO:0009835	fruit ripening	14/1530	102/59197	4e-07	2.96e-05	14	biological_process	TraesCS1A02G089600/TraesCS1D02G098000/TraesCS1D02G098100/TraesCS2B02G414800/TraesCS4B02G058200/TraesCS5A02G234200/TraesCS5A02G234300/TraesCS5B02G232600/TraesCS5B02G232700/TraesCS5D02G241000/TraesCS5D02G241100/TraesCS5D02G323900/TraesCS6B02G355900/TraesCS6D02G305100
GO:0031408	oxylipin biosynthetic process	17/1530	155/59197	6.37e-07	4.12e-05	17	biological_process	TraesCS2A02G315100/TraesCS2B02G333600/TraesCS2D02G313400/TraesCS4A02G017400/TraesCS4D02G035200/TraesCS4D02G238800/TraesCS4D02G285300/TraesCS5A02G403200/TraesCS5B02G382400/TraesCS5B02G408000/TraesCS5D02G388700/TraesCS5D02G388800/TraesCS5D02G413200/TraesCS6B02G160400/TraesCS6D02G154600/TraesCS6D02G172200/TraesCS7A02G174700
GO:0032940	secretion by cell	7/1530	21/59197	6.43e-07	4.12e-05	7	biological_process	TraesCS7A02G497900/TraesCS7B02G404900/TraesCS7B02G405000/TraesCS7D02G485100/TraesCS7D02G485200/TraesCS7D02G485300/TraesCS7D02G485400
GO:0019048	modulation by virus of host morphology or physiology	8/1530	32/59197	1.18e-06	6.7e-05	8	biological_process	TraesCS5A02G424400/TraesCS7A02G497900/TraesCS7B02G404900/TraesCS7B02G405000/TraesCS7D02G485100/TraesCS7D02G485200/TraesCS7D02G485300/TraesCS7D02G485400
GO:0080143	regulation of amino acid export	8/1530	32/59197	1.18e-06	6.7e-05	8	biological_process	TraesCS7A02G497900/TraesCS7A02G498100/TraesCS7B02G404900/TraesCS7B02G405000/TraesCS7D02G485100/TraesCS7D02G485200/TraesCS7D02G485300/TraesCS7D02G485400
GO:0052544	defense response by callose deposition in cell wall	9/1530	43/59197	1.28e-06	6.86e-05	9	biological_process	TraesCS2A02G461800/TraesCS2A02G461900/TraesCS2B02G483400/TraesCS2B02G483500/TraesCS2D02G462000/TraesCS3B02G481000/TraesCS3D02G132400/TraesCS6B02G163900/TraesCS6D02G015500
GO:0009751	response to salicylic acid	34/1530	526/59197	1.36e-06	6.9e-05	34	biological_process	TraesCS1B02G440300/TraesCS1D02G147200/TraesCS1D02G147400/TraesCS2A02G394900/TraesCS2A02G482400/TraesCS2B02G412900/TraesCS2B02G563700/TraesCS2D02G392900/TraesCS2D02G442000/TraesCS2D02G466900/TraesCS2D02G502400/TraesCS3D02G003900/TraesCS3D02G109000/TraesCS3D02G238300/TraesCS3D02G518600/TraesCS5B02G224100/TraesCS5B02G454700/TraesCS5B02G458300/TraesCS5D02G256700/TraesCS5D02G256800/TraesCS5D02G537200/…
GO:0004675	transmembrane receptor protein serine/threonine kinase activity	49/1696	831/62343	5.39e-07	8.32e-05	49	molecular_function	TraesCS1A02G177000/TraesCS1A02G249500/TraesCS2A02G154300/TraesCS2A02G186500/TraesCS2A02G571000/TraesCS2B02G007400/TraesCS2B02G158700/TraesCS2B02G220700/TraesCS2B02G512400/TraesCS2D02G039400/TraesCS2D02G088400/TraesCS2D02G088500/TraesCS2D02G129100/TraesCS2D02G201400/TraesCS2D02G346600/TraesCS2D02G419800/TraesCS2D02G486300/TraesCS2D02G536600/TraesCS2D02G536900/TraesCS2D02G582500/TraesCS3A02G016200/…
GO:0006825	copper ion transport	7/1530	26/59197	3.25e-06	0.000156	7	biological_process	TraesCS5A02G289200/TraesCS5B02G288600/TraesCS5D02G297100/TraesCS7A02G439300/TraesCS7B02G160000/TraesCS7B02G338200/TraesCS7D02G263100
GO:0006880	intracellular sequestering of iron ion	9/1530	48/59197	3.4e-06	0.000156	9	biological_process	TraesCS2B02G455100/TraesCS2B02G455200/TraesCS2B02G455300/TraesCS2D02G432000/TraesCS5A02G152400/TraesCS5A02G203400/TraesCS5B02G151000/TraesCS5D02G157600/TraesCS5D02G209900
GO:0010287	plastoglobule	20/1653	236/63964	4.11e-06	0.000171	20	cellular_component	TraesCS1A02G403300/TraesCS1B02G432700/TraesCS1D02G306200/TraesCS1D02G411300/TraesCS5A02G403200/TraesCS5B02G353200/TraesCS5B02G408000/TraesCS5B02G462800/TraesCS5B02G462900/TraesCS5B02G463000/TraesCS5B02G463100/TraesCS5D02G329200/TraesCS5D02G413200/TraesCS5D02G464700/TraesCS5D02G464800/TraesCS5D02G464900/TraesCS6A02G094400/TraesCS6B02G323200/TraesCS7A02G238400/TraesCS7B02G103400
GO:0010200	response to chitin	34/1530	557/59197	4.73e-06	0.000201	34	biological_process	TraesCS1A02G117300/TraesCS1A02G370400/TraesCS1B02G284200/TraesCS1B02G440300/TraesCS1B02G441300/TraesCS1D02G274600/TraesCS1D02G376500/TraesCS2B02G413800/TraesCS3B02G255400/TraesCS3D02G210600/TraesCS3D02G227400/TraesCS3D02G238300/TraesCS5A02G248100/TraesCS5B02G067700/TraesCS5B02G224100/TraesCS6A02G186200/TraesCS6B02G281000/TraesCS6B02G286500/TraesCS6D02G225700/TraesCS6D02G237900/TraesCS6D02G240300/…
GO:0140352	export from cell	4/1530	6/59197	6.4e-06	0.000256	4	biological_process	TraesCS4A02G370500/TraesCS4B02G095200/TraesCS4D02G092000/TraesCS7D02G067300
GO:0048509	regulation of meristem development	8/1530	40/59197	7.2e-06	0.000277	8	biological_process	TraesCS4A02G028100/TraesCS4A02G058900/TraesCS4D02G243700/TraesCS4D02G245200/TraesCS4D02G276100/TraesCS6A02G259000/TraesCS6B02G286400/TraesCS6D02G240200
GO:0010112	regulation of systemic acquired resistance	6/1530	20/59197	8.38e-06	0.00031	6	biological_process	TraesCS3A02G105400/TraesCS3B02G040800/TraesCS3B02G123800/TraesCS3D02G107500/TraesCS7A02G435700/TraesCS7D02G426400
GO:0010359	regulation of anion channel activity	10/1530	70/59197	1.25e-05	0.000446	10	biological_process	TraesCS2A02G461800/TraesCS2A02G461900/TraesCS2B02G483400/TraesCS2B02G483500/TraesCS2D02G462000/TraesCS3B02G481000/TraesCS3D02G132400/TraesCS3D02G438700/TraesCS6B02G163900/TraesCS6D02G015500
GO:1905034	regulation of antifungal innate immune response	5/1530	14/59197	1.89e-05	0.000649	5	biological_process	TraesCS7A02G508700/TraesCS7A02G508800/TraesCS7B02G418500/TraesCS7D02G497400/TraesCS7D02G497800
GO:0015770	sucrose transport	5/1530	15/59197	2.77e-05	0.000919	5	biological_process	TraesCS5A02G289200/TraesCS5B02G288600/TraesCS5D02G297100/TraesCS7B02G160000/TraesCS7D02G263100
GO:0015706	nitrate transport	16/1530	187/59197	3.24e-05	0.001	16	biological_process	TraesCS1B02G225000/TraesCS2B02G464700/TraesCS4A02G440700/TraesCS4D02G024400/TraesCS5A02G153200/TraesCS6A02G209900/TraesCS6A02G263500/TraesCS6A02G280200/TraesCS6A02G369900/TraesCS6B02G290500/TraesCS6B02G406100/TraesCS6D02G132100/TraesCS6D02G251500/TraesCS6D02G353500/TraesCS7A02G054100/TraesCS7D02G049400
GO:0047987	hydroperoxide dehydratase activity	5/1696	12/62343	1e-05	0.00123	5	molecular_function	TraesCS4D02G238800/TraesCS5A02G403200/TraesCS5B02G408000/TraesCS5D02G413200/TraesCS6D02G172200
GO:0031349	positive regulation of defense response	8/1530	51/59197	4.64e-05	0.00131	8	biological_process	TraesCS2B02G612100/TraesCS3A02G307600/TraesCS3D02G132500/TraesCS5A02G474400/TraesCS7A02G377900/TraesCS7B02G279700/TraesCS7B02G396600/TraesCS7D02G217500
GO:0034440	lipid oxidation	7/1530	38/59197	4.75e-05	0.00131	7	biological_process	TraesCS2A02G315100/TraesCS2B02G333600/TraesCS2D02G313400/TraesCS5B02G382400/TraesCS5D02G388700/TraesCS5D02G388800/TraesCS6B02G160400
GO:0031418	L-ascorbic acid binding	18/1696	204/62343	1.39e-05	0.00143	18	molecular_function	TraesCS1A02G089600/TraesCS1D02G098000/TraesCS1D02G098100/TraesCS2B02G413000/TraesCS2D02G392800/TraesCS4B02G346900/TraesCS4D02G339800/TraesCS5A02G234200/TraesCS5A02G234300/TraesCS5B02G232600/TraesCS5B02G232700/TraesCS5B02G459100/TraesCS5D02G241000/TraesCS5D02G241100/TraesCS6A02G325600/TraesCS6B02G355900/TraesCS6D02G004300/TraesCS6D02G305100
GO:0010022	meristem determinacy	8/1530	53/59197	6.17e-05	0.00165	8	biological_process	TraesCS4A02G028100/TraesCS4A02G058900/TraesCS4D02G243700/TraesCS4D02G245200/TraesCS4D02G276100/TraesCS6A02G259000/TraesCS6B02G286400/TraesCS6D02G240200
GO:0008610	lipid biosynthetic process	8/1530	55/59197	8.09e-05	0.0021	8	biological_process	TraesCS1A02G418500/TraesCS1B02G168500/TraesCS1D02G147800/TraesCS5A02G220200/TraesCS5B02G219400/TraesCS5D02G228300/TraesCS6B02G178000/TraesCS6D02G369400
GO:0099503	secretory vesicle	22/1653	339/63964	8.85e-05	0.00246	22	cellular_component	TraesCS2B02G114500/TraesCS2B02G352000/TraesCS2B02G461217/TraesCS2D02G438500/TraesCS3A02G498900/TraesCS4A02G099000/TraesCS4B02G205300/TraesCS4B02G367500/TraesCS4D02G206200/TraesCS4D02G360000/TraesCS5A02G309000/TraesCS5A02G535300/TraesCS5B02G076000/TraesCS5B02G076100/TraesCS5B02G076200/TraesCS5B02G203900/TraesCS5B02G309700/TraesCS5D02G082200/TraesCS7A02G439300/TraesCS7B02G327400/TraesCS7B02G338200/…
GO:0009862	systemic acquired resistance, salicylic acid mediated signaling pathway	11/1530	107/59197	0.000107	0.00263	11	biological_process	TraesCS2B02G461217/TraesCS2D02G438500/TraesCS3A02G105400/TraesCS3B02G123800/TraesCS3D02G107500/TraesCS3D02G318600/TraesCS4D02G295300/TraesCS5B02G076000/TraesCS5B02G076100/TraesCS5B02G076200/TraesCS5D02G082200
GO:0016036	cellular response to phosphate starvation	12/1530	130/59197	0.000149	0.00355	12	biological_process	TraesCS1A02G388400/TraesCS2A02G169600/TraesCS2B02G195900/TraesCS2D02G177100/TraesCS3A02G055500/TraesCS3B02G067900/TraesCS3D02G055400/TraesCS6A02G380000/TraesCS6D02G360900/TraesCS6D02G364600/TraesCS7A02G231200/TraesCS7A02G376200
GO:0006898	receptor-mediated endocytosis	9/1530	76/59197	0.000151	0.00355	9	biological_process	TraesCS2A02G461800/TraesCS2A02G461900/TraesCS2B02G483400/TraesCS2B02G483500/TraesCS2D02G462000/TraesCS3B02G481000/TraesCS3D02G132400/TraesCS6B02G163900/TraesCS6D02G015500
GO:0045893	positive regulation of transcription, DNA-templated	47/1530	1032/59197	0.000165	0.00369	47	biological_process	TraesCS1A02G231200/TraesCS1B02G332500/TraesCS1B02G440300/TraesCS2B02G082400/TraesCS2B02G328300/TraesCS2B02G510800/TraesCS2D02G385500/TraesCS2D02G484600/TraesCS2D02G576300/TraesCS3A02G105400/TraesCS3A02G347500/TraesCS3A02G491500/TraesCS3B02G123800/TraesCS3B02G368300/TraesCS3B02G379200/TraesCS3D02G107500/TraesCS3D02G238300/TraesCS3D02G341100/TraesCS4A02G124900/TraesCS4A02G421100/TraesCS4D02G014100/…
GO:1901698	response to nitrogen compound	5/1530	21/59197	0.000165	0.00369	5	biological_process	TraesCS5A02G434100/TraesCS5D02G442000/TraesCS7A02G363100/TraesCS7B02G264800/TraesCS7D02G359900
GO:0009924	octadecanal decarbonylase activity	8/1696	50/62343	5.73e-05	0.00442	8	molecular_function	TraesCS1B02G168500/TraesCS1D02G147800/TraesCS4B02G097200/TraesCS5A02G220200/TraesCS5B02G219400/TraesCS5D02G228300/TraesCS6B02G178000/TraesCS6D02G369400
GO:1990465	aldehyde oxygenase (deformylating) activity	8/1696	50/62343	5.73e-05	0.00442	8	molecular_function	TraesCS1B02G168500/TraesCS1D02G147800/TraesCS4B02G097200/TraesCS5A02G220200/TraesCS5B02G219400/TraesCS5D02G228300/TraesCS6B02G178000/TraesCS6D02G369400
GO:0009682	induced systemic resistance	8/1530	64/59197	0.00024	0.00524	8	biological_process	TraesCS3A02G105400/TraesCS3B02G123800/TraesCS3D02G107500/TraesCS4B02G367500/TraesCS4D02G360000/TraesCS4D02G360100/TraesCS5A02G535300/TraesCS5B02G067700
GO:0009691	cytokinin biosynthetic process	8/1530	65/59197	0.000267	0.00571	8	biological_process	TraesCS1B02G173200/TraesCS1B02G471300/TraesCS3A02G251500/TraesCS3D02G263000/TraesCS4B02G261100/TraesCS4D02G310800/TraesCS5A02G347400/TraesCS5B02G348300
GO:0006598	polyamine catabolic process	5/1530	24/59197	0.000323	0.00665	5	biological_process	TraesCS2A02G548100/TraesCS2B02G579000/TraesCS2D02G549200/TraesCS4D02G265800/TraesCS6D02G065600
GO:0015840	urea transport	3/1530	6/59197	0.000325	0.00665	3	biological_process	TraesCS3A02G434600/TraesCS3B02G182200/TraesCS3D02G163400
GO:0016165	linoleate 13S-lipoxygenase activity	6/1696	29/62343	0.000111	0.00703	6	molecular_function	TraesCS2A02G315100/TraesCS2B02G333600/TraesCS2D02G313400/TraesCS5B02G382400/TraesCS5D02G388800/TraesCS6D02G154600
GO:0051213	dioxygenase activity	27/1696	448/62343	0.000124	0.00703	27	molecular_function	TraesCS1B02G210400/TraesCS2A02G026500/TraesCS2A02G394900/TraesCS2B02G040100/TraesCS2B02G412900/TraesCS2B02G413000/TraesCS2D02G392800/TraesCS2D02G392900/TraesCS3A02G406200/TraesCS3A02G477000/TraesCS3B02G421200/TraesCS3D02G401400/TraesCS4B02G081200/TraesCS4B02G346900/TraesCS4D02G002800/TraesCS4D02G079900/TraesCS5A02G234200/TraesCS5A02G234300/TraesCS5B02G224900/TraesCS5B02G232600/TraesCS5D02G241000/…
GO:0008515	sucrose transmembrane transporter activity	5/1696	19/62343	0.000125	0.00703	5	molecular_function	TraesCS5A02G289200/TraesCS5B02G288600/TraesCS5D02G297100/TraesCS7B02G160000/TraesCS7D02G263100
GO:0009247	glycolipid biosynthetic process	5/1530	25/59197	0.000396	0.00793	5	biological_process	TraesCS3A02G055500/TraesCS3B02G067900/TraesCS3D02G055400/TraesCS4A02G212800/TraesCS4D02G099600
GO:0047066	phospholipid-hydroperoxide glutathione peroxidase activity	4/1696	11/62343	0.000155	0.00795	4	molecular_function	TraesCS2A02G582100/TraesCS2B02G604800/TraesCS2D02G598000/TraesCS7A02G150500
GO:0009611	response to wounding	32/1530	650/59197	0.000476	0.00923	32	biological_process	TraesCS1A02G351600/TraesCS1D02G147200/TraesCS1D02G147400/TraesCS1D02G359100/TraesCS2A02G523700/TraesCS2B02G264000/TraesCS2D02G177900/TraesCS2D02G251700/TraesCS3A02G014900/TraesCS3A02G105400/TraesCS3B02G123800/TraesCS3B02G284800/TraesCS3D02G107500/TraesCS3D02G253700/TraesCS4A02G183600/TraesCS4A02G304400/TraesCS4B02G363100/TraesCS4D02G356300/TraesCS5A02G403200/TraesCS5B02G203400/TraesCS5B02G382400/…
GO:0002215	defense response to nematode	4/1530	15/59197	0.000483	0.00923	4	biological_process	TraesCS2A02G182400/TraesCS2B02G208900/TraesCS2D02G190200/TraesCS7D02G424900
GO:0016998	cell wall macromolecule catabolic process	9/1530	89/59197	0.000501	0.00927	9	biological_process	TraesCS1A02G203700/TraesCS1D02G207100/TraesCS3B02G159700/TraesCS4B02G383000/TraesCS4D02G358700/TraesCS5A02G548500/TraesCS6A02G216100/TraesCS6B02G246800/TraesCS6D02G199500
GO:0000976	transcription regulatory region sequence-specific DNA binding	43/1696	880/62343	0.000205	0.00973	43	molecular_function	TraesCS1A02G125800/TraesCS1B02G440300/TraesCS2A02G161500/TraesCS2A02G326300/TraesCS2B02G082400/TraesCS2B02G183100/TraesCS2B02G187500/TraesCS2D02G158300/TraesCS2D02G168600/TraesCS3B02G255400/TraesCS3B02G416400/TraesCS3D02G140200/TraesCS3D02G217800/TraesCS3D02G227400/TraesCS3D02G238300/TraesCS4A02G028100/TraesCS4A02G058900/TraesCS4D02G243700/TraesCS4D02G245200/TraesCS4D02G276100/TraesCS5B02G556300/…
GO:0080167	response to karrikin	16/1530	241/59197	6e-04	0.0105	16	biological_process	TraesCS1B02G470800/TraesCS1D02G126600/TraesCS2B02G311000/TraesCS2D02G292300/TraesCS3D02G225300/TraesCS4A02G099000/TraesCS4B02G081200/TraesCS4B02G205300/TraesCS4D02G079900/TraesCS4D02G206200/TraesCS6A02G348200/TraesCS6D02G331200/TraesCS7A02G313000/TraesCS7A02G373800/TraesCS7B02G213000/TraesCS7D02G309400
GO:0009826	unidimensional cell growth	27/1530	522/59197	0.000611	0.0105	27	biological_process	TraesCS1A02G369600/TraesCS1B02G043400/TraesCS2A02G176000/TraesCS2A02G253200/TraesCS2B02G290000/TraesCS2B02G563700/TraesCS2B02G604500/TraesCS2D02G183400/TraesCS2D02G442000/TraesCS2D02G466900/TraesCS3A02G406200/TraesCS3D02G003900/TraesCS3D02G401400/TraesCS4A02G065300/TraesCS4D02G242200/TraesCS4D02G256400/TraesCS5B02G454700/TraesCS5B02G458300/TraesCS5D02G111200/TraesCS5D02G256700/TraesCS5D02G256800/…
GO:0009626	plant-type hypersensitive response	43/1530	978/59197	0.000624	0.0105	43	biological_process	TraesCS1A02G025500/TraesCS1B02G366500/TraesCS1B02G460100/TraesCS1B02G464900/TraesCS1D02G017600/TraesCS2A02G046700/TraesCS2A02G332700/TraesCS2A02G384100/TraesCS2B02G030200/TraesCS2B02G058900/TraesCS2B02G183100/TraesCS2B02G349100/TraesCS2B02G401300/TraesCS2B02G575800/TraesCS2D02G016400/TraesCS2D02G330200/TraesCS2D02G380500/TraesCS3A02G316300/TraesCS3B02G246300/TraesCS3B02G378600/TraesCS3B02G584700/…
GO:0004180	carboxypeptidase activity	6/1696	34/62343	0.000281	0.0116	6	molecular_function	TraesCS5A02G427500/TraesCS5D02G435600/TraesCS7A02G510000/TraesCS7B02G420400/TraesCS7D02G499300/TraesCS7D02G499500
GO:0038023	signaling receptor activity	14/1696	172/62343	0.000282	0.0116	14	molecular_function	TraesCS1B02G306800/TraesCS2A02G476500/TraesCS2A02G476800/TraesCS4A02G116400/TraesCS5A02G090600/TraesCS5B02G217200/TraesCS5B02G217500/TraesCS5D02G226100/TraesCS5D02G226500/TraesCS6A02G347400/TraesCS6B02G380800/TraesCS6D02G330500/TraesCS7A02G153400/TraesCS7A02G154100
GO:0047668	amygdalin beta-glucosidase activity	3/1696	6/62343	0.000378	0.0137	3	molecular_function	TraesCS3B02G277600/TraesCS4B02G041100/TraesCS4D02G038500
GO:0050224	prunasin beta-glucosidase activity	3/1696	6/62343	0.000378	0.0137	3	molecular_function	TraesCS3B02G277600/TraesCS4B02G041100/TraesCS4D02G038500
GO:0010922	positive regulation of phosphatase activity	3/1530	8/59197	0.000875	0.014	3	biological_process	TraesCS4A02G271500/TraesCS4D02G039900/TraesCS5D02G003000
GO:0071230	cellular response to amino acid stimulus	9/1530	97/59197	0.000938	0.0148	9	biological_process	TraesCS5B02G217200/TraesCS5B02G217500/TraesCS5D02G226100/TraesCS5D02G226500/TraesCS6A02G347400/TraesCS6B02G380800/TraesCS6D02G330500/TraesCS7A02G153400/TraesCS7A02G154100
GO:0009958	positive gravitropism	7/1530	61/59197	0.000982	0.0152	7	biological_process	TraesCS2B02G550700/TraesCS2D02G523100/TraesCS3B02G472100/TraesCS4D02G217200/TraesCS4D02G256700/TraesCS4D02G296900/TraesCS7A02G373800
GO:0009992	cellular water homeostasis	10/1530	121/59197	0.00123	0.0179	10	biological_process	TraesCS2B02G563700/TraesCS2D02G442000/TraesCS2D02G466900/TraesCS3D02G003900/TraesCS5B02G454700/TraesCS5B02G458300/TraesCS5D02G256700/TraesCS5D02G256800/TraesCS6B02G414000/TraesCS6D02G042300
GO:0010929	positive regulation of auxin mediated signaling pathway	6/1530	47/59197	0.00128	0.018	6	biological_process	TraesCS7A02G526500/TraesCS7B02G443800/TraesCS7B02G443900/TraesCS7B02G444000/TraesCS7D02G514800/TraesCS7D02G515000
GO:0042326	negative regulation of phosphorylation	3/1530	9/59197	0.00129	0.018	3	biological_process	TraesCS4A02G271500/TraesCS4D02G039900/TraesCS5D02G003000
GO:0000272	polysaccharide catabolic process	14/1530	214/59197	0.00147	0.0199	14	biological_process	TraesCS1A02G093300/TraesCS1A02G203700/TraesCS1D02G101900/TraesCS1D02G207100/TraesCS1D02G283900/TraesCS3A02G239200/TraesCS3B02G159700/TraesCS3D02G039400/TraesCS3D02G366500/TraesCS5D02G064100/TraesCS6A02G216100/TraesCS6B02G246800/TraesCS6D02G199500/TraesCS7A02G176500
GO:0042626	ATPase-coupled transmembrane transporter activity	24/1696	426/62343	0.000744	0.0212	24	molecular_function	TraesCS1D02G126600/TraesCS2B02G550700/TraesCS2B02G612200/TraesCS2D02G523100/TraesCS2D02G585300/TraesCS3A02G218000/TraesCS3A02G258400/TraesCS3A02G285200/TraesCS3A02G362500/TraesCS3B02G248500/TraesCS3B02G291100/TraesCS3D02G231500/TraesCS3D02G234300/TraesCS4A02G370500/TraesCS4B02G095200/TraesCS4D02G092000/TraesCS4D02G296900/TraesCS6B02G211300/TraesCS6D02G161200/TraesCS7B02G292700/TraesCS7D02G067300/…
GO:0004617	phosphoglycerate dehydrogenase activity	4/1696	16/62343	0.000764	0.0212	4	molecular_function	TraesCS1D02G222600/TraesCS4A02G078300/TraesCS4B02G234300/TraesCS4D02G235500
GO:0015250	water channel activity	9/1696	90/62343	0.000783	0.0212	9	molecular_function	TraesCS3A02G434600/TraesCS3B02G182200/TraesCS3B02G182400/TraesCS3D02G163400/TraesCS5A02G332300/TraesCS5B02G332500/TraesCS5D02G338200/TraesCS6A02G222100/TraesCS6B02G259000
GO:0005544	calcium-dependent phospholipid binding	7/1696	56/62343	0.000789	0.0212	7	molecular_function	TraesCS1A02G239600/TraesCS1B02G251800/TraesCS1D02G239800/TraesCS1D02G239900/TraesCS3B02G392100/TraesCS3B02G392500/TraesCS3D02G353900
GO:0004567	beta-mannosidase activity	4/1696	17/62343	0.000978	0.0236	4	molecular_function	TraesCS3B02G006000/TraesCS3B02G277600/TraesCS4B02G041100/TraesCS4D02G038500
GO:0019150	D-ribulokinase activity	3/1696	8/62343	0.00102	0.0236	3	molecular_function	TraesCS1A02G058900/TraesCS6A02G151100/TraesCS6D02G141300
GO:0043546	molybdopterin cofactor binding	5/1696	29/62343	0.00102	0.0236	5	molecular_function	TraesCS5A02G365200/TraesCS5A02G427800/TraesCS5D02G435700/TraesCS5D02G435900/TraesCS6A02G017500
GO:0016799	hydrolase activity, hydrolyzing N-glycosyl compounds	6/1696	43/62343	0.00103	0.0236	6	molecular_function	TraesCS1B02G173200/TraesCS1B02G471300/TraesCS3A02G251500/TraesCS4D02G310800/TraesCS5A02G347400/TraesCS5B02G348300
GO:0009311	oligosaccharide metabolic process	10/1530	128/59197	0.00187	0.0237	10	biological_process	TraesCS2B02G563700/TraesCS2D02G442000/TraesCS2D02G466900/TraesCS3D02G003900/TraesCS5B02G454700/TraesCS5B02G458300/TraesCS5D02G256700/TraesCS5D02G256800/TraesCS6B02G414000/TraesCS6D02G042300
GO:0080168	abscisic acid transport	4/1530	21/59197	0.00187	0.0237	4	biological_process	TraesCS4B02G095200/TraesCS4D02G092000/TraesCS5A02G312200/TraesCS7D02G357300
GO:0042939	tripeptide transport	9/1530	107/59197	0.00187	0.0237	9	biological_process	TraesCS1D02G147200/TraesCS1D02G147400/TraesCS2B02G464700/TraesCS3B02G424700/TraesCS4D02G024400/TraesCS6A02G369900/TraesCS6B02G406100/TraesCS6D02G132100/TraesCS6D02G353500
GO:0016114	terpenoid biosynthetic process	13/1530	196/59197	0.00189	0.0237	13	biological_process	TraesCS1A02G384300/TraesCS1B02G411100/TraesCS1D02G048300/TraesCS2A02G137900/TraesCS2D02G140900/TraesCS2D02G477300/TraesCS5A02G214600/TraesCS5A02G214800/TraesCS5B02G209100/TraesCS5B02G209200/TraesCS5D02G217200/TraesCS5D02G217400/TraesCS6A02G067800
GO:0046983	protein dimerization activity	48/1696	1099/62343	0.00107	0.0237	48	molecular_function	TraesCS1A02G125800/TraesCS1B02G214500/TraesCS1B02G332500/TraesCS2A02G403700/TraesCS2B02G111900/TraesCS2B02G421700/TraesCS2B02G510800/TraesCS2D02G093900/TraesCS2D02G484600/TraesCS3A02G028200/TraesCS3A02G406500/TraesCS3B02G018400/TraesCS3B02G284800/TraesCS3B02G288700/TraesCS3D02G009200/TraesCS3D02G017700/TraesCS3D02G105100/TraesCS3D02G140200/TraesCS3D02G210600/TraesCS3D02G253700/TraesCS4A02G028100/…
GO:0030418	nicotianamine biosynthetic process	5/1530	35/59197	0.00195	0.0241	5	biological_process	TraesCS2A02G095700/TraesCS2D02G094200/TraesCS3B02G068500/TraesCS5A02G552400/TraesCS6A02G163100
GO:0022857	transmembrane transporter activity	31/1696	632/62343	0.00138	0.0263	31	molecular_function	TraesCS1A02G115200/TraesCS1A02G277100/TraesCS1D02G116600/TraesCS2A02G411200/TraesCS2B02G157900/TraesCS2B02G245300/TraesCS2B02G509700/TraesCS2D02G483300/TraesCS3A02G019600/TraesCS3B02G026700/TraesCS3B02G144700/TraesCS3B02G149400/TraesCS3B02G330800/TraesCS3B02G563500/TraesCS3D02G126600/TraesCS4B02G304300/TraesCS4D02G068900/TraesCS4D02G302500/TraesCS5A02G142000/TraesCS5A02G312200/TraesCS5B02G562500/…
GO:0015276	ligand-gated ion channel activity	9/1696	98/62343	0.00144	0.0263	9	molecular_function	TraesCS5B02G217200/TraesCS5B02G217500/TraesCS5D02G226100/TraesCS5D02G226500/TraesCS6A02G347400/TraesCS6B02G380800/TraesCS6D02G330500/TraesCS7A02G153400/TraesCS7A02G154100
GO:0008083	growth factor activity	3/1696	9/62343	0.00149	0.0263	3	molecular_function	TraesCS4A02G060600/TraesCS4B02G236000/TraesCS4D02G237400
GO:0015121	phosphoenolpyruvate:phosphate antiporter activity	3/1696	9/62343	0.00149	0.0263	3	molecular_function	TraesCS1A02G115200/TraesCS1D02G116600/TraesCS3B02G149400
GO:0046510	UDP-sulfoquinovose:DAG sulfoquinovosyltransferase activity	3/1696	9/62343	0.00149	0.0263	3	molecular_function	TraesCS3A02G055500/TraesCS3B02G067900/TraesCS3D02G055400
GO:0010817	regulation of hormone levels	3/1530	11/59197	0.00243	0.0289	3	biological_process	TraesCS2B02G428300/TraesCS2B02G428900/TraesCS2D02G407500
GO:0046506	sulfolipid biosynthetic process	3/1530	11/59197	0.00243	0.0289	3	biological_process	TraesCS3A02G055500/TraesCS3B02G067900/TraesCS3D02G055400
GO:2000214	regulation of proline metabolic process	3/1530	11/59197	0.00243	0.0289	3	biological_process	TraesCS1B02G332500/TraesCS2B02G510800/TraesCS2D02G484600
GO:0016881	acid-amino acid ligase activity	5/1696	33/62343	0.00186	0.0303	5	molecular_function	TraesCS1B02G332400/TraesCS1D02G320000/TraesCS2A02G115000/TraesCS3A02G301200/TraesCS3D02G300600
GO:0015293	symporter activity	16/1696	259/62343	0.00215	0.0303	16	molecular_function	TraesCS1B02G225000/TraesCS2A02G268200/TraesCS3A02G407000/TraesCS3B02G323500/TraesCS4A02G029100/TraesCS4B02G283600/TraesCS5A02G115100/TraesCS5D02G125700/TraesCS6A02G263500/TraesCS6A02G280200/TraesCS6B02G290500/TraesCS6D02G251500/TraesCS7A02G313000/TraesCS7B02G213000/TraesCS7D02G080200/TraesCS7D02G309400
GO:0015112	nitrate transmembrane transporter activity	9/1696	104/62343	0.00217	0.0303	9	molecular_function	TraesCS1B02G225000/TraesCS4A02G440700/TraesCS6A02G209900/TraesCS6A02G263500/TraesCS6A02G280200/TraesCS6B02G290500/TraesCS6D02G251500/TraesCS7A02G054100/TraesCS7D02G049400
GO:0005354	galactose transmembrane transporter activity	4/1696	21/62343	0.00226	0.0303	4	molecular_function	TraesCS2A02G188600/TraesCS2D02G199100/TraesCS4D02G262900/TraesCS5A02G102600
GO:0005365	myo-inositol transmembrane transporter activity	4/1696	21/62343	0.00226	0.0303	4	molecular_function	TraesCS2A02G188600/TraesCS2D02G199100/TraesCS4D02G262900/TraesCS5A02G102600
GO:0015148	D-xylose transmembrane transporter activity	4/1696	21/62343	0.00226	0.0303	4	molecular_function	TraesCS2A02G188600/TraesCS2D02G199100/TraesCS4D02G262900/TraesCS5A02G102600
GO:0015168	glycerol transmembrane transporter activity	4/1696	21/62343	0.00226	0.0303	4	molecular_function	TraesCS2A02G188600/TraesCS2D02G199100/TraesCS4D02G262900/TraesCS5A02G102600
GO:0015575	mannitol transmembrane transporter activity	4/1696	21/62343	0.00226	0.0303	4	molecular_function	TraesCS2A02G188600/TraesCS2D02G199100/TraesCS4D02G262900/TraesCS5A02G102600
GO:0015576	sorbitol transmembrane transporter activity	4/1696	21/62343	0.00226	0.0303	4	molecular_function	TraesCS2A02G188600/TraesCS2D02G199100/TraesCS4D02G262900/TraesCS5A02G102600
GO:0015591	D-ribose transmembrane transporter activity	4/1696	21/62343	0.00226	0.0303	4	molecular_function	TraesCS2A02G188600/TraesCS2D02G199100/TraesCS4D02G262900/TraesCS5A02G102600
GO:0009921	auxin efflux carrier complex	3/1653	9/63964	0.00129	0.0307	3	cellular_component	TraesCS7A02G492400/TraesCS7B02G398100/TraesCS7D02G478800
GO:0030026	cellular manganese ion homeostasis	6/1530	54/59197	0.00265	0.031	6	biological_process	TraesCS2B02G455100/TraesCS2B02G455200/TraesCS2B02G455300/TraesCS2D02G432000/TraesCS5A02G203400/TraesCS5D02G209900
GO:0030410	nicotianamine synthase activity	5/1696	35/62343	0.00244	0.032	5	molecular_function	TraesCS2A02G095700/TraesCS2D02G094200/TraesCS3B02G068500/TraesCS5A02G552400/TraesCS6A02G163100
GO:0005975	carbohydrate metabolic process	44/1530	1094/59197	0.003	0.0347	44	biological_process	TraesCS1A02G084500/TraesCS1A02G311100/TraesCS1A02G312400/TraesCS1A02G420600/TraesCS1A02G422900/TraesCS1D02G312600/TraesCS1D02G370700/TraesCS1D02G431300/TraesCS2A02G082600/TraesCS2A02G343800/TraesCS2B02G311900/TraesCS2D02G293200/TraesCS2D02G321900/TraesCS2D02G322100/TraesCS2D02G381200/TraesCS2D02G381300/TraesCS3A02G092800/TraesCS3A02G241000/TraesCS3A02G447500/TraesCS3A02G447800/TraesCS3A02G480200/…
GO:0009308	amine metabolic process	3/1530	12/59197	0.00318	0.036	3	biological_process	TraesCS4A02G020900/TraesCS4B02G282700/TraesCS4D02G281700
GO:0009733	response to auxin	24/1530	504/59197	0.00346	0.0385	24	biological_process	TraesCS1A02G343300/TraesCS1B02G332400/TraesCS1D02G320000/TraesCS2A02G115000/TraesCS2B02G183100/TraesCS2B02G550700/TraesCS2D02G523100/TraesCS2D02G576300/TraesCS3A02G276500/TraesCS3A02G301200/TraesCS3A02G491500/TraesCS3B02G310500/TraesCS3D02G109000/TraesCS3D02G217800/TraesCS3D02G276600/TraesCS3D02G300600/TraesCS4D02G296900/TraesCS5B02G356700/TraesCS5B02G556300/TraesCS5D02G361600/TraesCS5D02G449400/…
GO:0015171	amino acid transmembrane transporter activity	16/1696	269/62343	0.00313	0.0387	16	molecular_function	TraesCS2A02G268200/TraesCS2B02G343300/TraesCS3A02G407000/TraesCS3D02G363200/TraesCS3D02G408800/TraesCS5A02G115100/TraesCS5B02G126000/TraesCS5D02G125700/TraesCS5D02G134500/TraesCS5D02G265100/TraesCS6A02G330100/TraesCS6B02G360700/TraesCS6B02G360900/TraesCS7A02G313000/TraesCS7B02G213000/TraesCS7D02G309400
GO:0004602	glutathione peroxidase activity	4/1696	23/62343	0.0032	0.0387	4	molecular_function	TraesCS2A02G582100/TraesCS2B02G604800/TraesCS2D02G598000/TraesCS7A02G150500
GO:0046592	polyamine oxidase activity	4/1696	23/62343	0.0032	0.0387	4	molecular_function	TraesCS2A02G548100/TraesCS2B02G579000/TraesCS2D02G549200/TraesCS4D02G265800
GO:0071917	triose-phosphate transmembrane transporter activity	3/1696	12/62343	0.00368	0.0391	3	molecular_function	TraesCS1A02G115200/TraesCS1D02G116600/TraesCS3B02G149400
GO:0046323	glucose import	12/1530	188/59197	0.00379	0.0414	12	biological_process	TraesCS1D02G065700/TraesCS2A02G188600/TraesCS2A02G188700/TraesCS2A02G205500/TraesCS2B02G232900/TraesCS2B02G282400/TraesCS2D02G199100/TraesCS2D02G264200/TraesCS4A02G066200/TraesCS4D02G262900/TraesCS5A02G102600/TraesCS5B02G225300
GO:0010018	far-red light signaling pathway	3/1530	13/59197	0.00406	0.0424	3	biological_process	TraesCS6A02G236700/TraesCS6B02G265200/TraesCS6D02G219300
GO:0010541	acropetal auxin transport	3/1530	13/59197	0.00406	0.0424	3	biological_process	TraesCS2B02G550700/TraesCS2D02G523100/TraesCS4D02G296900
GO:1903602	thermospermine catabolic process	3/1530	13/59197	0.00406	0.0424	3	biological_process	TraesCS2A02G548100/TraesCS2B02G579000/TraesCS2D02G549200
GO:0042910	xenobiotic transmembrane transporter activity	14/1696	229/62343	0.00431	0.0443	14	molecular_function	TraesCS3B02G563500/TraesCS4B02G304300/TraesCS4D02G068900/TraesCS4D02G302500/TraesCS5A02G142000/TraesCS5A02G312200/TraesCS5B02G562500/TraesCS5D02G150100/TraesCS5D02G355500/TraesCS6D02G332800/TraesCS7A02G230200/TraesCS7B02G137200/TraesCS7B02G196100/TraesCS7B02G196300
GO:0005351	carbohydrate:proton symporter activity	12/1696	182/62343	0.00438	0.0443	12	molecular_function	TraesCS1D02G065700/TraesCS2A02G188600/TraesCS2A02G188700/TraesCS2A02G205500/TraesCS2B02G232900/TraesCS2B02G282400/TraesCS2D02G199100/TraesCS2D02G264200/TraesCS4A02G066200/TraesCS4D02G262900/TraesCS5A02G102600/TraesCS5B02G225300
GO:0048544	recognition of pollen	26/1530	572/59197	0.00444	0.0454	26	biological_process	TraesCS1A02G015900/TraesCS1A02G100300/TraesCS1B02G323100/TraesCS1B02G372800/TraesCS2A02G299400/TraesCS2A02G367300/TraesCS2A02G505200/TraesCS2B02G512300/TraesCS2B02G512400/TraesCS2D02G216700/TraesCS2D02G217500/TraesCS2D02G486300/TraesCS2D02G536900/TraesCS3A02G148600/TraesCS3D02G072500/TraesCS3D02G498000/TraesCS4A02G186700/TraesCS5B02G370400/TraesCS5B02G535000/TraesCS5D02G152300/TraesCS6A02G000500/…
GO:0005504	fatty acid binding	6/1696	58/62343	0.00487	0.0469	6	molecular_function	TraesCS2B02G461217/TraesCS2D02G438500/TraesCS5B02G076000/TraesCS5B02G076100/TraesCS5B02G076200/TraesCS5D02G082200
GO:0006873	cellular ion homeostasis	4/1530	27/59197	0.00485	0.0484	4	biological_process	TraesCS1A02G127500/TraesCS1B02G147400/TraesCS1D02G126500/TraesCS2B02G416100
GO:0071244	cellular response to carbon dioxide	4/1530	27/59197	0.00485	0.0484	4	biological_process	TraesCS2B02G273100/TraesCS5B02G562500/TraesCS6A02G172600/TraesCS6D02G161600
GO:0009688	abscisic acid biosynthetic process	5/1530	43/59197	0.00488	0.0484	5	biological_process	TraesCS5A02G427800/TraesCS5A02G428200/TraesCS5B02G375900/TraesCS5D02G435700/TraesCS5D02G435900

## Sheet: AKT3vsC3
GO term	Description	Ratio in foreground list	Ratio in background list	P-value	FDR	Number in foreground list	Group	GeneID
GO:0045548	phenylalanine ammonia-lyase activity	38/3653	56/62343	9.37e-34	8.12e-31	38	molecular_function	TraesCS1A02G037700/TraesCS1A02G037800/TraesCS1A02G094900/TraesCS1B02G048300/TraesCS1D02G039300/TraesCS1D02G039400/TraesCS1D02G039500/TraesCS1D02G103500/TraesCS2A02G196400/TraesCS2A02G196700/TraesCS2A02G212900/TraesCS2A02G380800/TraesCS2A02G380900/TraesCS2A02G381000/TraesCS2A02G381100/TraesCS2B02G224000/TraesCS2B02G224300/TraesCS2B02G398000/TraesCS2B02G398100/TraesCS2B02G398200/TraesCS2B02G398300/…
GO:0009800	cinnamic acid biosynthetic process	38/3283	58/59197	9.38e-34	1.26e-30	38	biological_process	TraesCS1A02G037700/TraesCS1A02G037800/TraesCS1A02G094900/TraesCS1B02G048300/TraesCS1D02G039300/TraesCS1D02G039400/TraesCS1D02G039500/TraesCS1D02G103500/TraesCS2A02G196400/TraesCS2A02G196700/TraesCS2A02G212900/TraesCS2A02G380800/TraesCS2A02G380900/TraesCS2A02G381000/TraesCS2A02G381100/TraesCS2B02G224000/TraesCS2B02G224300/TraesCS2B02G398000/TraesCS2B02G398100/TraesCS2B02G398200/TraesCS2B02G398300/…
GO:0006559	L-phenylalanine catabolic process	38/3283	78/59197	4.5e-27	3.03e-24	38	biological_process	TraesCS1A02G037700/TraesCS1A02G037800/TraesCS1A02G094900/TraesCS1B02G048300/TraesCS1D02G039300/TraesCS1D02G039400/TraesCS1D02G039500/TraesCS1D02G103500/TraesCS2A02G196400/TraesCS2A02G196700/TraesCS2A02G212900/TraesCS2A02G380800/TraesCS2A02G380900/TraesCS2A02G381000/TraesCS2A02G381100/TraesCS2B02G224000/TraesCS2B02G224300/TraesCS2B02G398000/TraesCS2B02G398100/TraesCS2B02G398200/TraesCS2B02G398300/…
GO:0006749	glutathione metabolic process	74/3283	324/59197	1.16e-25	5.2e-23	74	biological_process	TraesCS1A02G016800/TraesCS1A02G078800/TraesCS1A02G102700/TraesCS1A02G102800/TraesCS1A02G102900/TraesCS1A02G186100/TraesCS1A02G186300/TraesCS1A02G186400/TraesCS1A02G186500/TraesCS1A02G186600/TraesCS1A02G186700/TraesCS1A02G186800/TraesCS1B02G194100/TraesCS1B02G194300/TraesCS1B02G194600/TraesCS1B02G194700/TraesCS1B02G194900/TraesCS1D02G081200/TraesCS1D02G094700/TraesCS1D02G095000/TraesCS1D02G095400/…
GO:0004364	glutathione transferase activity	78/3653	345/62343	3.79e-25	1.09e-22	78	molecular_function	TraesCS1A02G016800/TraesCS1A02G078800/TraesCS1A02G102700/TraesCS1A02G102800/TraesCS1A02G102900/TraesCS1A02G186100/TraesCS1A02G186300/TraesCS1A02G186400/TraesCS1A02G186500/TraesCS1A02G186600/TraesCS1A02G186700/TraesCS1A02G186800/TraesCS1B02G194100/TraesCS1B02G194300/TraesCS1B02G194600/TraesCS1B02G194700/TraesCS1B02G194900/TraesCS1D02G081200/TraesCS1D02G094700/TraesCS1D02G095000/TraesCS1D02G095400/…
GO:0010200	response to chitin	89/3283	557/59197	2.95e-19	9.94e-17	89	biological_process	TraesCS1A02G218100/TraesCS1B02G216000/TraesCS1B02G284200/TraesCS2A02G298000/TraesCS2A02G395100/TraesCS2A02G417100/TraesCS2B02G314500/TraesCS2B02G315100/TraesCS2B02G413200/TraesCS2B02G413800/TraesCS2B02G436100/TraesCS2D02G296100/TraesCS2D02G392500/TraesCS2D02G393400/TraesCS2D02G414300/TraesCS2D02G489700/TraesCS3A02G104400/TraesCS3A02G229300/TraesCS3B02G103300/TraesCS3B02G122800/TraesCS3B02G122900/…
GO:0050162	oxalate oxidase activity	20/3653	29/62343	1.3e-18	2.81e-16	20	molecular_function	TraesCS2A02G211800/TraesCS3B02G282300/TraesCS3B02G282400/TraesCS3B02G282500/TraesCS4A02G181600/TraesCS4A02G181800/TraesCS4A02G181900/TraesCS4A02G279100/TraesCS4A02G279200/TraesCS4A02G279300/TraesCS4B02G033100/TraesCS4B02G033300/TraesCS4B02G033600/TraesCS4D02G031600/TraesCS4D02G031700/TraesCS4D02G031800/TraesCS4D02G031900/TraesCS4D02G032000/TraesCS4D02G032100/TraesCS4D02G032500
GO:2000022	regulation of jasmonic acid mediated signaling pathway	43/3283	190/59197	2.17e-15	5.85e-13	43	biological_process	TraesCS2A02G286700/TraesCS2B02G264000/TraesCS2B02G303600/TraesCS2D02G285300/TraesCS2D02G489700/TraesCS3B02G383900/TraesCS4A02G007800/TraesCS4A02G007900/TraesCS4A02G128100/TraesCS4A02G135000/TraesCS4B02G170100/TraesCS4B02G176700/TraesCS4B02G297000/TraesCS4B02G297100/TraesCS4D02G296000/TraesCS5A02G185700/TraesCS5A02G477900/TraesCS5B02G067700/TraesCS5B02G211000/TraesCS5B02G375100/TraesCS5B02G491200/…
GO:1901001	negative regulation of response to salt stress	42/3283	186/59197	4.97e-15	1.12e-12	42	biological_process	TraesCS1A02G048100/TraesCS1D02G048900/TraesCS1D02G049000/TraesCS1D02G139700/TraesCS2A02G090600/TraesCS2A02G126500/TraesCS2A02G186200/TraesCS2A02G214000/TraesCS2A02G214100/TraesCS2A02G371600/TraesCS2B02G106200/TraesCS2B02G158700/TraesCS2B02G220900/TraesCS2B02G388800/TraesCS2D02G039400/TraesCS2D02G201700/TraesCS2D02G219800/TraesCS2D02G219900/TraesCS2D02G367900/TraesCS3A02G101700/TraesCS3A02G101800/…
GO:0006032	chitin catabolic process	42/3283	188/59197	7.4e-15	1.42e-12	42	biological_process	TraesCS1A02G141500/TraesCS1A02G203600/TraesCS1A02G250000/TraesCS1A02G284900/TraesCS1B02G158000/TraesCS1D02G207000/TraesCS1D02G249600/TraesCS1D02G283900/TraesCS2A02G033600/TraesCS2A02G350700/TraesCS2A02G350800/TraesCS2A02G350900/TraesCS2A02G558200/TraesCS2B02G047300/TraesCS2B02G369000/TraesCS2B02G369100/TraesCS2B02G622200/TraesCS2D02G033100/TraesCS2D02G348800/TraesCS2D02G348900/TraesCS2D02G349000/…
GO:0048544	recognition of pollen	81/3283	572/59197	1.29e-14	2.18e-12	81	biological_process	TraesCS1A02G015900/TraesCS1A02G016000/TraesCS1A02G016100/TraesCS1A02G239500/TraesCS1A02G259900/TraesCS1A02G362900/TraesCS1B02G003400/TraesCS1B02G251700/TraesCS1B02G270300/TraesCS1B02G341600/TraesCS1B02G380100/TraesCS1D02G239700/TraesCS1D02G259700/TraesCS1D02G320800/TraesCS1D02G330300/TraesCS1D02G360500/TraesCS1D02G367800/TraesCS2A02G211900/TraesCS2A02G367400/TraesCS2A02G485100/TraesCS2A02G486600/…
GO:0000272	polysaccharide catabolic process	44/3283	214/59197	4.05e-14	6.06e-12	44	biological_process	TraesCS1A02G093300/TraesCS1A02G141500/TraesCS1A02G203600/TraesCS1A02G250000/TraesCS1A02G284900/TraesCS1B02G158000/TraesCS1D02G101900/TraesCS1D02G207000/TraesCS1D02G249600/TraesCS1D02G283900/TraesCS2A02G033600/TraesCS2A02G350700/TraesCS2A02G350800/TraesCS2A02G350900/TraesCS2A02G558200/TraesCS2B02G047300/TraesCS2B02G369000/TraesCS2B02G369100/TraesCS2B02G622200/TraesCS2D02G033100/TraesCS2D02G348800/…
GO:0004675	transmembrane receptor protein serine/threonine kinase activity	106/3653	831/62343	6.1e-14	1.06e-11	106	molecular_function	TraesCS1A02G048100/TraesCS1A02G177000/TraesCS1A02G239500/TraesCS1A02G359700/TraesCS1B02G251700/TraesCS1B02G297300/TraesCS1D02G048900/TraesCS1D02G049000/TraesCS1D02G139700/TraesCS1D02G175400/TraesCS1D02G239700/TraesCS1D02G320800/TraesCS1D02G364000/TraesCS2A02G090600/TraesCS2A02G126500/TraesCS2A02G186200/TraesCS2A02G211900/TraesCS2A02G214000/TraesCS2A02G214100/TraesCS2A02G371600/TraesCS2A02G389100/…
GO:0004568	chitinase activity	35/3653	154/62343	3.48e-12	5.02e-10	35	molecular_function	TraesCS1A02G141500/TraesCS1A02G203600/TraesCS1A02G250000/TraesCS1A02G284900/TraesCS1B02G158000/TraesCS1D02G207000/TraesCS1D02G249600/TraesCS1D02G283900/TraesCS2A02G033600/TraesCS2A02G350700/TraesCS2A02G350800/TraesCS2A02G350900/TraesCS2A02G558200/TraesCS2B02G047300/TraesCS2B02G369000/TraesCS2B02G369100/TraesCS2B02G622200/TraesCS2D02G033100/TraesCS2D02G348800/TraesCS2D02G348900/TraesCS2D02G349000/…
GO:0008061	chitin binding	30/3653	120/62343	9.1e-12	1.13e-09	30	molecular_function	TraesCS1A02G141500/TraesCS1A02G250000/TraesCS1A02G284900/TraesCS1B02G158000/TraesCS1D02G249600/TraesCS1D02G283900/TraesCS2A02G033600/TraesCS2A02G350700/TraesCS2A02G350800/TraesCS2A02G350900/TraesCS2A02G558200/TraesCS2B02G047300/TraesCS2B02G369000/TraesCS2B02G369100/TraesCS2B02G622200/TraesCS2D02G033100/TraesCS2D02G348800/TraesCS2D02G348900/TraesCS2D02G349000/TraesCS2D02G349400/TraesCS2D02G571400/…
GO:0043295	glutathione binding	29/3653	114/62343	1.26e-11	1.37e-09	29	molecular_function	TraesCS1A02G078800/TraesCS1A02G102700/TraesCS1A02G102800/TraesCS1A02G102900/TraesCS1D02G081200/TraesCS1D02G094700/TraesCS1D02G095000/TraesCS1D02G095400/TraesCS2A02G045400/TraesCS2B02G420800/TraesCS2D02G044100/TraesCS2D02G400000/TraesCS2D02G589600/TraesCS3A02G302100/TraesCS3A02G309000/TraesCS3A02G452900/TraesCS3D02G299700/TraesCS3D02G299900/TraesCS3D02G445400/TraesCS4A02G349700/TraesCS4B02G059100/…
GO:0055085	transmembrane transport	73/3283	557/59197	1.13e-11	1.52e-09	73	biological_process	TraesCS1A02G049600/TraesCS1A02G126900/TraesCS1A02G368500/TraesCS1B02G387400/TraesCS1B02G455100/TraesCS1B02G456200/TraesCS1D02G052000/TraesCS1D02G140400/TraesCS1D02G374300/TraesCS1D02G432800/TraesCS1D02G432900/TraesCS1D02G433200/TraesCS2A02G056800/TraesCS2A02G374100/TraesCS2A02G377200/TraesCS2A02G377400/TraesCS2B02G060900/TraesCS2B02G394400/TraesCS2D02G055600/TraesCS2D02G370400/TraesCS2D02G373800/…
GO:0009611	response to wounding	80/3283	650/59197	2.89e-11	3.54e-09	80	biological_process	TraesCS1A02G351600/TraesCS1B02G371900/TraesCS1D02G021800/TraesCS1D02G276600/TraesCS1D02G359100/TraesCS2A02G157400/TraesCS2A02G158800/TraesCS2A02G230100/TraesCS2A02G286700/TraesCS2A02G323200/TraesCS2A02G374100/TraesCS2B02G182900/TraesCS2B02G184400/TraesCS2B02G264000/TraesCS2B02G303600/TraesCS2B02G365900/TraesCS2B02G553600/TraesCS2D02G055600/TraesCS2D02G163300/TraesCS2D02G165800/TraesCS2D02G285300/…
GO:0010025	wax biosynthetic process	36/3283	188/59197	6.8e-11	7.63e-09	36	biological_process	TraesCS1A02G075000/TraesCS1A02G150800/TraesCS1A02G150900/TraesCS1A02G439000/TraesCS1B02G168500/TraesCS1B02G402900/TraesCS1B02G411900/TraesCS1D02G077600/TraesCS1D02G393500/TraesCS2A02G006400/TraesCS3A02G013600/TraesCS3A02G014800/TraesCS3A02G074900/TraesCS3A02G266800/TraesCS3A02G297400/TraesCS3B02G300300/TraesCS3D02G267000/TraesCS3D02G304900/TraesCS4A02G068400/TraesCS4B02G225500/TraesCS4B02G274700/…
GO:0008526	phosphatidylinositol transfer activity	18/3653	48/62343	8.5e-11	8.18e-09	18	molecular_function	TraesCS3A02G441000/TraesCS4A02G107200/TraesCS4A02G333500/TraesCS4A02G333800/TraesCS4A02G395100/TraesCS4B02G055000/TraesCS4B02G055100/TraesCS4B02G055200/TraesCS4B02G197200/TraesCS4D02G055200/TraesCS4D02G055300/TraesCS4D02G242900/TraesCS5B02G551900/TraesCS5B02G552300/TraesCS5D02G538300/TraesCS5D02G538600/TraesCS7A02G094800/TraesCS7D02G090800
GO:0042626	ATPase-coupled transmembrane transporter activity	61/3653	426/62343	1.29e-10	1.11e-08	61	molecular_function	TraesCS1A02G049600/TraesCS1A02G126900/TraesCS1A02G343000/TraesCS1A02G368500/TraesCS1B02G356100/TraesCS1B02G356200/TraesCS1B02G387400/TraesCS1D02G052000/TraesCS1D02G140400/TraesCS1D02G345100/TraesCS1D02G374300/TraesCS2A02G056800/TraesCS2A02G374100/TraesCS2B02G060900/TraesCS2D02G055600/TraesCS2D02G370400/TraesCS3A02G122500/TraesCS3A02G129000/TraesCS3A02G217900/TraesCS3A02G218000/TraesCS3A02G257500/…
GO:0016998	cell wall macromolecule catabolic process	23/3283	89/59197	3.97e-10	4.11e-08	23	biological_process	TraesCS1A02G203600/TraesCS1A02G250000/TraesCS1D02G207000/TraesCS1D02G249600/TraesCS2A02G033600/TraesCS2A02G350700/TraesCS2A02G350800/TraesCS2A02G350900/TraesCS2A02G558200/TraesCS2B02G047300/TraesCS2B02G369000/TraesCS2B02G369100/TraesCS2B02G622200/TraesCS2D02G033100/TraesCS2D02G348800/TraesCS2D02G348900/TraesCS2D02G349000/TraesCS2D02G349400/TraesCS2D02G571400/TraesCS5B02G403700/TraesCS5D02G408200/…
GO:0031408	oxylipin biosynthetic process	31/3283	155/59197	4.51e-10	4.34e-08	31	biological_process	TraesCS1A02G015800/TraesCS1D02G013700/TraesCS2A02G026600/TraesCS2A02G315100/TraesCS2B02G040000/TraesCS2B02G333600/TraesCS2D02G313400/TraesCS3B02G549000/TraesCS3B02G549200/TraesCS4A02G009400/TraesCS4A02G017400/TraesCS4B02G037700/TraesCS4B02G037900/TraesCS4B02G237600/TraesCS4B02G286600/TraesCS4B02G295200/TraesCS4D02G238800/TraesCS4D02G285300/TraesCS4D02G294100/TraesCS4D02G349500/TraesCS5A02G403200/…
GO:0009607	response to biotic stimulus	35/3283	192/59197	5.03e-10	4.51e-08	35	biological_process	TraesCS1B02G466200/TraesCS1D02G261400/TraesCS1D02G440500/TraesCS2A02G083600/TraesCS2A02G083700/TraesCS2A02G476800/TraesCS2B02G097800/TraesCS2B02G097900/TraesCS2B02G442700/TraesCS2B02G500200/TraesCS2D02G081400/TraesCS2D02G081500/TraesCS2D02G317800/TraesCS3A02G281500/TraesCS4A02G116400/TraesCS4D02G189200/TraesCS5A02G090600/TraesCS5A02G183300/TraesCS5A02G439700/TraesCS5A02G439800/TraesCS5B02G442600/…
GO:0000162	tryptophan biosynthetic process	20/3283	70/59197	7.89e-10	6.64e-08	20	biological_process	TraesCS1A02G428400/TraesCS1B02G463100/TraesCS2B02G345400/TraesCS4A02G089800/TraesCS4B02G214500/TraesCS4D02G215100/TraesCS5B02G166300/TraesCS5B02G445200/TraesCS5D02G173900/TraesCS5D02G448400/TraesCS7A02G308600/TraesCS7A02G392800/TraesCS7A02G512300/TraesCS7B02G241200/TraesCS7B02G294800/TraesCS7B02G423900/TraesCS7D02G305300/TraesCS7D02G337900/TraesCS7D02G388400/TraesCS7D02G501700
GO:0009410	response to xenobiotic stimulus	17/3283	52/59197	1.45e-09	1.15e-07	17	biological_process	TraesCS1A02G102700/TraesCS1A02G102800/TraesCS1D02G094700/TraesCS1D02G095400/TraesCS3A02G302100/TraesCS3D02G299700/TraesCS3D02G299900/TraesCS4A02G176300/TraesCS4A02G349700/TraesCS4D02G136400/TraesCS5A02G024100/TraesCS5B02G021800/TraesCS5D02G030000/TraesCS7A02G173000/TraesCS7B02G078300/TraesCS7B02G084400/TraesCS7D02G174300
GO:0006658	phosphatidylserine metabolic process	10/3283	16/59197	1.6e-09	1.19e-07	10	biological_process	TraesCS3A02G118200/TraesCS3D02G120000/TraesCS4A02G333500/TraesCS4B02G055000/TraesCS4B02G055100/TraesCS4B02G055200/TraesCS4D02G055200/TraesCS4D02G055300/TraesCS5B02G552300/TraesCS5D02G538600
GO:0009737	response to abscisic acid	114/3283	1169/59197	4.77e-09	3.38e-07	114	biological_process	TraesCS1A02G070400/TraesCS1A02G150800/TraesCS1A02G150900/TraesCS1A02G239600/TraesCS1A02G257200/TraesCS1A02G298600/TraesCS1B02G168500/TraesCS1B02G251800/TraesCS1B02G267700/TraesCS1B02G308200/TraesCS1B02G385100/TraesCS1D02G072900/TraesCS1D02G083900/TraesCS1D02G256500/TraesCS1D02G292700/TraesCS1D02G372400/TraesCS2A02G097400/TraesCS2A02G101400/TraesCS2A02G135900/TraesCS2A02G270200/TraesCS2A02G288000/…
GO:0005516	calmodulin binding	111/3653	1071/62343	5.35e-09	4.21e-07	111	molecular_function	TraesCS1A02G015900/TraesCS1A02G016000/TraesCS1A02G016100/TraesCS1A02G125400/TraesCS1A02G259900/TraesCS1A02G312300/TraesCS1A02G362900/TraesCS1B02G003400/TraesCS1B02G270300/TraesCS1B02G324000/TraesCS1B02G339100/TraesCS1B02G341600/TraesCS1B02G380100/TraesCS1D02G259700/TraesCS1D02G261400/TraesCS1D02G312500/TraesCS1D02G330300/TraesCS1D02G367800/TraesCS2A02G083600/TraesCS2A02G083700/TraesCS2A02G271900/…
GO:0016491	oxidoreductase activity	116/3653	1159/62343	1.71e-08	1.23e-06	116	molecular_function	TraesCS1A02G015800/TraesCS1A02G150800/TraesCS1A02G150900/TraesCS1A02G304100/TraesCS1A02G424100/TraesCS1B02G168500/TraesCS1B02G291500/TraesCS1B02G314600/TraesCS1B02G410300/TraesCS1D02G013700/TraesCS1D02G425400/TraesCS2A02G000600/TraesCS2A02G026600/TraesCS2A02G274700/TraesCS2A02G481300/TraesCS2A02G481700/TraesCS2B02G040000/TraesCS2B02G145500/TraesCS2B02G200700/TraesCS2B02G333900/TraesCS2D02G000200/…
GO:0031347	regulation of defense response	36/3283	230/59197	1.96e-08	1.32e-06	36	biological_process	TraesCS2A02G286700/TraesCS2B02G264000/TraesCS2B02G303600/TraesCS2D02G285300/TraesCS2D02G489700/TraesCS4A02G007800/TraesCS4A02G007900/TraesCS4A02G135000/TraesCS4B02G170100/TraesCS4B02G297000/TraesCS4B02G297100/TraesCS4D02G296000/TraesCS5B02G211000/TraesCS6A02G124500/TraesCS6B02G152600/TraesCS6B02G152700/TraesCS7A02G201100/TraesCS7A02G201200/TraesCS7A02G201300/TraesCS7A02G201400/TraesCS7A02G201500/…
GO:0010230	alternative respiration	9/3283	16/59197	3.93e-08	2.52e-06	9	biological_process	TraesCS2A02G438200/TraesCS2A02G438300/TraesCS2B02G459000/TraesCS2B02G459100/TraesCS2B02G459300/TraesCS2D02G436100/TraesCS2D02G436200/TraesCS6B02G296400/TraesCS6D02G245800
GO:0043090	amino acid import	16/3283	57/59197	5.07e-08	3.1e-06	16	biological_process	TraesCS6A02G330000/TraesCS6A02G330100/TraesCS6B02G360700/TraesCS6B02G360900/TraesCS7A02G188200/TraesCS7A02G312800/TraesCS7A02G313000/TraesCS7A02G356639/TraesCS7B02G212500/TraesCS7B02G213000/TraesCS7B02G271151/TraesCS7B02G271200/TraesCS7D02G189000/TraesCS7D02G309200/TraesCS7D02G309400/TraesCS7D02G366000
GO:1901352	negative regulation of phosphatidylglycerol biosynthetic process	8/3283	14/59197	1.97e-07	1.11e-05	8	biological_process	TraesCS4A02G333500/TraesCS4B02G055000/TraesCS4B02G055100/TraesCS4B02G055200/TraesCS4D02G055200/TraesCS4D02G055300/TraesCS5B02G552300/TraesCS5D02G538600
GO:2001247	positive regulation of phosphatidylcholine biosynthetic process	8/3283	14/59197	1.97e-07	1.11e-05	8	biological_process	TraesCS4A02G333500/TraesCS4B02G055000/TraesCS4B02G055100/TraesCS4B02G055200/TraesCS4D02G055200/TraesCS4D02G055300/TraesCS5B02G552300/TraesCS5D02G538600
GO:0009423	chorismate biosynthetic process	11/3283	30/59197	3.07e-07	1.65e-05	11	biological_process	TraesCS2A02G163600/TraesCS2B02G189300/TraesCS2D02G170400/TraesCS4B02G220800/TraesCS4D02G221100/TraesCS5B02G331100/TraesCS7A02G071200/TraesCS7A02G184600/TraesCS7B02G089400/TraesCS7D02G066600/TraesCS7D02G186100
GO:0009916	alternative oxidase activity	9/3653	19/62343	4.35e-07	2.69e-05	9	molecular_function	TraesCS2A02G438200/TraesCS2A02G438300/TraesCS2B02G459000/TraesCS2B02G459100/TraesCS2B02G459300/TraesCS2D02G436100/TraesCS2D02G436200/TraesCS6B02G296400/TraesCS6D02G245800
GO:0102721	ubiquinol:oxygen oxidoreductase activity	9/3653	19/62343	4.35e-07	2.69e-05	9	molecular_function	TraesCS2A02G438200/TraesCS2A02G438300/TraesCS2B02G459000/TraesCS2B02G459100/TraesCS2B02G459300/TraesCS2D02G436100/TraesCS2D02G436200/TraesCS6B02G296400/TraesCS6D02G245800
GO:0009414	response to water deprivation	85/3283	890/59197	9.7e-07	5.02e-05	85	biological_process	TraesCS1A02G177000/TraesCS1A02G239600/TraesCS1A02G257200/TraesCS1B02G251800/TraesCS1B02G251900/TraesCS1B02G267700/TraesCS1D02G175400/TraesCS1D02G256500/TraesCS1D02G262400/TraesCS2A02G097400/TraesCS2A02G157600/TraesCS2A02G288000/TraesCS2A02G298000/TraesCS2A02G389100/TraesCS2B02G105900/TraesCS2B02G109800/TraesCS2B02G112800/TraesCS2B02G314500/TraesCS2D02G055600/TraesCS2D02G093100/TraesCS2D02G095800/…
GO:0009938	negative regulation of gibberellic acid mediated signaling pathway	12/3283	40/59197	1.08e-06	5.23e-05	12	biological_process	TraesCS1A02G070400/TraesCS1A02G298600/TraesCS1B02G308200/TraesCS1D02G072900/TraesCS1D02G292700/TraesCS2A02G270200/TraesCS2B02G289000/TraesCS2D02G269200/TraesCS3A02G347500/TraesCS3B02G262400/TraesCS3B02G379200/TraesCS3D02G341100
GO:0009409	response to cold	91/3283	975/59197	1.09e-06	5.23e-05	91	biological_process	TraesCS1A02G177000/TraesCS1A02G218100/TraesCS1A02G239600/TraesCS1A02G257200/TraesCS1A02G413400/TraesCS1A02G439000/TraesCS1B02G243000/TraesCS1B02G251800/TraesCS1B02G251900/TraesCS1B02G267700/TraesCS1B02G274300/TraesCS1D02G083900/TraesCS1D02G151500/TraesCS1D02G175400/TraesCS1D02G256500/TraesCS1D02G262400/TraesCS2A02G097400/TraesCS2A02G323200/TraesCS2A02G389100/TraesCS2A02G417100/TraesCS2B02G109800/…
GO:0004028	3-chloroallyl aldehyde dehydrogenase activity	8/3653	16/62343	1.16e-06	6.7e-05	8	molecular_function	TraesCS2B02G406900/TraesCS5B02G120100/TraesCS6A02G239600/TraesCS6A02G240000/TraesCS6B02G284600/TraesCS6B02G284900/TraesCS6D02G222000/TraesCS6D02G222300
GO:0042939	tripeptide transport	20/3283	107/59197	1.61e-06	7.49e-05	20	biological_process	TraesCS2A02G443600/TraesCS2B02G464700/TraesCS2D02G442700/TraesCS3B02G424700/TraesCS3D02G385600/TraesCS4B02G338600/TraesCS4D02G335100/TraesCS5A02G508500/TraesCS6A02G056500/TraesCS6A02G267700/TraesCS6A02G267800/TraesCS6A02G268500/TraesCS6B02G295000/TraesCS6B02G295600/TraesCS6D02G060200/TraesCS6D02G132100/TraesCS6D02G246400/TraesCS6D02G246500/TraesCS6D02G247000/TraesCS6D02G247100
GO:0052865	1-deoxy-D-xylulose 5-phosphate biosynthetic process	6/3283	9/59197	2.1e-06	9.13e-05	6	biological_process	TraesCS1A02G384300/TraesCS1B02G411100/TraesCS1D02G392500/TraesCS2A02G565400/TraesCS2B02G626400/TraesCS2D02G575800
GO:0046184	aldehyde biosynthetic process	5/3283	6/59197	2.99e-06	0.000126	5	biological_process	TraesCS6A02G150000/TraesCS6B02G178000/TraesCS7A02G501400/TraesCS7B02G408900/TraesCS7D02G488800
GO:0008661	1-deoxy-D-xylulose-5-phosphate synthase activity	6/3653	9/62343	2.9e-06	0.000142	6	molecular_function	TraesCS1A02G384300/TraesCS1B02G411100/TraesCS1D02G392500/TraesCS2A02G565400/TraesCS2B02G626400/TraesCS2D02G575800
GO:0016744	transferase activity, transferring aldehyde or ketonic groups	6/3653	9/62343	2.9e-06	0.000142	6	molecular_function	TraesCS1A02G384300/TraesCS1B02G411100/TraesCS1D02G392500/TraesCS2A02G565400/TraesCS2B02G626400/TraesCS2D02G575800
GO:0004640	phosphoribosylanthranilate isomerase activity	7/3653	13/62343	2.96e-06	0.000142	7	molecular_function	TraesCS5B02G166300/TraesCS5D02G173900/TraesCS7A02G512300/TraesCS7B02G241200/TraesCS7B02G423900/TraesCS7D02G337900/TraesCS7D02G501700
GO:1905034	regulation of antifungal innate immune response	7/3283	14/59197	3.89e-06	0.000154	7	biological_process	TraesCS7A02G508700/TraesCS7A02G508800/TraesCS7B02G418500/TraesCS7B02G419400/TraesCS7D02G497300/TraesCS7D02G497400/TraesCS7D02G497800
GO:0015180	L-alanine transmembrane transporter activity	12/3653	42/62343	3.41e-06	0.000155	12	molecular_function	TraesCS2A02G305900/TraesCS2D02G304300/TraesCS3A02G217200/TraesCS3A02G484900/TraesCS3B02G532300/TraesCS3D02G479700/TraesCS7A02G188200/TraesCS7A02G356639/TraesCS7B02G271151/TraesCS7B02G271200/TraesCS7D02G189000/TraesCS7D02G366000
GO:0009635	response to herbicide	15/3283	69/59197	4.58e-06	0.000176	15	biological_process	TraesCS1A02G102700/TraesCS1A02G102800/TraesCS1D02G094700/TraesCS1D02G095400/TraesCS3A02G302100/TraesCS3A02G452900/TraesCS3D02G299700/TraesCS3D02G299900/TraesCS3D02G445400/TraesCS4A02G349700/TraesCS4B02G371000/TraesCS5A02G024100/TraesCS5B02G021800/TraesCS5D02G030000/TraesCS7B02G084400
GO:0008194	UDP-glycosyltransferase activity	70/3653	681/62343	4.38e-06	0.00019	70	molecular_function	TraesCS1A02G110800/TraesCS1A02G347400/TraesCS1A02G424000/TraesCS1B02G361600/TraesCS1D02G301700/TraesCS1D02G350200/TraesCS1D02G350400/TraesCS2A02G081100/TraesCS2B02G040500/TraesCS2B02G095800/TraesCS2B02G395000/TraesCS2D02G029800/TraesCS2D02G054800/TraesCS2D02G055000/TraesCS2D02G055200/TraesCS2D02G078700/TraesCS3A02G010300/TraesCS3A02G124700/TraesCS3A02G124800/TraesCS3A02G125200/TraesCS3A02G279800/…
GO:0009624	response to nematode	36/3283	289/59197	5.46e-06	0.000203	36	biological_process	TraesCS1A02G421900/TraesCS1B02G453300/TraesCS1D02G429900/TraesCS2A02G278500/TraesCS2A02G464200/TraesCS2B02G296000/TraesCS2B02G296100/TraesCS2B02G368700/TraesCS2D02G055600/TraesCS2D02G104500/TraesCS2D02G104600/TraesCS2D02G226000/TraesCS2D02G277400/TraesCS2D02G277600/TraesCS2D02G348600/TraesCS3B02G068700/TraesCS3D02G188700/TraesCS4A02G059200/TraesCS4A02G440700/TraesCS4B02G234800/TraesCS5A02G368600/…
GO:0016126	sterol biosynthetic process	27/3283	191/59197	7.89e-06	0.000272	27	biological_process	TraesCS3A02G132000/TraesCS3B02G094700/TraesCS3B02G167400/TraesCS3D02G148300/TraesCS3D02G525300/TraesCS4A02G333500/TraesCS4B02G055000/TraesCS4B02G055100/TraesCS4B02G055200/TraesCS4D02G055200/TraesCS4D02G055300/TraesCS4D02G236900/TraesCS4D02G347100/TraesCS5A02G004500/TraesCS5A02G004600/TraesCS5A02G004700/TraesCS5A02G004800/TraesCS5B02G269600/TraesCS5B02G552300/TraesCS5D02G011900/TraesCS5D02G012000/…
GO:0042493	response to drug	8/3283	21/59197	9.4e-06	0.000309	8	biological_process	TraesCS4A02G333500/TraesCS4B02G055000/TraesCS4B02G055100/TraesCS4B02G055200/TraesCS4D02G055200/TraesCS4D02G055300/TraesCS5B02G552300/TraesCS5D02G538600
GO:0002679	respiratory burst involved in defense response	10/3283	34/59197	1.04e-05	0.000329	10	biological_process	TraesCS1B02G362200/TraesCS2A02G298000/TraesCS2B02G314500/TraesCS2D02G296100/TraesCS6A02G382300/TraesCS6A02G382800/TraesCS6B02G420600/TraesCS6B02G421900/TraesCS6D02G167300/TraesCS6D02G367600
GO:0102336	3-oxo-arachidoyl-CoA synthase activity	23/3653	143/62343	1.02e-05	0.000352	23	molecular_function	TraesCS1A02G413400/TraesCS1A02G439000/TraesCS1D02G042100/TraesCS4A02G007400/TraesCS4A02G068400/TraesCS4A02G164400/TraesCS4B02G225500/TraesCS4B02G274700/TraesCS4B02G297500/TraesCS4D02G008200/TraesCS4D02G148300/TraesCS4D02G226100/TraesCS4D02G242200/TraesCS4D02G296400/TraesCS6A02G073300/TraesCS6B02G098300/TraesCS6B02G422900/TraesCS6D02G071600/TraesCS6D02G368700/TraesCS7A02G205700/TraesCS7D02G076400/…
GO:0102337	3-oxo-cerotoyl-CoA synthase activity	23/3653	143/62343	1.02e-05	0.000352	23	molecular_function	TraesCS1A02G413400/TraesCS1A02G439000/TraesCS1D02G042100/TraesCS4A02G007400/TraesCS4A02G068400/TraesCS4A02G164400/TraesCS4B02G225500/TraesCS4B02G274700/TraesCS4B02G297500/TraesCS4D02G008200/TraesCS4D02G148300/TraesCS4D02G226100/TraesCS4D02G242200/TraesCS4D02G296400/TraesCS6A02G073300/TraesCS6B02G098300/TraesCS6B02G422900/TraesCS6D02G071600/TraesCS6D02G368700/TraesCS7A02G205700/TraesCS7D02G076400/…
GO:0102338	3-oxo-lignoceronyl-CoA synthase activity	23/3653	143/62343	1.02e-05	0.000352	23	molecular_function	TraesCS1A02G413400/TraesCS1A02G439000/TraesCS1D02G042100/TraesCS4A02G007400/TraesCS4A02G068400/TraesCS4A02G164400/TraesCS4B02G225500/TraesCS4B02G274700/TraesCS4B02G297500/TraesCS4D02G008200/TraesCS4D02G148300/TraesCS4D02G226100/TraesCS4D02G242200/TraesCS4D02G296400/TraesCS6A02G073300/TraesCS6B02G098300/TraesCS6B02G422900/TraesCS6D02G071600/TraesCS6D02G368700/TraesCS7A02G205700/TraesCS7D02G076400/…
GO:0102756	very-long-chain 3-ketoacyl-CoA synthase activity	23/3653	143/62343	1.02e-05	0.000352	23	molecular_function	TraesCS1A02G413400/TraesCS1A02G439000/TraesCS1D02G042100/TraesCS4A02G007400/TraesCS4A02G068400/TraesCS4A02G164400/TraesCS4B02G225500/TraesCS4B02G274700/TraesCS4B02G297500/TraesCS4D02G008200/TraesCS4D02G148300/TraesCS4D02G226100/TraesCS4D02G242200/TraesCS4D02G296400/TraesCS6A02G073300/TraesCS6B02G098300/TraesCS6B02G422900/TraesCS6D02G071600/TraesCS6D02G368700/TraesCS7A02G205700/TraesCS7D02G076400/…
GO:0008519	ammonium transmembrane transporter activity	8/3653	21/62343	1.41e-05	0.000469	8	molecular_function	TraesCS1A02G295300/TraesCS1D02G296600/TraesCS2D02G362900/TraesCS4A02G352900/TraesCS5B02G520200/TraesCS5D02G519400/TraesCS6A02G226800/TraesCS6D02G208200
GO:0015297	antiporter activity	44/3653	384/62343	1.92e-05	6e-04	44	molecular_function	TraesCS1A02G246400/TraesCS1B02G217900/TraesCS1B02G257100/TraesCS1D02G034300/TraesCS1D02G245700/TraesCS2A02G278500/TraesCS2A02G559300/TraesCS2B02G219200/TraesCS2B02G296000/TraesCS2B02G296100/TraesCS2B02G417900/TraesCS2D02G142100/TraesCS2D02G199600/TraesCS2D02G226000/TraesCS2D02G277400/TraesCS2D02G277600/TraesCS2D02G397500/TraesCS3A02G130300/TraesCS3A02G265100/TraesCS3B02G068700/TraesCS3B02G149400/…
GO:0042937	tripeptide transmembrane transporter activity	20/3653	119/62343	1.94e-05	6e-04	20	molecular_function	TraesCS2A02G443600/TraesCS2B02G464700/TraesCS2D02G442700/TraesCS3B02G424700/TraesCS3D02G385600/TraesCS4B02G338600/TraesCS4D02G335100/TraesCS5A02G508500/TraesCS6A02G056500/TraesCS6A02G267700/TraesCS6A02G267800/TraesCS6A02G268500/TraesCS6B02G295000/TraesCS6B02G295600/TraesCS6D02G060200/TraesCS6D02G132100/TraesCS6D02G246400/TraesCS6D02G246500/TraesCS6D02G247000/TraesCS6D02G247100
GO:0016836	hydro-lyase activity	11/3653	42/62343	2.16e-05	0.000646	11	molecular_function	TraesCS2A02G294800/TraesCS2B02G311300/TraesCS2D02G292600/TraesCS4A02G388700/TraesCS4A02G388900/TraesCS4A02G389100/TraesCS7A02G089500/TraesCS7A02G089600/TraesCS7A02G537500/TraesCS7D02G085200/TraesCS7D02G523800
GO:0005740	mitochondrial envelope	11/3469	37/63964	2.7e-06	0.000726	11	cellular_component	TraesCS1B02G464900/TraesCS1B02G465000/TraesCS1D02G439200/TraesCS1D02G439300/TraesCS1D02G439400/TraesCS1D02G439500/TraesCS2D02G227000/TraesCS3A02G215000/TraesCS3B02G246300/TraesCS3D02G218100/TraesCS4A02G318400
GO:0016165	linoleate 13S-lipoxygenase activity	9/3653	29/62343	2.76e-05	0.00077	9	molecular_function	TraesCS2A02G315100/TraesCS2B02G333600/TraesCS2D02G313400/TraesCS4A02G009400/TraesCS4B02G295200/TraesCS4D02G294100/TraesCS5D02G388800/TraesCS7A02G246200/TraesCS7D02G244800
GO:0016887	ATPase activity	97/3653	1087/62343	3.02e-05	0.000817	97	molecular_function	TraesCS1A02G049600/TraesCS1A02G126900/TraesCS1A02G257200/TraesCS1A02G285000/TraesCS1A02G343000/TraesCS1A02G368500/TraesCS1A02G423100/TraesCS1A02G430000/TraesCS1A02G430100/TraesCS1B02G198700/TraesCS1B02G267700/TraesCS1B02G294300/TraesCS1B02G356100/TraesCS1B02G356200/TraesCS1B02G387400/TraesCS1B02G464900/TraesCS1B02G465000/TraesCS1D02G052000/TraesCS1D02G140400/TraesCS1D02G185500/TraesCS1D02G248600/…
GO:0060919	auxin influx	8/3283	25/59197	4.09e-05	0.00117	8	biological_process	TraesCS3A02G257500/TraesCS3A02G258000/TraesCS3B02G290300/TraesCS3B02G290700/TraesCS3D02G257500/TraesCS3D02G257900/TraesCS6B02G145800/TraesCS6D02G107600
GO:0080126	ovary septum development	4/3283	5/59197	4.51e-05	0.00127	4	biological_process	TraesCS5B02G235200/TraesCS7A02G262600/TraesCS7B02G160500/TraesCS7D02G263400
GO:0042973	glucan endo-1,3-beta-D-glucosidase activity	30/3653	235/62343	5.44e-05	0.00127	30	molecular_function	TraesCS1A02G312700/TraesCS1A02G356800/TraesCS1B02G324300/TraesCS1B02G451800/TraesCS2B02G241200/TraesCS2D02G292500/TraesCS3A02G249500/TraesCS3A02G480400/TraesCS3A02G482200/TraesCS3A02G483100/TraesCS3A02G486000/TraesCS3B02G524800/TraesCS3B02G525000/TraesCS3B02G526000/TraesCS3B02G529400/TraesCS3B02G571400/TraesCS3D02G475200/TraesCS3D02G476600/TraesCS3D02G477300/TraesCS3D02G478200/TraesCS3D02G481400/…
GO:0005358	high-affinity glucose:proton symporter activity	4/3653	5/62343	5.61e-05	0.00128	4	molecular_function	TraesCS4A02G066200/TraesCS4B02G243500/TraesCS4D02G243100/TraesCS6B02G384700
GO:0006557	S-adenosylmethioninamine biosynthetic process	5/3283	9/59197	5.46e-05	0.00147	5	biological_process	TraesCS5B02G220000/TraesCS5D02G228900/TraesCS6A02G219500/TraesCS6B02G249000/TraesCS6D02G202500
GO:0015914	phospholipid transport	8/3283	26/59197	5.62e-05	0.00148	8	biological_process	TraesCS4A02G333500/TraesCS4B02G055000/TraesCS4B02G055100/TraesCS4B02G055200/TraesCS4D02G055200/TraesCS4D02G055300/TraesCS5B02G552300/TraesCS5D02G538600
GO:0004014	adenosylmethionine decarboxylase activity	5/3653	9/62343	7.11e-05	0.00156	5	molecular_function	TraesCS5B02G220000/TraesCS5D02G228900/TraesCS6A02G219500/TraesCS6B02G249000/TraesCS6D02G202500
GO:0047196	long-chain-alcohol O-fatty-acyltransferase activity	13/3653	64/62343	7.36e-05	0.00156	13	molecular_function	TraesCS1B02G402900/TraesCS1B02G411900/TraesCS1D02G393500/TraesCS3A02G013600/TraesCS3A02G266800/TraesCS3A02G297400/TraesCS3B02G300300/TraesCS3D02G267000/TraesCS3D02G304900/TraesCS5A02G321800/TraesCS5B02G495000/TraesCS7D02G029000/TraesCS7D02G183200
GO:0102966	arachidoyl-CoA:1-dodecanol O-acyltransferase activity	13/3653	64/62343	7.36e-05	0.00156	13	molecular_function	TraesCS1B02G402900/TraesCS1B02G411900/TraesCS1D02G393500/TraesCS3A02G013600/TraesCS3A02G266800/TraesCS3A02G297400/TraesCS3B02G300300/TraesCS3D02G267000/TraesCS3D02G304900/TraesCS5A02G321800/TraesCS5B02G495000/TraesCS7D02G029000/TraesCS7D02G183200
GO:0047216	inositol 3-alpha-galactosyltransferase activity	6/3653	14/62343	8.04e-05	0.00166	6	molecular_function	TraesCS2A02G097400/TraesCS2B02G109800/TraesCS2B02G112800/TraesCS2D02G093100/TraesCS2D02G095800/TraesCS4B02G179300
GO:0042910	xenobiotic transmembrane transporter activity	29/3653	229/62343	8.29e-05	0.00167	29	molecular_function	TraesCS1D02G034300/TraesCS2A02G278500/TraesCS2B02G296000/TraesCS2B02G296100/TraesCS2B02G417900/TraesCS2D02G142100/TraesCS2D02G277400/TraesCS2D02G277600/TraesCS2D02G397500/TraesCS3A02G265100/TraesCS3B02G068700/TraesCS3B02G298700/TraesCS3B02G485100/TraesCS4A02G059200/TraesCS4A02G066800/TraesCS4B02G234800/TraesCS4D02G245000/TraesCS5A02G368600/TraesCS5A02G368700/TraesCS5A02G368800/TraesCS5D02G150100/…
GO:0006979	response to oxidative stress	87/3283	1031/59197	7.86e-05	0.002	87	biological_process	TraesCS1A02G079400/TraesCS1A02G177000/TraesCS1B02G331300/TraesCS1D02G079800/TraesCS1D02G080400/TraesCS1D02G096300/TraesCS1D02G130200/TraesCS1D02G175400/TraesCS1D02G318800/TraesCS2A02G097400/TraesCS2A02G101400/TraesCS2A02G107500/TraesCS2A02G333500/TraesCS2A02G389100/TraesCS2A02G571700/TraesCS2A02G573400/TraesCS2A02G573900/TraesCS2B02G105900/TraesCS2B02G109800/TraesCS2B02G112800/TraesCS2B02G124300/…
GO:0009924	octadecanal decarbonylase activity	11/3653	50/62343	0.000122	0.00231	11	molecular_function	TraesCS1A02G150800/TraesCS1A02G150900/TraesCS1B02G168500/TraesCS5A02G220200/TraesCS5B02G219400/TraesCS5D02G228300/TraesCS6A02G150000/TraesCS6B02G178000/TraesCS7A02G501400/TraesCS7B02G408900/TraesCS7D02G488800
GO:1990465	aldehyde oxygenase (deformylating) activity	11/3653	50/62343	0.000122	0.00231	11	molecular_function	TraesCS1A02G150800/TraesCS1A02G150900/TraesCS1B02G168500/TraesCS5A02G220200/TraesCS5B02G219400/TraesCS5D02G228300/TraesCS6A02G150000/TraesCS6B02G178000/TraesCS7A02G501400/TraesCS7B02G408900/TraesCS7D02G488800
GO:0010328	auxin influx transmembrane transporter activity	8/3653	28/62343	0.000149	0.00263	8	molecular_function	TraesCS3A02G257500/TraesCS3A02G258000/TraesCS3B02G290300/TraesCS3B02G290700/TraesCS3D02G257500/TraesCS3D02G257900/TraesCS6B02G145800/TraesCS6D02G107600
GO:0009809	lignin biosynthetic process	35/3283	321/59197	0.000118	0.0029	35	biological_process	TraesCS1D02G425400/TraesCS2A02G490100/TraesCS2B02G518400/TraesCS2D02G064900/TraesCS2D02G458800/TraesCS3A02G355100/TraesCS3B02G380500/TraesCS3B02G388000/TraesCS3D02G349100/TraesCS4D02G133100/TraesCS5A02G163400/TraesCS5B02G156000/TraesCS5B02G202700/TraesCS5B02G209800/TraesCS5D02G168400/TraesCS5D02G210600/TraesCS5D02G276400/TraesCS5D02G276500/TraesCS5D02G488800/TraesCS5D02G488900/TraesCS6A02G173700/…
GO:0031640	killing of cells of other organism	20/3283	146/59197	0.000173	0.00409	20	biological_process	TraesCS1A02G250000/TraesCS1D02G249600/TraesCS1D02G355100/TraesCS2A02G033600/TraesCS2A02G551000/TraesCS2A02G558200/TraesCS2B02G047300/TraesCS2B02G622200/TraesCS2D02G033100/TraesCS2D02G571400/TraesCS3A02G517100/TraesCS4A02G296400/TraesCS4D02G015600/TraesCS5A02G017900/TraesCS5A02G018000/TraesCS5A02G018200/TraesCS5A02G475300/TraesCS5B02G015700/TraesCS5B02G016100/TraesCS6A02G403200
GO:0034440	lipid oxidation	9/3283	38/59197	0.000184	0.00424	9	biological_process	TraesCS2A02G315100/TraesCS2B02G333600/TraesCS2D02G313400/TraesCS4A02G009400/TraesCS4B02G295200/TraesCS4D02G294100/TraesCS5D02G388800/TraesCS7A02G246200/TraesCS7D02G244800
GO:0008610	lipid biosynthetic process	11/3283	55/59197	0.000186	0.00424	11	biological_process	TraesCS1A02G150800/TraesCS1A02G150900/TraesCS1B02G168500/TraesCS5A02G220200/TraesCS5B02G219400/TraesCS5D02G228300/TraesCS6A02G150000/TraesCS6B02G178000/TraesCS7A02G501400/TraesCS7B02G408900/TraesCS7D02G488800
GO:0005345	purine nucleobase transmembrane transporter activity	12/3653	63/62343	0.000261	0.00435	12	molecular_function	TraesCS2D02G452100/TraesCS4A02G238500/TraesCS4A02G404400/TraesCS4B02G076400/TraesCS4B02G304200/TraesCS4D02G074900/TraesCS4D02G302200/TraesCS5B02G361100/TraesCS5D02G367700/TraesCS6A02G262900/TraesCS6B02G289900/TraesCS6D02G243400
GO:0004024	alcohol dehydrogenase activity, zinc-dependent	6/3653	17/62343	0.000284	0.00464	6	molecular_function	TraesCS1A02G050100/TraesCS1D02G052200/TraesCS4A02G406100/TraesCS4B02G305600/TraesCS4D02G303800/TraesCS6D02G217000
GO:0030198	extracellular matrix organization	6/3283	17/59197	0.000211	0.00473	6	biological_process	TraesCS1B02G234700/TraesCS1D02G223000/TraesCS6B02G340300/TraesCS6D02G289700/TraesCS7B02G101500/TraesCS7D02G197300
GO:0030574	collagen catabolic process	7/3283	24/59197	0.00024	0.00521	7	biological_process	TraesCS1B02G234700/TraesCS1D02G223000/TraesCS6A02G190100/TraesCS6B02G340300/TraesCS6D02G289700/TraesCS7B02G101500/TraesCS7D02G197300
GO:0005544	calcium-dependent phospholipid binding	11/3653	56/62343	0.000353	0.00546	11	molecular_function	TraesCS1A02G239600/TraesCS1B02G251800/TraesCS1B02G251900/TraesCS3A02G359700/TraesCS3B02G392100/TraesCS3B02G392200/TraesCS3B02G392500/TraesCS3D02G353600/TraesCS3D02G353700/TraesCS3D02G353800/TraesCS3D02G353900
GO:0004067	asparaginase activity	5/3653	12/62343	0.000385	0.00585	5	molecular_function	TraesCS2A02G510800/TraesCS2B02G538700/TraesCS2B02G538800/TraesCS2D02G511800/TraesCS2D02G512100
GO:0008798	beta-aspartyl-peptidase activity	6/3653	18/62343	0.000405	0.00605	6	molecular_function	TraesCS2A02G510800/TraesCS2B02G538700/TraesCS2B02G538800/TraesCS2D02G511800/TraesCS2D02G512100/TraesCS3A02G067700
GO:0048462	carpel formation	4/3283	7/59197	0.000289	0.00617	4	biological_process	TraesCS5B02G235200/TraesCS7A02G262600/TraesCS7B02G160500/TraesCS7D02G263400
GO:0009718	anthocyanin-containing compound biosynthetic process	21/3283	164/59197	0.000312	0.00657	21	biological_process	TraesCS1A02G347400/TraesCS1B02G361600/TraesCS1D02G350200/TraesCS2A02G081100/TraesCS2A02G157400/TraesCS2B02G095800/TraesCS2B02G182900/TraesCS2D02G078700/TraesCS2D02G163300/TraesCS3A02G279800/TraesCS3A02G280000/TraesCS3B02G313400/TraesCS3B02G313600/TraesCS3B02G313900/TraesCS3D02G279800/TraesCS4B02G055400/TraesCS5B02G471000/TraesCS5B02G568700/TraesCS5D02G420800/TraesCS5D02G421000/TraesCS5D02G421100
GO:0050734	hydroxycinnamoyltransferase activity	19/3653	139/62343	0.000505	0.00719	19	molecular_function	TraesCS1A02G088300/TraesCS1D02G089900/TraesCS2A02G570600/TraesCS2D02G581500/TraesCS2D02G582000/TraesCS3B02G488100/TraesCS4A02G003100/TraesCS4B02G302200/TraesCS4D02G300500/TraesCS5A02G338600/TraesCS5B02G336300/TraesCS5B02G336500/TraesCS5B02G336600/TraesCS5B02G336700/TraesCS5B02G337000/TraesCS5D02G342100/TraesCS5D02G342300/TraesCS5D02G342400/TraesCS5D02G342700
GO:0009813	flavonoid biosynthetic process	34/3283	327/59197	0.000357	0.00739	34	biological_process	TraesCS2A02G395000/TraesCS2A02G481300/TraesCS2A02G481700/TraesCS2B02G038700/TraesCS2B02G200700/TraesCS2B02G413000/TraesCS2D02G016100/TraesCS2D02G043500/TraesCS2D02G181300/TraesCS2D02G392800/TraesCS2D02G481600/TraesCS2D02G481700/TraesCS2D02G481900/TraesCS3B02G383900/TraesCS4A02G109200/TraesCS4A02G436200/TraesCS4A02G436400/TraesCS4A02G438100/TraesCS4B02G195000/TraesCS4D02G195700/TraesCS5D02G488700/…
GO:0046520	sphingoid biosynthetic process	7/3283	26/59197	0.000414	0.00843	7	biological_process	TraesCS4A02G221500/TraesCS4B02G099700/TraesCS4D02G095900/TraesCS6D02G026200/TraesCS7A02G187000/TraesCS7B02G092300/TraesCS7D02G188100
GO:0071456	cellular response to hypoxia	44/3283	468/59197	0.000503	0.00995	44	biological_process	TraesCS1B02G357000/TraesCS2A02G453800/TraesCS2B02G040500/TraesCS2B02G182300/TraesCS2B02G365900/TraesCS2D02G453300/TraesCS2D02G454500/TraesCS2D02G489700/TraesCS3A02G229300/TraesCS3A02G287500/TraesCS3A02G315400/TraesCS3B02G106900/TraesCS3D02G287300/TraesCS3D02G316100/TraesCS4A02G017400/TraesCS4A02G128100/TraesCS4A02G135000/TraesCS4B02G170100/TraesCS4B02G176700/TraesCS4B02G286600/TraesCS4D02G239400/…
GO:0046294	formaldehyde catabolic process	6/3283	20/59197	0.000571	0.0108	6	biological_process	TraesCS1A02G050100/TraesCS1D02G052200/TraesCS4A02G406100/TraesCS4B02G305600/TraesCS4D02G303800/TraesCS6D02G217000
GO:0098712	L-glutamate import across plasma membrane	6/3283	20/59197	0.000571	0.0108	6	biological_process	TraesCS7A02G188200/TraesCS7A02G356639/TraesCS7B02G271151/TraesCS7B02G271200/TraesCS7D02G189000/TraesCS7D02G366000
GO:0010427	abscisic acid binding	11/3653	62/62343	0.000873	0.0108	11	molecular_function	TraesCS2A02G476800/TraesCS2B02G442700/TraesCS2B02G500200/TraesCS2D02G317800/TraesCS4A02G116400/TraesCS4D02G189200/TraesCS5A02G090600/TraesCS5D02G102700/TraesCS7A02G162600/TraesCS7B02G068300/TraesCS7D02G164500
GO:0010181	FMN binding	21/3653	169/62343	0.000948	0.0116	21	molecular_function	TraesCS1A02G015800/TraesCS1D02G013700/TraesCS2A02G026600/TraesCS2A02G467700/TraesCS2B02G040000/TraesCS2D02G127000/TraesCS3A02G266300/TraesCS3D02G496300/TraesCS4A02G098900/TraesCS4B02G220800/TraesCS4B02G360700/TraesCS4D02G206300/TraesCS4D02G221100/TraesCS4D02G349500/TraesCS5A02G361100/TraesCS5D02G370100/TraesCS6B02G187700/TraesCS6B02G353200/TraesCS6B02G464800/TraesCS6D02G302300/TraesCS7A02G174700
GO:1900425	negative regulation of defense response to bacterium	11/3283	63/59197	0.000637	0.0119	11	biological_process	TraesCS1A02G394100/TraesCS1B02G422600/TraesCS1D02G402400/TraesCS2A02G156300/TraesCS2A02G156400/TraesCS2A02G345900/TraesCS2B02G181800/TraesCS2B02G182000/TraesCS2D02G162200/TraesCS2D02G162300/TraesCS2D02G344600
GO:0046658	anchored component of plasma membrane	63/3469	707/63964	9.2e-05	0.0124	63	cellular_component	TraesCS1A02G356800/TraesCS1B02G299700/TraesCS1B02G451800/TraesCS2A02G541800/TraesCS2A02G541900/TraesCS2A02G542100/TraesCS2A02G542400/TraesCS2A02G583600/TraesCS2B02G191700/TraesCS2B02G241200/TraesCS2B02G572100/TraesCS2B02G603100/TraesCS2D02G292500/TraesCS2D02G543000/TraesCS2D02G543300/TraesCS2D02G543400/TraesCS2D02G543500/TraesCS2D02G543600/TraesCS3A02G249500/TraesCS3A02G338000/TraesCS3A02G480400/…
GO:0030247	polysaccharide binding	54/3653	594/62343	0.00103	0.0124	54	molecular_function	TraesCS1A02G374700/TraesCS1B02G043400/TraesCS1B02G394900/TraesCS1D02G381800/TraesCS2B02G204700/TraesCS2B02G394700/TraesCS2B02G536500/TraesCS2B02G537800/TraesCS2D02G046500/TraesCS2D02G185800/TraesCS2D02G439600/TraesCS2D02G509205/TraesCS2D02G511300/TraesCS3A02G006900/TraesCS3A02G048700/TraesCS3A02G122300/TraesCS3A02G262000/TraesCS3B02G049100/TraesCS3B02G053700/TraesCS3B02G141500/TraesCS3B02G474400/…
GO:0005992	trehalose biosynthetic process	10/3283	54/59197	0.000688	0.0127	10	biological_process	TraesCS1A02G210400/TraesCS1A02G339300/TraesCS1B02G224300/TraesCS1B02G351600/TraesCS1D02G213700/TraesCS1D02G341100/TraesCS2D02G168200/TraesCS5D02G420800/TraesCS5D02G421000/TraesCS5D02G421100
GO:0080043	quercetin 3-O-glucosyltransferase activity	18/3653	137/62343	0.00112	0.0133	18	molecular_function	TraesCS2D02G029800/TraesCS2D02G054800/TraesCS2D02G055000/TraesCS2D02G055200/TraesCS3A02G010300/TraesCS3A02G466200/TraesCS3B02G510100/TraesCS3D02G461200/TraesCS5A02G065500/TraesCS5A02G149600/TraesCS5B02G072300/TraesCS5B02G148300/TraesCS5B02G500700/TraesCS5D02G143300/TraesCS5D02G501000/TraesCS6B02G080100/TraesCS7B02G413300/TraesCS7D02G180700
GO:0015333	peptide:proton symporter activity	29/3653	269/62343	0.00122	0.0137	29	molecular_function	TraesCS1A02G269600/TraesCS1B02G268300/TraesCS2A02G350300/TraesCS2A02G443600/TraesCS2B02G368700/TraesCS2B02G464700/TraesCS2B02G626100/TraesCS2D02G348600/TraesCS2D02G442700/TraesCS3B02G424700/TraesCS3D02G385600/TraesCS4B02G338600/TraesCS4D02G335100/TraesCS5A02G485000/TraesCS5A02G508500/TraesCS6A02G056500/TraesCS6A02G267700/TraesCS6A02G267800/TraesCS6A02G268500/TraesCS6B02G295000/TraesCS6B02G295600/…
GO:1904680	peptide transmembrane transporter activity	29/3653	269/62343	0.00122	0.0137	29	molecular_function	TraesCS1A02G269600/TraesCS1B02G268300/TraesCS2A02G350300/TraesCS2A02G443600/TraesCS2B02G368700/TraesCS2B02G464700/TraesCS2B02G626100/TraesCS2D02G348600/TraesCS2D02G442700/TraesCS3B02G424700/TraesCS3D02G385600/TraesCS4B02G338600/TraesCS4D02G335100/TraesCS5A02G485000/TraesCS5A02G508500/TraesCS6A02G056500/TraesCS6A02G267700/TraesCS6A02G267800/TraesCS6A02G268500/TraesCS6B02G295000/TraesCS6B02G295600/…
GO:0015301	anion:anion antiporter activity	8/3653	38/62343	0.00138	0.0154	8	molecular_function	TraesCS1A02G117500/TraesCS3A02G288800/TraesCS5A02G085200/TraesCS5B02G091200/TraesCS5B02G228500/TraesCS5D02G097600/TraesCS7A02G088700/TraesCS7D02G084100
GO:0006597	spermine biosynthetic process	5/3283	15/59197	0.000982	0.0174	5	biological_process	TraesCS5B02G220000/TraesCS5D02G228900/TraesCS6A02G219500/TraesCS6B02G249000/TraesCS6D02G202500
GO:0010600	regulation of auxin biosynthetic process	5/3283	15/59197	0.000982	0.0174	5	biological_process	TraesCS2B02G010100/TraesCS2D02G012100/TraesCS6A02G261100/TraesCS6B02G288500/TraesCS6D02G241900
GO:0019740	nitrogen utilization	6/3283	22/59197	0.000999	0.0175	6	biological_process	TraesCS1A02G295300/TraesCS1D02G005700/TraesCS1D02G296600/TraesCS4A02G352900/TraesCS5B02G520200/TraesCS5D02G519400
GO:0009922	fatty acid elongase activity	10/3653	58/62343	0.00185	0.0203	10	molecular_function	TraesCS3A02G074900/TraesCS4A02G068400/TraesCS4A02G164400/TraesCS4B02G225500/TraesCS4D02G008200/TraesCS4D02G148300/TraesCS4D02G226100/TraesCS6A02G073300/TraesCS6B02G098300/TraesCS6D02G071600
GO:0071944	cell periphery	10/3469	50/63964	0.000303	0.0204	10	cellular_component	TraesCS4A02G107200/TraesCS4A02G333500/TraesCS4B02G055000/TraesCS4B02G055100/TraesCS4B02G055200/TraesCS4D02G055200/TraesCS4D02G055300/TraesCS5B02G076500/TraesCS5B02G552300/TraesCS5D02G538600
GO:0004144	diacylglycerol O-acyltransferase activity	13/3653	89/62343	0.00202	0.0216	13	molecular_function	TraesCS1B02G402900/TraesCS1B02G411900/TraesCS1D02G393500/TraesCS3A02G013600/TraesCS3A02G266800/TraesCS3A02G297400/TraesCS3B02G300300/TraesCS3D02G267000/TraesCS3D02G304900/TraesCS5A02G321800/TraesCS5B02G495000/TraesCS6B02G128200/TraesCS7D02G029000
GO:0010333	terpene synthase activity	32/3653	317/62343	0.00207	0.0219	32	molecular_function	TraesCS1B02G423200/TraesCS2A02G027300/TraesCS2A02G027500/TraesCS2A02G027600/TraesCS2A02G027800/TraesCS2A02G053300/TraesCS2A02G135900/TraesCS2B02G159800/TraesCS2B02G445100/TraesCS2B02G445200/TraesCS2B02G445500/TraesCS2B02G445800/TraesCS2D02G005000/TraesCS2D02G006500/TraesCS2D02G021500/TraesCS2D02G029300/TraesCS2D02G029400/TraesCS2D02G029600/TraesCS2D02G030100/TraesCS5A02G214600/TraesCS5B02G060300/…
GO:0048354	mucilage biosynthetic process involved in seed coat development	9/3283	49/59197	0.00134	0.0231	9	biological_process	TraesCS1A02G033200/TraesCS2B02G219200/TraesCS2B02G613700/TraesCS2D02G199600/TraesCS3A02G494800/TraesCS3B02G556500/TraesCS3D02G501900/TraesCS6A02G026100/TraesCS7B02G181500
GO:0051865	protein autoubiquitination	14/3283	101/59197	0.00138	0.0233	14	biological_process	TraesCS2A02G298000/TraesCS2B02G182300/TraesCS2B02G314500/TraesCS2D02G296100/TraesCS4A02G097000/TraesCS4B02G207400/TraesCS6A02G382300/TraesCS6A02G382800/TraesCS6B02G420600/TraesCS6B02G421900/TraesCS6D02G167300/TraesCS6D02G367600/TraesCS7A02G054700/TraesCS7D02G457000
GO:0048509	regulation of meristem development	8/3283	40/59197	0.00138	0.0233	8	biological_process	TraesCS3A02G211100/TraesCS3B02G241600/TraesCS3D02G213900/TraesCS4A02G028100/TraesCS4A02G078700/TraesCS4B02G277800/TraesCS4D02G245200/TraesCS4D02G276100
GO:0004864	protein phosphatase inhibitor activity	11/3653	70/62343	0.00242	0.0246	11	molecular_function	TraesCS2A02G476800/TraesCS2B02G442700/TraesCS2B02G500200/TraesCS2D02G317800/TraesCS4A02G116400/TraesCS4D02G189200/TraesCS5A02G090600/TraesCS5D02G102700/TraesCS7A02G162600/TraesCS7B02G068300/TraesCS7D02G164500
GO:0051179	localization	3/3283	5/59197	0.00157	0.026	3	biological_process	TraesCS1A02G341300/TraesCS1B02G354000/TraesCS1D02G343400
GO:0038023	signaling receptor activity	20/3653	172/62343	0.00274	0.0273	20	molecular_function	TraesCS2A02G476800/TraesCS2B02G442700/TraesCS2B02G500200/TraesCS2D02G317800/TraesCS4A02G116400/TraesCS4D02G189200/TraesCS5A02G090600/TraesCS5A02G218300/TraesCS5B02G217500/TraesCS5D02G102700/TraesCS5D02G226400/TraesCS6A02G347900/TraesCS6B02G380800/TraesCS6D02G330900/TraesCS7A02G162600/TraesCS7A02G518300/TraesCS7B02G068300/TraesCS7B02G410300/TraesCS7B02G434400/TraesCS7D02G164500
GO:0004049	anthranilate synthase activity	4/3653	11/62343	0.00278	0.0274	4	molecular_function	TraesCS2B02G345400/TraesCS4A02G089800/TraesCS4B02G214500/TraesCS4D02G215100
GO:0009751	response to salicylic acid	46/3283	526/59197	0.00171	0.0277	46	biological_process	TraesCS1D02G411400/TraesCS2A02G288000/TraesCS2A02G323200/TraesCS2D02G104500/TraesCS2D02G104600/TraesCS2D02G113300/TraesCS2D02G286300/TraesCS2D02G439600/TraesCS2D02G489700/TraesCS3A02G006900/TraesCS3A02G302100/TraesCS3B02G375800/TraesCS3B02G549000/TraesCS3B02G549200/TraesCS3D02G299700/TraesCS3D02G299900/TraesCS4A02G128100/TraesCS4A02G135000/TraesCS4B02G170100/TraesCS4B02G176700/TraesCS4B02G338600/…
GO:0009815	1-aminocyclopropane-1-carboxylate oxidase activity	7/3653	34/62343	0.00313	0.0294	7	molecular_function	TraesCS1A02G089500/TraesCS1A02G089600/TraesCS1D02G098000/TraesCS1D02G098100/TraesCS5B02G232600/TraesCS5D02G241000/TraesCS6B02G355900
GO:0015245	fatty acid transmembrane transporter activity	7/3653	34/62343	0.00313	0.0294	7	molecular_function	TraesCS2A02G374100/TraesCS2D02G370400/TraesCS6A02G140300/TraesCS6B02G168800/TraesCS7A02G219900/TraesCS7B02G127500/TraesCS7D02G222200
GO:0071215	cellular response to abscisic acid stimulus	12/3283	82/59197	0.00185	0.0296	12	biological_process	TraesCS1A02G374700/TraesCS1B02G394900/TraesCS1D02G381800/TraesCS2D02G275400/TraesCS3A02G048700/TraesCS3A02G262000/TraesCS3B02G049100/TraesCS3B02G053700/TraesCS3B02G220700/TraesCS3D02G030600/TraesCS3D02G046000/TraesCS3D02G262000
GO:0009228	thiamine biosynthetic process	7/3283	33/59197	0.00191	0.0303	7	biological_process	TraesCS1A02G384300/TraesCS1B02G411100/TraesCS1D02G392500/TraesCS2A02G565400/TraesCS2B02G626400/TraesCS2D02G575800/TraesCS3B02G512800
GO:0009630	gravitropism	19/3283	164/59197	0.00196	0.0306	19	biological_process	TraesCS2A02G364100/TraesCS2B02G377900/TraesCS2B02G382300/TraesCS2D02G361900/TraesCS3A02G257500/TraesCS3A02G258000/TraesCS3B02G290300/TraesCS3B02G290700/TraesCS3D02G257500/TraesCS3D02G257900/TraesCS4A02G187600/TraesCS4B02G131500/TraesCS4B02G344200/TraesCS4D02G227600/TraesCS4D02G339300/TraesCS5A02G513000/TraesCS6A02G227300/TraesCS6D02G107600/TraesCS6D02G207700
GO:0003991	acetylglutamate kinase activity	3/3653	6/62343	0.00352	0.0307	3	molecular_function	TraesCS6A02G250600/TraesCS6B02G274800/TraesCS6D02G232400
GO:0004360	glutamine-fructose-6-phosphate transaminase (isomerizing) activity	3/3653	6/62343	0.00352	0.0307	3	molecular_function	TraesCS5A02G139500/TraesCS5B02G137000/TraesCS5D02G153200
GO:0004464	leukotriene-C4 synthase activity	3/3653	6/62343	0.00352	0.0307	3	molecular_function	TraesCS4A02G269700/TraesCS4B02G044300/TraesCS4B02G044400
GO:0015217	ADP transmembrane transporter activity	3/3653	6/62343	0.00352	0.0307	3	molecular_function	TraesCS1A02G246400/TraesCS1B02G257100/TraesCS1D02G245700
GO:0031957	very long-chain fatty acid-CoA ligase activity	3/3653	6/62343	0.00352	0.0307	3	molecular_function	TraesCS1A02G075000/TraesCS1D02G077600/TraesCS5B02G415100
GO:0034618	arginine binding	3/3653	6/62343	0.00352	0.0307	3	molecular_function	TraesCS6A02G250600/TraesCS6B02G274800/TraesCS6D02G232400
GO:0022857	transmembrane transporter activity	54/3653	632/62343	0.00388	0.0336	54	molecular_function	TraesCS1D02G034300/TraesCS1D02G207600/TraesCS2A02G278500/TraesCS2A02G483400/TraesCS2A02G559300/TraesCS2B02G219200/TraesCS2B02G245300/TraesCS2B02G296000/TraesCS2B02G296100/TraesCS2B02G417900/TraesCS2D02G142100/TraesCS2D02G199600/TraesCS2D02G225500/TraesCS2D02G226000/TraesCS2D02G277400/TraesCS2D02G277600/TraesCS2D02G396700/TraesCS2D02G397500/TraesCS2D02G483300/TraesCS2D02G483700/TraesCS2D02G600700/…
GO:0071917	triose-phosphate transmembrane transporter activity	4/3653	12/62343	0.00398	0.0337	4	molecular_function	TraesCS2D02G226000/TraesCS3A02G130300/TraesCS3B02G149400/TraesCS3D02G131200
GO:0030145	manganese ion binding	34/3653	358/62343	0.00409	0.0341	34	molecular_function	TraesCS2A02G211800/TraesCS3B02G000700/TraesCS3B02G282300/TraesCS3B02G282400/TraesCS3B02G282500/TraesCS4A02G181600/TraesCS4A02G181800/TraesCS4A02G181900/TraesCS4A02G230500/TraesCS4A02G279100/TraesCS4A02G279200/TraesCS4A02G279300/TraesCS4B02G033100/TraesCS4B02G033300/TraesCS4B02G033600/TraesCS4B02G377500/TraesCS4B02G377900/TraesCS4B02G378000/TraesCS4B02G378300/TraesCS4D02G031600/TraesCS4D02G031700/…
GO:0046177	D-gluconate catabolic process	4/3283	11/59197	0.00227	0.0352	4	biological_process	TraesCS3B02G565200/TraesCS3D02G491400/TraesCS4A02G455900/TraesCS7A02G012000
GO:0009729	detection of brassinosteroid stimulus	5/3283	18/59197	0.00244	0.0369	5	biological_process	TraesCS3A02G478500/TraesCS3A02G478700/TraesCS3B02G522000/TraesCS3D02G473200/TraesCS7A02G293300
GO:0006825	copper ion transport	6/3283	26/59197	0.00255	0.0377	6	biological_process	TraesCS5A02G289200/TraesCS5B02G288600/TraesCS5D02G297100/TraesCS7A02G439300/TraesCS7B02G338200/TraesCS7D02G429000
GO:0009132	nucleoside diphosphate metabolic process	3/3283	6/59197	0.003	0.0396	3	biological_process	TraesCS7A02G382500/TraesCS7B02G285200/TraesCS7D02G378900
GO:0015867	ATP transport	3/3283	6/59197	0.003	0.0396	3	biological_process	TraesCS1A02G246400/TraesCS1B02G257100/TraesCS1D02G245700
GO:0051513	regulation of monopolar cell growth	3/3283	6/59197	0.003	0.0396	3	biological_process	TraesCS2A02G176000/TraesCS2B02G202300/TraesCS2D02G183400
GO:0071668	plant-type cell wall assembly	3/3283	6/59197	0.003	0.0396	3	biological_process	TraesCS7A02G219900/TraesCS7B02G127500/TraesCS7D02G222200
GO:0072488	ammonium transmembrane transport	3/3283	6/59197	0.003	0.0396	3	biological_process	TraesCS2D02G362900/TraesCS6A02G226800/TraesCS6D02G208200
GO:1901703	protein localization involved in auxin polar transport	5/3283	19/59197	0.00316	0.0413	5	biological_process	TraesCS1A02G421900/TraesCS1B02G453300/TraesCS1D02G429900/TraesCS3D02G378300/TraesCS7A02G466800
GO:1900140	regulation of seedling development	7/3283	36/59197	0.00323	0.0418	7	biological_process	TraesCS6A02G226200/TraesCS6A02G328700/TraesCS6A02G329100/TraesCS6B02G255400/TraesCS6B02G359800/TraesCS6B02G359900/TraesCS6D02G307600
GO:0010493	Lewis a epitope biosynthetic process	4/3283	12/59197	0.00326	0.0418	4	biological_process	TraesCS6B02G260400/TraesCS7A02G188600/TraesCS7B02G093500/TraesCS7D02G189700
GO:0080139	borate efflux transmembrane transporter activity	4/3653	13/62343	0.00549	0.044	4	molecular_function	TraesCS1A02G117500/TraesCS5A02G085200/TraesCS5B02G091200/TraesCS5D02G097600
GO:0015211	purine nucleoside transmembrane transporter activity	9/3653	57/62343	0.00564	0.0444	9	molecular_function	TraesCS2D02G452100/TraesCS4A02G404400/TraesCS4B02G304200/TraesCS4D02G302200/TraesCS5B02G361100/TraesCS5D02G367700/TraesCS6A02G262900/TraesCS6B02G289900/TraesCS6D02G243400
GO:0042171	lysophosphatidic acid acyltransferase activity	3/3653	7/62343	0.00588	0.0458	3	molecular_function	TraesCS5A02G306900/TraesCS5A02G338900/TraesCS5D02G343200
GO:0008195	phosphatidate phosphatase activity	7/3653	38/62343	0.00598	0.0458	7	molecular_function	TraesCS3A02G260300/TraesCS3B02G293300/TraesCS3D02G242700/TraesCS6A02G271800/TraesCS7A02G330800/TraesCS7B02G241600/TraesCS7D02G339000
GO:0010043	response to zinc ion	12/3283	89/59197	0.00371	0.0467	12	biological_process	TraesCS3A02G044800/TraesCS3A02G355100/TraesCS3A02G509400/TraesCS3A02G509700/TraesCS3B02G388000/TraesCS3D02G036100/TraesCS3D02G349100/TraesCS3D02G517300/TraesCS3D02G518000/TraesCS3D02G518100/TraesCS4D02G133100/TraesCS5B02G156000
GO:0098754	detoxification	10/3283	67/59197	0.00371	0.0467	10	biological_process	TraesCS2B02G040500/TraesCS2D02G054800/TraesCS2D02G055000/TraesCS2D02G055200/TraesCS5A02G065500/TraesCS5A02G149600/TraesCS5B02G072300/TraesCS5B02G148300/TraesCS5D02G143300/TraesCS7B02G413300
GO:0005950	anthranilate synthase complex	4/3469	9/63964	0.000873	0.047	4	cellular_component	TraesCS2B02G345400/TraesCS4A02G089800/TraesCS4B02G214500/TraesCS4D02G215100
GO:0043001	Golgi to plasma membrane protein transport	9/3283	57/59197	0.00394	0.0487	9	biological_process	TraesCS4A02G289700/TraesCS4A02G333500/TraesCS4B02G055000/TraesCS4B02G055100/TraesCS4B02G055200/TraesCS4D02G055200/TraesCS4D02G055300/TraesCS5B02G552300/TraesCS5D02G538600
GO:0006076	(1->3)-beta-D-glucan catabolic process	5/3283	20/59197	0.00402	0.0488	5	biological_process	TraesCS3A02G482200/TraesCS3A02G483100/TraesCS3B02G529400/TraesCS3D02G477300/TraesCS3D02G478200
GO:0006206	pyrimidine nucleobase metabolic process	5/3283	20/59197	0.00402	0.0488	5	biological_process	TraesCS1D02G253900/TraesCS2A02G153300/TraesCS2D02G158600/TraesCS3D02G534000/TraesCS4A02G096500

## Sheet: AKT5vsC5
GO term	Description	Ratio in foreground list	Ratio in background list	P-value	FDR	Number in foreground list	Group	GeneID
GO:0010200	response to chitin	125/3416	557/59197	8.34e-40	1.09e-36	125	biological_process	TraesCS1A02G218100/TraesCS1A02G274800/TraesCS1A02G301100/TraesCS1A02G370600/TraesCS1A02G410500/TraesCS1B02G216000/TraesCS1B02G284200/TraesCS1B02G389700/TraesCS1D02G205300/TraesCS1D02G299400/TraesCS1D02G300700/TraesCS1D02G376700/TraesCS2A02G298000/TraesCS2A02G395100/TraesCS2A02G417100/TraesCS2A02G417200/TraesCS2A02G433000/TraesCS2A02G489500/TraesCS2B02G121800/TraesCS2B02G315100/TraesCS2B02G413200/…
GO:0009800	cinnamic acid biosynthetic process	42/3416	58/59197	2.36e-39	1.54e-36	42	biological_process	TraesCS1A02G037700/TraesCS1A02G037800/TraesCS1A02G094900/TraesCS1B02G048100/TraesCS1B02G048300/TraesCS1B02G048400/TraesCS1D02G039300/TraesCS1D02G039400/TraesCS1D02G039500/TraesCS1D02G103500/TraesCS2A02G196400/TraesCS2A02G196700/TraesCS2A02G212900/TraesCS2A02G380800/TraesCS2A02G380900/TraesCS2A02G381000/TraesCS2A02G381100/TraesCS2B02G224000/TraesCS2B02G224300/TraesCS2B02G398000/TraesCS2B02G398100/…
GO:0045548	phenylalanine ammonia-lyase activity	42/3830	56/62343	2.59e-39	2.14e-36	42	molecular_function	TraesCS1A02G037700/TraesCS1A02G037800/TraesCS1A02G094900/TraesCS1B02G048100/TraesCS1B02G048300/TraesCS1B02G048400/TraesCS1D02G039300/TraesCS1D02G039400/TraesCS1D02G039500/TraesCS1D02G103500/TraesCS2A02G196400/TraesCS2A02G196700/TraesCS2A02G212900/TraesCS2A02G380800/TraesCS2A02G380900/TraesCS2A02G381000/TraesCS2A02G381100/TraesCS2B02G224000/TraesCS2B02G224300/TraesCS2B02G398000/TraesCS2B02G398100/…
GO:0006559	L-phenylalanine catabolic process	42/3416	78/59197	2.03e-31	8.83e-29	42	biological_process	TraesCS1A02G037700/TraesCS1A02G037800/TraesCS1A02G094900/TraesCS1B02G048100/TraesCS1B02G048300/TraesCS1B02G048400/TraesCS1D02G039300/TraesCS1D02G039400/TraesCS1D02G039500/TraesCS1D02G103500/TraesCS2A02G196400/TraesCS2A02G196700/TraesCS2A02G212900/TraesCS2A02G380800/TraesCS2A02G380900/TraesCS2A02G381000/TraesCS2A02G381100/TraesCS2B02G224000/TraesCS2B02G224300/TraesCS2B02G398000/TraesCS2B02G398100/…
GO:2000022	regulation of jasmonic acid mediated signaling pathway	55/3416	190/59197	5.95e-24	1.94e-21	55	biological_process	TraesCS1A02G301100/TraesCS1A02G410500/TraesCS1D02G300700/TraesCS2A02G286700/TraesCS2A02G433000/TraesCS2A02G489500/TraesCS2B02G121800/TraesCS2B02G264000/TraesCS2B02G303600/TraesCS2D02G285300/TraesCS3A02G343900/TraesCS3A02G351400/TraesCS3A02G356100/TraesCS3B02G383900/TraesCS4A02G007800/TraesCS4A02G007900/TraesCS4A02G135000/TraesCS4B02G100100/TraesCS4B02G170100/TraesCS4B02G297000/TraesCS4B02G297100/…
GO:0042626	ATPase-coupled transmembrane transporter activity	81/3830	426/62343	1.01e-19	2.79e-17	81	molecular_function	TraesCS1A02G049600/TraesCS1A02G081300/TraesCS1A02G126900/TraesCS1A02G343000/TraesCS1A02G368500/TraesCS1B02G356100/TraesCS1B02G356200/TraesCS1B02G387400/TraesCS1D02G052000/TraesCS1D02G126600/TraesCS1D02G140400/TraesCS1D02G345100/TraesCS1D02G345200/TraesCS1D02G374300/TraesCS2A02G049700/TraesCS2A02G056800/TraesCS2A02G374100/TraesCS2A02G483300/TraesCS2B02G060900/TraesCS2B02G550700/TraesCS2D02G048800/…
GO:0055085	transmembrane transport	89/3416	557/59197	3.53e-18	9.21e-16	89	biological_process	TraesCS1A02G049600/TraesCS1A02G081300/TraesCS1A02G126900/TraesCS1A02G368500/TraesCS1A02G424500/TraesCS1B02G387400/TraesCS1B02G455100/TraesCS1B02G456200/TraesCS1B02G456400/TraesCS1D02G052000/TraesCS1D02G126600/TraesCS1D02G140400/TraesCS1D02G374300/TraesCS1D02G432800/TraesCS1D02G432900/TraesCS1D02G433200/TraesCS2A02G049700/TraesCS2A02G056800/TraesCS2A02G374100/TraesCS2A02G377200/TraesCS2A02G483300/…
GO:0006749	glutathione metabolic process	61/3416	324/59197	2.96e-16	6.36e-14	61	biological_process	TraesCS1A02G102700/TraesCS1A02G102800/TraesCS1A02G186100/TraesCS1A02G186300/TraesCS1A02G186400/TraesCS1A02G186500/TraesCS1A02G186600/TraesCS1A02G186800/TraesCS1B02G194600/TraesCS1B02G194900/TraesCS1D02G094900/TraesCS1D02G095000/TraesCS1D02G189700/TraesCS1D02G190000/TraesCS1D02G190100/TraesCS1D02G190300/TraesCS1D02G191100/TraesCS2A02G045400/TraesCS2A02G218700/TraesCS2B02G244100/TraesCS2B02G574500/…
GO:0031347	regulation of defense response	50/3416	230/59197	3.41e-16	6.36e-14	50	biological_process	TraesCS1A02G301100/TraesCS1A02G410500/TraesCS1D02G300700/TraesCS2A02G286700/TraesCS2A02G489500/TraesCS2B02G121800/TraesCS2B02G264000/TraesCS2B02G303600/TraesCS2D02G285300/TraesCS4A02G007800/TraesCS4A02G007900/TraesCS4A02G135000/TraesCS4B02G170100/TraesCS4B02G297000/TraesCS4B02G297100/TraesCS4D02G295800/TraesCS4D02G295900/TraesCS4D02G296000/TraesCS5B02G211000/TraesCS5D02G190700/TraesCS6A02G124500/…
GO:1901001	negative regulation of response to salt stress	44/3416	186/59197	7.53e-16	1.23e-13	44	biological_process	TraesCS1A02G048100/TraesCS1B02G062300/TraesCS1D02G048900/TraesCS1D02G049000/TraesCS2A02G041000/TraesCS2A02G090600/TraesCS2A02G126500/TraesCS2A02G214000/TraesCS2A02G214100/TraesCS2A02G371600/TraesCS2A02G371700/TraesCS2B02G106200/TraesCS2B02G116900/TraesCS2B02G158700/TraesCS2B02G158800/TraesCS2B02G220900/TraesCS2B02G388800/TraesCS2D02G039400/TraesCS2D02G088400/TraesCS2D02G088500/TraesCS2D02G129000/…
GO:0009611	response to wounding	90/3416	650/59197	1.79e-14	2.59e-12	90	biological_process	TraesCS1A02G351600/TraesCS1B02G371900/TraesCS1D02G021800/TraesCS1D02G276600/TraesCS1D02G359100/TraesCS2A02G157400/TraesCS2A02G230100/TraesCS2A02G286700/TraesCS2A02G374100/TraesCS2B02G182900/TraesCS2B02G264000/TraesCS2B02G303600/TraesCS2B02G365900/TraesCS2B02G553600/TraesCS2D02G055600/TraesCS2D02G163300/TraesCS2D02G177700/TraesCS2D02G285300/TraesCS2D02G370400/TraesCS3A02G014900/TraesCS3A02G252900/…
GO:0004675	transmembrane receptor protein serine/threonine kinase activity	111/3830	831/62343	1.55e-14	3.21e-12	111	molecular_function	TraesCS1A02G048100/TraesCS1A02G177000/TraesCS1A02G239500/TraesCS1A02G359700/TraesCS1A02G433500/TraesCS1B02G062300/TraesCS1B02G251700/TraesCS1D02G048900/TraesCS1D02G049000/TraesCS1D02G067200/TraesCS1D02G175400/TraesCS1D02G364000/TraesCS2A02G041000/TraesCS2A02G090600/TraesCS2A02G126500/TraesCS2A02G214000/TraesCS2A02G214100/TraesCS2A02G371600/TraesCS2A02G371700/TraesCS2A02G389100/TraesCS2B02G081000/…
GO:0006032	chitin catabolic process	42/3416	188/59197	2.83e-14	3.69e-12	42	biological_process	TraesCS1A02G141500/TraesCS1A02G203600/TraesCS1A02G284900/TraesCS1B02G158000/TraesCS1D02G140500/TraesCS1D02G207000/TraesCS1D02G283900/TraesCS2A02G033600/TraesCS2A02G350700/TraesCS2A02G350800/TraesCS2A02G350900/TraesCS2B02G047300/TraesCS2B02G369000/TraesCS2B02G369100/TraesCS2B02G622200/TraesCS2D02G033100/TraesCS2D02G348800/TraesCS2D02G349000/TraesCS2D02G349400/TraesCS2D02G571400/TraesCS3A02G040800/…
GO:0004364	glutathione transferase activity	61/3830	345/62343	9.57e-14	1.59e-11	61	molecular_function	TraesCS1A02G102700/TraesCS1A02G102800/TraesCS1A02G186100/TraesCS1A02G186300/TraesCS1A02G186400/TraesCS1A02G186500/TraesCS1A02G186600/TraesCS1A02G186800/TraesCS1B02G194600/TraesCS1B02G194900/TraesCS1D02G094900/TraesCS1D02G095000/TraesCS1D02G189700/TraesCS1D02G190000/TraesCS1D02G190100/TraesCS1D02G190300/TraesCS1D02G191100/TraesCS2A02G045400/TraesCS2A02G218700/TraesCS2B02G244100/TraesCS2B02G574500/…
GO:0000272	polysaccharide catabolic process	44/3416	214/59197	1.59e-13	1.88e-11	44	biological_process	TraesCS1A02G141500/TraesCS1A02G203600/TraesCS1A02G284900/TraesCS1B02G158000/TraesCS1D02G101900/TraesCS1D02G140500/TraesCS1D02G207000/TraesCS1D02G283900/TraesCS2A02G033600/TraesCS2A02G350700/TraesCS2A02G350800/TraesCS2A02G350900/TraesCS2B02G047300/TraesCS2B02G369000/TraesCS2B02G369100/TraesCS2B02G622200/TraesCS2D02G033100/TraesCS2D02G348800/TraesCS2D02G349000/TraesCS2D02G349400/TraesCS2D02G571400/…
GO:0016747	transferase activity, transferring acyl groups other than amino-acyl groups	51/3830	263/62343	2.54e-13	3.51e-11	51	molecular_function	TraesCS1A02G173800/TraesCS1A02G341300/TraesCS1B02G287800/TraesCS1B02G354000/TraesCS1D02G164900/TraesCS1D02G165000/TraesCS1D02G278100/TraesCS1D02G343400/TraesCS2A02G362500/TraesCS2A02G426000/TraesCS2B02G380400/TraesCS2B02G431000/TraesCS2B02G446300/TraesCS2D02G359900/TraesCS2D02G424100/TraesCS2D02G576900/TraesCS3B02G146500/TraesCS3D02G314900/TraesCS4A02G226100/TraesCS4A02G253700/TraesCS4A02G495900/…
GO:0008061	chitin binding	30/3830	120/62343	2.91e-11	3.45e-09	30	molecular_function	TraesCS1A02G141500/TraesCS1A02G284900/TraesCS1B02G158000/TraesCS1D02G140500/TraesCS1D02G283900/TraesCS2A02G033600/TraesCS2A02G350700/TraesCS2A02G350800/TraesCS2A02G350900/TraesCS2B02G047300/TraesCS2B02G369000/TraesCS2B02G369100/TraesCS2B02G622200/TraesCS2D02G033100/TraesCS2D02G348800/TraesCS2D02G349000/TraesCS2D02G349400/TraesCS2D02G571400/TraesCS3A02G260100/TraesCS3D02G260300/TraesCS6A02G168900/…
GO:0009834	plant-type secondary cell wall biogenesis	38/3416	198/59197	6.01e-11	6.53e-09	38	biological_process	TraesCS1A02G149300/TraesCS1A02G165600/TraesCS1A02G396700/TraesCS1A02G396800/TraesCS1B02G167200/TraesCS1B02G425000/TraesCS1D02G146600/TraesCS1D02G404600/TraesCS1D02G404700/TraesCS2A02G512400/TraesCS2D02G038900/TraesCS2D02G513800/TraesCS3A02G289900/TraesCS3A02G440800/TraesCS3B02G324500/TraesCS3B02G474900/TraesCS3D02G244900/TraesCS3D02G289600/TraesCS3D02G433400/TraesCS4B02G089200/TraesCS4B02G197000/…
GO:0009409	response to cold	108/3416	975/59197	8.91e-11	8.94e-09	108	biological_process	TraesCS1A02G076200/TraesCS1A02G177000/TraesCS1A02G218100/TraesCS1A02G239700/TraesCS1A02G257200/TraesCS1A02G263900/TraesCS1A02G413400/TraesCS1A02G439000/TraesCS1B02G267700/TraesCS1B02G274500/TraesCS1B02G372600/TraesCS1D02G026800/TraesCS1D02G151500/TraesCS1D02G175400/TraesCS1D02G256500/TraesCS1D02G262400/TraesCS1D02G264000/TraesCS1D02G420900/TraesCS2A02G097200/TraesCS2A02G254400/TraesCS2A02G381900/…
GO:0009625	response to insect	24/3416	88/59197	1.09e-10	1.02e-08	24	biological_process	TraesCS1A02G301100/TraesCS1D02G300700/TraesCS2A02G462700/TraesCS2A02G489500/TraesCS2B02G121800/TraesCS2B02G484300/TraesCS2D02G104500/TraesCS2D02G104600/TraesCS2D02G463100/TraesCS3B02G428100/TraesCS4A02G135000/TraesCS4B02G100100/TraesCS4B02G170100/TraesCS4D02G096400/TraesCS4D02G172200/TraesCS6A02G139400/TraesCS6A02G334800/TraesCS6B02G167900/TraesCS6B02G365200/TraesCS6D02G129900/TraesCS6D02G314300/…
GO:0009056	catabolic process	29/3416	126/59197	1.2e-10	1.05e-08	29	biological_process	TraesCS1A02G257500/TraesCS1B02G267600/TraesCS1D02G256400/TraesCS1D02G256800/TraesCS2A02G143500/TraesCS2B02G168300/TraesCS2D02G146600/TraesCS2D02G147100/TraesCS3A02G131200/TraesCS3A02G231000/TraesCS3A02G307100/TraesCS3A02G307200/TraesCS3B02G150200/TraesCS3B02G150500/TraesCS3D02G131900/TraesCS3D02G132000/TraesCS3D02G222200/TraesCS4A02G081600/TraesCS4A02G085300/TraesCS4A02G225700/TraesCS4B02G222200/…
GO:0009753	response to jasmonic acid	53/3416	349/59197	1.37e-10	1.12e-08	53	biological_process	TraesCS1A02G070400/TraesCS1A02G231200/TraesCS1A02G298600/TraesCS1A02G301100/TraesCS1B02G308200/TraesCS1D02G230900/TraesCS1D02G292700/TraesCS1D02G300700/TraesCS2A02G489500/TraesCS2B02G002800/TraesCS2B02G121800/TraesCS2B02G127800/TraesCS2B02G159900/TraesCS2D02G005000/TraesCS2D02G037300/TraesCS2D02G104500/TraesCS2D02G104600/TraesCS2D02G110000/TraesCS2D02G177700/TraesCS3A02G347500/TraesCS3A02G356100/…
GO:0004568	chitinase activity	33/3830	154/62343	2.57e-10	2.66e-08	33	molecular_function	TraesCS1A02G141500/TraesCS1A02G203600/TraesCS1A02G284900/TraesCS1B02G158000/TraesCS1D02G140500/TraesCS1D02G207000/TraesCS1D02G283900/TraesCS2A02G033600/TraesCS2A02G350700/TraesCS2A02G350800/TraesCS2A02G350900/TraesCS2B02G047300/TraesCS2B02G369000/TraesCS2B02G369100/TraesCS2B02G622200/TraesCS2D02G033100/TraesCS2D02G348800/TraesCS2D02G349000/TraesCS2D02G349400/TraesCS2D02G571400/TraesCS3A02G239200/…
GO:0080030	methyl indole-3-acetate esterase activity	39/3830	212/62343	7.68e-10	7.07e-08	39	molecular_function	TraesCS1A02G257500/TraesCS1B02G267600/TraesCS1D02G256400/TraesCS1D02G256800/TraesCS2A02G143500/TraesCS2A02G175900/TraesCS2B02G168300/TraesCS2B02G202000/TraesCS2B02G471800/TraesCS2D02G146600/TraesCS2D02G147100/TraesCS2D02G183300/TraesCS3A02G131200/TraesCS3A02G307100/TraesCS3A02G307200/TraesCS3B02G150200/TraesCS3B02G150500/TraesCS3D02G131900/TraesCS3D02G132000/TraesCS4A02G081600/TraesCS4A02G085300/…
GO:0000162	tryptophan biosynthetic process	20/3416	70/59197	1.56e-09	1.07e-07	20	biological_process	TraesCS1A02G428400/TraesCS1B02G463100/TraesCS2A02G335200/TraesCS2B02G345400/TraesCS2D02G326400/TraesCS3A02G041800/TraesCS4A02G089800/TraesCS4B02G214500/TraesCS4D02G215100/TraesCS4D02G315400/TraesCS5B02G166300/TraesCS5B02G445200/TraesCS7A02G308600/TraesCS7A02G392800/TraesCS7A02G512300/TraesCS7B02G208700/TraesCS7B02G294800/TraesCS7D02G305300/TraesCS7D02G388400/TraesCS7D02G501700
GO:1900056	negative regulation of leaf senescence	16/3416	49/59197	7.87e-09	4.89e-07	16	biological_process	TraesCS1A02G301100/TraesCS1D02G038000/TraesCS1D02G300700/TraesCS2A02G489500/TraesCS2B02G121800/TraesCS4A02G135000/TraesCS4B02G170100/TraesCS5B02G415600/TraesCS5B02G415700/TraesCS5D02G420800/TraesCS5D02G421100/TraesCS7A02G195800/TraesCS7A02G338500/TraesCS7B02G101500/TraesCS7D02G197300/TraesCS7D02G345700
GO:0048544	recognition of pollen	68/3416	572/59197	1.7e-08	1.01e-06	68	biological_process	TraesCS1A02G016000/TraesCS1A02G016100/TraesCS1A02G239500/TraesCS1A02G259900/TraesCS1A02G362900/TraesCS1B02G251700/TraesCS1B02G270300/TraesCS1B02G323100/TraesCS1B02G341600/TraesCS1B02G380100/TraesCS1D02G259700/TraesCS1D02G330300/TraesCS2A02G209900/TraesCS2A02G211300/TraesCS2A02G299400/TraesCS2A02G505200/TraesCS2A02G536400/TraesCS2A02G536500/TraesCS2B02G008300/TraesCS2B02G236100/TraesCS2B02G236900/…
GO:0016887	ATPase activity	114/3830	1087/62343	2.24e-08	1.86e-06	114	molecular_function	TraesCS1A02G049600/TraesCS1A02G081300/TraesCS1A02G126900/TraesCS1A02G257200/TraesCS1A02G343000/TraesCS1A02G368500/TraesCS1A02G429800/TraesCS1A02G430000/TraesCS1A02G430100/TraesCS1A02G430200/TraesCS1B02G151300/TraesCS1B02G198700/TraesCS1B02G267700/TraesCS1B02G293500/TraesCS1B02G356100/TraesCS1B02G356200/TraesCS1B02G387400/TraesCS1B02G464800/TraesCS1B02G464900/TraesCS1B02G465000/TraesCS1D02G052000/…
GO:0005516	calmodulin binding	112/3830	1071/62343	3.45e-08	2.6e-06	112	molecular_function	TraesCS1A02G016000/TraesCS1A02G016100/TraesCS1A02G125400/TraesCS1A02G259900/TraesCS1A02G312300/TraesCS1A02G325800/TraesCS1A02G332800/TraesCS1A02G362900/TraesCS1B02G270300/TraesCS1B02G323100/TraesCS1B02G324000/TraesCS1B02G334100/TraesCS1B02G339100/TraesCS1B02G341600/TraesCS1B02G380100/TraesCS1D02G259700/TraesCS1D02G312500/TraesCS1D02G327600/TraesCS1D02G330300/TraesCS2A02G083600/TraesCS2A02G083700/…
GO:0006658	phosphatidylserine metabolic process	9/3416	16/59197	5.54e-08	3.14e-06	9	biological_process	TraesCS3A02G118200/TraesCS3D02G120000/TraesCS4A02G259700/TraesCS4A02G333500/TraesCS4B02G055000/TraesCS4B02G055100/TraesCS4D02G055200/TraesCS5B02G552300/TraesCS5D02G538600
GO:0031408	oxylipin biosynthetic process	28/3416	155/59197	7.29e-08	3.96e-06	28	biological_process	TraesCS2A02G026600/TraesCS2A02G315100/TraesCS2B02G040000/TraesCS2B02G333600/TraesCS2D02G028600/TraesCS2D02G313400/TraesCS2D02G528400/TraesCS4A02G009400/TraesCS4A02G017400/TraesCS4A02G061900/TraesCS4B02G286600/TraesCS4B02G295200/TraesCS4D02G238800/TraesCS4D02G285300/TraesCS4D02G294100/TraesCS5B02G408000/TraesCS5D02G183700/TraesCS5D02G413200/TraesCS6B02G353200/TraesCS6D02G302300/TraesCS7A02G174700/…
GO:0016998	cell wall macromolecule catabolic process	20/3416	89/59197	1.33e-07	6.67e-06	20	biological_process	TraesCS1A02G203600/TraesCS1D02G207000/TraesCS2A02G033600/TraesCS2A02G350700/TraesCS2A02G350800/TraesCS2A02G350900/TraesCS2B02G047300/TraesCS2B02G369000/TraesCS2B02G369100/TraesCS2B02G622200/TraesCS2D02G033100/TraesCS2D02G348800/TraesCS2D02G349000/TraesCS2D02G349400/TraesCS2D02G571400/TraesCS3A02G260100/TraesCS3D02G260300/TraesCS4D02G358700/TraesCS6A02G216100/TraesCS6D02G199500
GO:0009410	response to xenobiotic stimulus	15/3416	52/59197	1.48e-07	7.16e-06	15	biological_process	TraesCS1A02G102700/TraesCS1A02G102800/TraesCS1D02G094900/TraesCS3A02G302100/TraesCS3D02G299900/TraesCS4A02G176300/TraesCS4A02G176400/TraesCS4D02G136300/TraesCS4D02G136400/TraesCS4D02G136500/TraesCS5D02G030000/TraesCS7A02G173000/TraesCS7B02G078300/TraesCS7D02G174100/TraesCS7D02G174300
GO:0008194	UDP-glycosyltransferase activity	78/3830	681/62343	1.11e-07	7.69e-06	78	molecular_function	TraesCS1A02G424000/TraesCS1B02G349900/TraesCS1B02G361500/TraesCS1B02G361600/TraesCS1D02G062800/TraesCS1D02G350200/TraesCS1D02G350400/TraesCS1D02G432600/TraesCS2A02G113500/TraesCS2A02G376400/TraesCS2A02G511300/TraesCS2B02G040500/TraesCS2B02G132400/TraesCS2B02G132500/TraesCS2B02G393900/TraesCS2B02G395000/TraesCS2D02G029800/TraesCS2D02G054800/TraesCS2D02G054900/TraesCS2D02G055000/TraesCS2D02G055200/…
GO:0042939	tripeptide transport	22/3416	107/59197	1.71e-07	7.99e-06	22	biological_process	TraesCS2A02G175600/TraesCS2B02G013000/TraesCS2B02G464700/TraesCS2D02G442700/TraesCS3B02G069100/TraesCS3B02G424700/TraesCS3B02G424800/TraesCS3D02G385600/TraesCS5A02G508500/TraesCS6A02G267600/TraesCS6A02G267700/TraesCS6A02G268500/TraesCS6B02G295000/TraesCS6B02G295100/TraesCS6B02G295600/TraesCS6D02G060200/TraesCS6D02G132100/TraesCS6D02G246400/TraesCS6D02G247000/TraesCS6D02G247100/TraesCS7B02G312500/…
GO:0009938	negative regulation of gibberellic acid mediated signaling pathway	13/3416	40/59197	2.12e-07	9.53e-06	13	biological_process	TraesCS1A02G070400/TraesCS1A02G298600/TraesCS1B02G308200/TraesCS1D02G072900/TraesCS1D02G292700/TraesCS2A02G270200/TraesCS3A02G233000/TraesCS3A02G347500/TraesCS3B02G379200/TraesCS3D02G341100/TraesCS6A02G146900/TraesCS6B02G175100/TraesCS6D02G136200
GO:0006076	(1->3)-beta-D-glucan catabolic process	9/3416	20/59197	6.58e-07	2.68e-05	9	biological_process	TraesCS3A02G483000/TraesCS3A02G483100/TraesCS3B02G528500/TraesCS3B02G529300/TraesCS3B02G529400/TraesCS3B02G529700/TraesCS3D02G477300/TraesCS3D02G478000/TraesCS3D02G478200
GO:0009607	response to biotic stimulus	30/3416	192/59197	6.79e-07	2.69e-05	30	biological_process	TraesCS1B02G466200/TraesCS2A02G083600/TraesCS2A02G083700/TraesCS2B02G097800/TraesCS2B02G097900/TraesCS2B02G442700/TraesCS2B02G500100/TraesCS2B02G500200/TraesCS2B02G500300/TraesCS2D02G081400/TraesCS2D02G081500/TraesCS2D02G317800/TraesCS4A02G116400/TraesCS4B02G187800/TraesCS5A02G090600/TraesCS5A02G183300/TraesCS5A02G439700/TraesCS5A02G439800/TraesCS5B02G181500/TraesCS5B02G442600/TraesCS5B02G442700/…
GO:0016705	oxidoreductase activity, acting on paired donors, with incorporation or reduction of molecular oxygen	87/3830	813/62343	4.24e-07	2.71e-05	87	molecular_function	TraesCS1A02G239400/TraesCS1A02G303100/TraesCS1A02G351600/TraesCS1A02G394900/TraesCS1B02G251600/TraesCS1B02G371900/TraesCS1B02G423400/TraesCS1D02G004500/TraesCS1D02G239600/TraesCS1D02G359100/TraesCS1D02G403100/TraesCS2A02G152200/TraesCS2A02G152400/TraesCS2A02G281300/TraesCS2A02G579700/TraesCS2B02G177300/TraesCS2B02G177500/TraesCS2B02G177600/TraesCS2B02G182500/TraesCS2B02G279200/TraesCS2B02G519000/…
GO:0031225	anchored component of membrane	75/3601	706/63964	1.3e-07	3.43e-05	75	cellular_component	TraesCS1A02G048700/TraesCS1A02G221400/TraesCS1A02G396700/TraesCS1A02G396800/TraesCS1B02G299700/TraesCS1B02G425000/TraesCS1B02G454500/TraesCS1D02G223000/TraesCS1D02G404600/TraesCS1D02G404700/TraesCS2A02G258600/TraesCS2A02G541800/TraesCS2A02G541900/TraesCS2A02G542100/TraesCS2A02G542400/TraesCS2B02G241200/TraesCS2B02G284700/TraesCS2B02G572100/TraesCS2D02G543000/TraesCS2D02G543300/TraesCS2D02G543400/…
GO:0031640	killing of cells of other organism	25/3416	146/59197	1.01e-06	3.87e-05	25	biological_process	TraesCS1A02G355300/TraesCS1D02G355100/TraesCS2A02G033600/TraesCS2B02G047300/TraesCS2B02G622200/TraesCS2D02G033100/TraesCS2D02G571400/TraesCS3A02G260100/TraesCS3A02G517100/TraesCS3B02G584700/TraesCS3D02G260300/TraesCS3D02G524700/TraesCS4A02G296300/TraesCS4A02G296400/TraesCS4B02G324000/TraesCS4D02G015600/TraesCS4D02G015800/TraesCS5A02G017900/TraesCS5A02G018000/TraesCS5A02G018200/TraesCS5A02G475300/…
GO:0008526	phosphatidylinositol transfer activity	14/3830	48/62343	7.02e-07	3.88e-05	14	molecular_function	TraesCS3B02G475000/TraesCS4A02G259700/TraesCS4A02G333500/TraesCS4A02G333800/TraesCS4A02G395100/TraesCS4B02G055000/TraesCS4B02G055100/TraesCS4D02G055200/TraesCS5B02G551900/TraesCS5B02G552300/TraesCS5D02G538300/TraesCS5D02G538600/TraesCS7A02G094800/TraesCS7D02G090800
GO:0009813	flavonoid biosynthetic process	42/3416	327/59197	1.17e-06	4.36e-05	42	biological_process	TraesCS1A02G070200/TraesCS1A02G442300/TraesCS1D02G072700/TraesCS2A02G044900/TraesCS2A02G481700/TraesCS2A02G527700/TraesCS2B02G507500/TraesCS2B02G558400/TraesCS2D02G016100/TraesCS2D02G043500/TraesCS2D02G481600/TraesCS2D02G481700/TraesCS2D02G530600/TraesCS3A02G351400/TraesCS3A02G534900/TraesCS3B02G383900/TraesCS3B02G612000/TraesCS3D02G540200/TraesCS4A02G109200/TraesCS4B02G195000/TraesCS4B02G346900/…
GO:0042937	tripeptide transmembrane transporter activity	23/3830	119/62343	8.76e-07	4.54e-05	23	molecular_function	TraesCS2A02G175600/TraesCS2B02G013000/TraesCS2B02G464700/TraesCS2D02G442700/TraesCS3B02G069100/TraesCS3B02G424700/TraesCS3B02G424800/TraesCS3D02G385600/TraesCS3D02G385700/TraesCS5A02G508500/TraesCS6A02G267600/TraesCS6A02G267700/TraesCS6A02G268500/TraesCS6B02G295000/TraesCS6B02G295100/TraesCS6B02G295600/TraesCS6D02G060200/TraesCS6D02G132100/TraesCS6D02G246400/TraesCS6D02G247000/TraesCS6D02G247100/…
GO:0042973	glucan endo-1,3-beta-D-glucosidase activity	35/3830	235/62343	1.17e-06	5.41e-05	35	molecular_function	TraesCS1A02G312700/TraesCS1B02G454500/TraesCS2B02G241200/TraesCS2B02G311200/TraesCS3A02G249500/TraesCS3A02G277100/TraesCS3A02G374000/TraesCS3A02G480400/TraesCS3A02G481600/TraesCS3A02G483000/TraesCS3A02G483100/TraesCS3A02G486000/TraesCS3B02G525000/TraesCS3B02G526000/TraesCS3B02G526700/TraesCS3B02G528500/TraesCS3B02G529300/TraesCS3B02G529400/TraesCS3B02G529700/TraesCS3D02G475200/TraesCS3D02G476500/…
GO:0005740	mitochondrial envelope	12/3601	37/63964	4.91e-07	6.48e-05	12	cellular_component	TraesCS1A02G429800/TraesCS1A02G430200/TraesCS1B02G464800/TraesCS1B02G464900/TraesCS1B02G465000/TraesCS1D02G439100/TraesCS1D02G439200/TraesCS1D02G439300/TraesCS1D02G439400/TraesCS3A02G215000/TraesCS3B02G246300/TraesCS4A02G318400
GO:0002679	respiratory burst involved in defense response	11/3416	34/59197	1.93e-06	6.61e-05	11	biological_process	TraesCS2A02G298000/TraesCS3B02G409400/TraesCS3D02G370000/TraesCS6A02G263700/TraesCS6A02G382300/TraesCS6B02G420600/TraesCS6B02G421400/TraesCS6B02G421900/TraesCS6D02G167300/TraesCS6D02G367100/TraesCS6D02G367600
GO:0004028	3-chloroallyl aldehyde dehydrogenase activity	8/3830	16/62343	1.66e-06	7.24e-05	8	molecular_function	TraesCS5B02G120100/TraesCS5D02G127300/TraesCS6A02G239600/TraesCS6A02G240000/TraesCS6B02G284600/TraesCS6B02G284900/TraesCS6D02G222000/TraesCS6D02G222300
GO:0009682	induced systemic resistance	15/3416	64/59197	2.73e-06	9.15e-05	15	biological_process	TraesCS1A02G301100/TraesCS1D02G300700/TraesCS2A02G433000/TraesCS2A02G489500/TraesCS2B02G121800/TraesCS2D02G408900/TraesCS4A02G135000/TraesCS4B02G170100/TraesCS5A02G373100/TraesCS5B02G067700/TraesCS5B02G375100/TraesCS5D02G071800/TraesCS5D02G382600/TraesCS7A02G338500/TraesCS7D02G345700
GO:0080151	positive regulation of salicylic acid mediated signaling pathway	10/3416	29/59197	2.93e-06	9.33e-05	10	biological_process	TraesCS1A02G301100/TraesCS1D02G300700/TraesCS2A02G489500/TraesCS2B02G121800/TraesCS4A02G135000/TraesCS4B02G100100/TraesCS4B02G170100/TraesCS4D02G096400/TraesCS7A02G338500/TraesCS7D02G345700
GO:0046658	anchored component of plasma membrane	72/3601	707/63964	1.11e-06	9.75e-05	72	cellular_component	TraesCS1A02G048700/TraesCS1B02G299700/TraesCS1B02G454500/TraesCS1D02G050000/TraesCS2A02G258600/TraesCS2A02G541800/TraesCS2A02G541900/TraesCS2A02G542100/TraesCS2A02G542400/TraesCS2A02G583400/TraesCS2A02G583500/TraesCS2A02G583600/TraesCS2B02G241200/TraesCS2B02G284700/TraesCS2B02G311200/TraesCS2B02G572100/TraesCS2B02G603100/TraesCS2D02G543000/TraesCS2D02G543300/TraesCS2D02G543400/TraesCS2D02G543500/…
GO:0009626	plant-type hypersensitive response	92/3416	978/59197	3.48e-06	0.000108	92	biological_process	TraesCS1A02G025500/TraesCS1A02G076500/TraesCS1A02G355300/TraesCS1A02G426000/TraesCS1A02G429800/TraesCS1A02G430200/TraesCS1B02G334100/TraesCS1B02G415100/TraesCS1B02G447200/TraesCS1B02G460100/TraesCS1B02G464800/TraesCS1B02G464900/TraesCS1B02G465000/TraesCS1D02G037400/TraesCS1D02G057500/TraesCS1D02G355100/TraesCS1D02G395600/TraesCS1D02G439100/TraesCS1D02G439200/TraesCS1D02G439300/TraesCS1D02G439400/…
GO:1905421	regulation of plant organ morphogenesis	11/3416	36/59197	3.63e-06	0.00011	11	biological_process	TraesCS2A02G395100/TraesCS2B02G413200/TraesCS2B02G413800/TraesCS2D02G392500/TraesCS2D02G393400/TraesCS6A02G258800/TraesCS6A02G259200/TraesCS6B02G286500/TraesCS6D02G240300/TraesCS7D02G023000/TraesCS7D02G043400
GO:1901352	negative regulation of phosphatidylglycerol biosynthetic process	7/3416	14/59197	5.07e-06	0.000141	7	biological_process	TraesCS4A02G259700/TraesCS4A02G333500/TraesCS4B02G055000/TraesCS4B02G055100/TraesCS4D02G055200/TraesCS5B02G552300/TraesCS5D02G538600
GO:1905034	regulation of antifungal innate immune response	7/3416	14/59197	5.07e-06	0.000141	7	biological_process	TraesCS7A02G508700/TraesCS7A02G508800/TraesCS7B02G418500/TraesCS7B02G419400/TraesCS7D02G497300/TraesCS7D02G497400/TraesCS7D02G497800
GO:2001247	positive regulation of phosphatidylcholine biosynthetic process	7/3416	14/59197	5.07e-06	0.000141	7	biological_process	TraesCS4A02G259700/TraesCS4A02G333500/TraesCS4B02G055000/TraesCS4B02G055100/TraesCS4D02G055200/TraesCS5B02G552300/TraesCS5D02G538600
GO:0006081	cellular aldehyde metabolic process	8/3416	19/59197	5.18e-06	0.000141	8	biological_process	TraesCS5B02G120100/TraesCS5D02G127300/TraesCS6A02G239600/TraesCS6A02G240000/TraesCS6B02G284600/TraesCS6B02G284900/TraesCS6D02G222000/TraesCS6D02G222300
GO:0060919	auxin influx	9/3416	25/59197	6.15e-06	0.000164	9	biological_process	TraesCS1A02G081300/TraesCS3A02G257500/TraesCS3A02G258000/TraesCS3B02G290300/TraesCS3D02G257500/TraesCS3D02G257900/TraesCS6B02G145700/TraesCS6B02G145800/TraesCS6D02G107600
GO:0046520	sphingoid biosynthetic process	9/3416	26/59197	8.92e-06	0.000231	9	biological_process	TraesCS4A02G221500/TraesCS4A02G381200/TraesCS4B02G099700/TraesCS4D02G095900/TraesCS6D02G026200/TraesCS7A02G187000/TraesCS7B02G092300/TraesCS7D02G077600/TraesCS7D02G188100
GO:1901371	regulation of leaf morphogenesis	13/3416	55/59197	1.13e-05	0.000284	13	biological_process	TraesCS2A02G395100/TraesCS2B02G413200/TraesCS2B02G413800/TraesCS2D02G392500/TraesCS2D02G393400/TraesCS6A02G258800/TraesCS6A02G259200/TraesCS6B02G257600/TraesCS6B02G286500/TraesCS6D02G211700/TraesCS6D02G240300/TraesCS7D02G023000/TraesCS7D02G043400
GO:0048462	carpel formation	5/3416	7/59197	1.21e-05	0.000299	5	biological_process	TraesCS5A02G237500/TraesCS5B02G235200/TraesCS5D02G244000/TraesCS7A02G262600/TraesCS7D02G263400
GO:0004022	alcohol dehydrogenase (NAD) activity	8/3830	19/62343	8.24e-06	0.000325	8	molecular_function	TraesCS1D02G376300/TraesCS4A02G202100/TraesCS4A02G202200/TraesCS4B02G106300/TraesCS4B02G106400/TraesCS4B02G106500/TraesCS4D02G103000/TraesCS4D02G103300
GO:0004834	tryptophan synthase activity	10/3830	31/62343	1.01e-05	0.000382	10	molecular_function	TraesCS1A02G428400/TraesCS1B02G463100/TraesCS3A02G041800/TraesCS5B02G445200/TraesCS7A02G308600/TraesCS7A02G392800/TraesCS7B02G208700/TraesCS7B02G294800/TraesCS7D02G305300/TraesCS7D02G388400
GO:0035673	oligopeptide transmembrane transporter activity	38/3830	295/62343	1.42e-05	0.000469	38	molecular_function	TraesCS1A02G269600/TraesCS1B02G280100/TraesCS1D02G269700/TraesCS2A02G175600/TraesCS2A02G350300/TraesCS2B02G013000/TraesCS2B02G464700/TraesCS2B02G615300/TraesCS2D02G009100/TraesCS2D02G442700/TraesCS3B02G069100/TraesCS3B02G424700/TraesCS3B02G424800/TraesCS3D02G385600/TraesCS3D02G385700/TraesCS5A02G485000/TraesCS5A02G508500/TraesCS5B02G498400/TraesCS5B02G498700/TraesCS5D02G498800/TraesCS6A02G265800/…
GO:0047714	galactolipase activity	10/3830	33/62343	1.89e-05	0.00054	10	molecular_function	TraesCS1A02G218600/TraesCS1B02G255000/TraesCS3A02G222400/TraesCS3D02G230200/TraesCS4A02G240400/TraesCS6A02G242700/TraesCS6B02G281800/TraesCS6D02G224700/TraesCS7B02G206500/TraesCS7D02G303000
GO:0016207	4-coumarate-CoA ligase activity	6/3830	11/62343	1.89e-05	0.00054	6	molecular_function	TraesCS2A02G145800/TraesCS2B02G171200/TraesCS2D02G150400/TraesCS6A02G151700/TraesCS6B02G179900/TraesCS6D02G141700
GO:0030198	extracellular matrix organization	7/3416	17/59197	2.46e-05	0.000595	7	biological_process	TraesCS1A02G221400/TraesCS1D02G223000/TraesCS6B02G340300/TraesCS6D02G289700/TraesCS7A02G195800/TraesCS7B02G101500/TraesCS7D02G197300
GO:0015333	peptide:proton symporter activity	35/3830	269/62343	2.44e-05	0.000632	35	molecular_function	TraesCS1A02G269600/TraesCS1B02G280100/TraesCS1D02G269700/TraesCS2A02G175600/TraesCS2A02G350300/TraesCS2B02G013000/TraesCS2B02G464700/TraesCS2B02G615300/TraesCS2D02G009100/TraesCS2D02G442700/TraesCS3B02G069100/TraesCS3B02G424700/TraesCS3B02G424800/TraesCS3D02G385600/TraesCS3D02G385700/TraesCS5A02G485000/TraesCS5A02G508500/TraesCS5B02G498400/TraesCS5B02G498700/TraesCS5D02G498800/TraesCS6A02G267600/…
GO:0010328	auxin influx transmembrane transporter activity	9/3830	28/62343	2.92e-05	0.000734	9	molecular_function	TraesCS1A02G081300/TraesCS3A02G257500/TraesCS3A02G258000/TraesCS3B02G290300/TraesCS3D02G257500/TraesCS3D02G257900/TraesCS6B02G145700/TraesCS6B02G145800/TraesCS6D02G107600
GO:0009423	chorismate biosynthetic process	9/3416	30/59197	3.31e-05	0.000778	9	biological_process	TraesCS2A02G163600/TraesCS2B02G189300/TraesCS2D02G170400/TraesCS2D02G525500/TraesCS4B02G220800/TraesCS4D02G221100/TraesCS7A02G184600/TraesCS7B02G089400/TraesCS7D02G186100
GO:0010025	wax biosynthetic process	26/3416	188/59197	3.34e-05	0.000778	26	biological_process	TraesCS1A02G150800/TraesCS1A02G150900/TraesCS1A02G439000/TraesCS1B02G168500/TraesCS1B02G402900/TraesCS1B02G411900/TraesCS1D02G077600/TraesCS1D02G147900/TraesCS2A02G006400/TraesCS3A02G013600/TraesCS3A02G014800/TraesCS3A02G297400/TraesCS3D02G267000/TraesCS3D02G304900/TraesCS4A02G065300/TraesCS4A02G068400/TraesCS4B02G225500/TraesCS4D02G226100/TraesCS4D02G242200/TraesCS5A02G322100/TraesCS5B02G495000/…
GO:0016787	hydrolase activity	81/3830	834/62343	3.69e-05	0.000885	81	molecular_function	TraesCS1A02G100100/TraesCS1A02G257500/TraesCS1B02G267600/TraesCS1D02G060500/TraesCS1D02G141800/TraesCS1D02G256400/TraesCS1D02G256800/TraesCS2A02G143500/TraesCS2A02G175900/TraesCS2B02G117400/TraesCS2B02G152300/TraesCS2B02G168300/TraesCS2B02G202000/TraesCS2B02G471800/TraesCS2B02G526100/TraesCS2D02G074400/TraesCS2D02G099800/TraesCS2D02G146600/TraesCS2D02G147100/TraesCS2D02G183300/TraesCS3A02G046500/…
GO:0009924	octadecanal decarbonylase activity	12/3830	50/62343	3.84e-05	0.000885	12	molecular_function	TraesCS1A02G150800/TraesCS1A02G150900/TraesCS1B02G168500/TraesCS1D02G147900/TraesCS4D02G093600/TraesCS5A02G220200/TraesCS5B02G219400/TraesCS5D02G228300/TraesCS6A02G150000/TraesCS7A02G501400/TraesCS7B02G408900/TraesCS7D02G488800
GO:1990465	aldehyde oxygenase (deformylating) activity	12/3830	50/62343	3.84e-05	0.000885	12	molecular_function	TraesCS1A02G150800/TraesCS1A02G150900/TraesCS1B02G168500/TraesCS1D02G147900/TraesCS4D02G093600/TraesCS5A02G220200/TraesCS5B02G219400/TraesCS5D02G228300/TraesCS6A02G150000/TraesCS7A02G501400/TraesCS7B02G408900/TraesCS7D02G488800
GO:0009864	induced systemic resistance, jasmonic acid mediated signaling pathway	12/3416	53/59197	3.88e-05	0.000888	12	biological_process	TraesCS1A02G301100/TraesCS1D02G300700/TraesCS2A02G489500/TraesCS2B02G121800/TraesCS4A02G135000/TraesCS4B02G170100/TraesCS6A02G334800/TraesCS6B02G365200/TraesCS6D02G314300/TraesCS7A02G338500/TraesCS7B02G335700/TraesCS7D02G345700
GO:0080183	response to photooxidative stress	9/3416	31/59197	4.43e-05	0.000996	9	biological_process	TraesCS4A02G176300/TraesCS4A02G176400/TraesCS4D02G136300/TraesCS4D02G136400/TraesCS4D02G136500/TraesCS7A02G173000/TraesCS7B02G078300/TraesCS7D02G174100/TraesCS7D02G174300
GO:0031098	stress-activated protein kinase signaling cascade	21/3416	139/59197	5.02e-05	0.00109	21	biological_process	TraesCS1A02G366900/TraesCS1A02G367000/TraesCS1B02G384900/TraesCS1B02G385100/TraesCS1D02G372400/TraesCS1D02G372500/TraesCS1D02G372600/TraesCS3A02G255600/TraesCS3A02G255700/TraesCS3A02G256200/TraesCS3B02G288100/TraesCS3B02G288300/TraesCS3B02G289500/TraesCS3D02G256400/TraesCS3D02G256500/TraesCS3D02G256600/TraesCS4A02G062600/TraesCS6B02G379500/TraesCS6D02G328800/TraesCS7B02G059000/TraesCS7D02G155100
GO:0008610	lipid biosynthetic process	12/3416	55/59197	5.73e-05	0.00123	12	biological_process	TraesCS1A02G150800/TraesCS1A02G150900/TraesCS1B02G168500/TraesCS1D02G147900/TraesCS5A02G141700/TraesCS5A02G220200/TraesCS5B02G219400/TraesCS5D02G228300/TraesCS6A02G150000/TraesCS7A02G501400/TraesCS7B02G408900/TraesCS7D02G488800
GO:0006557	S-adenosylmethioninamine biosynthetic process	5/3416	9/59197	6.61e-05	0.00131	5	biological_process	TraesCS5A02G221200/TraesCS5D02G228900/TraesCS6A02G219500/TraesCS6B02G249000/TraesCS6D02G202500
GO:0051841	positive regulation by host of cytolysis of symbiont cells	5/3416	9/59197	6.61e-05	0.00131	5	biological_process	TraesCS4A02G296300/TraesCS4A02G296400/TraesCS4D02G015600/TraesCS4D02G015800/TraesCS5A02G018000
GO:0052865	1-deoxy-D-xylulose 5-phosphate biosynthetic process	5/3416	9/59197	6.61e-05	0.00131	5	biological_process	TraesCS1A02G384300/TraesCS1D02G392500/TraesCS2A02G565400/TraesCS2B02G626400/TraesCS2D02G575800
GO:0023014	signal transduction by protein phosphorylation	21/3416	142/59197	6.9e-05	0.00133	21	biological_process	TraesCS1A02G366900/TraesCS1A02G367000/TraesCS1B02G384900/TraesCS1B02G385100/TraesCS1D02G372400/TraesCS1D02G372500/TraesCS1D02G372600/TraesCS3A02G255600/TraesCS3A02G255700/TraesCS3A02G256200/TraesCS3B02G288100/TraesCS3B02G288300/TraesCS3B02G289500/TraesCS3D02G256400/TraesCS3D02G256500/TraesCS3D02G256600/TraesCS4A02G062600/TraesCS6B02G379500/TraesCS6D02G328800/TraesCS7B02G059000/TraesCS7D02G155100
GO:0015908	fatty acid transport	10/3416	40/59197	6.92e-05	0.00133	10	biological_process	TraesCS2A02G374100/TraesCS2D02G370400/TraesCS3A02G222400/TraesCS3D02G230200/TraesCS5A02G249900/TraesCS5B02G247700/TraesCS5D02G257000/TraesCS6A02G140300/TraesCS6B02G168800/TraesCS7B02G127500
GO:0010427	abscisic acid binding	13/3830	62/62343	8.41e-05	0.0018	13	molecular_function	TraesCS1A02G191700/TraesCS2A02G334000/TraesCS2B02G442700/TraesCS2B02G500100/TraesCS2B02G500200/TraesCS2B02G500300/TraesCS2D02G317800/TraesCS2D02G328200/TraesCS4A02G116400/TraesCS4B02G187800/TraesCS5A02G090600/TraesCS5D02G102700/TraesCS7A02G162600
GO:0004014	adenosylmethionine decarboxylase activity	5/3830	9/62343	8.92e-05	0.0018	5	molecular_function	TraesCS5A02G221200/TraesCS5D02G228900/TraesCS6A02G219500/TraesCS6B02G249000/TraesCS6D02G202500
GO:0008661	1-deoxy-D-xylulose-5-phosphate synthase activity	5/3830	9/62343	8.92e-05	0.0018	5	molecular_function	TraesCS1A02G384300/TraesCS1D02G392500/TraesCS2A02G565400/TraesCS2B02G626400/TraesCS2D02G575800
GO:0016744	transferase activity, transferring aldehyde or ketonic groups	5/3830	9/62343	8.92e-05	0.0018	5	molecular_function	TraesCS1A02G384300/TraesCS1D02G392500/TraesCS2A02G565400/TraesCS2B02G626400/TraesCS2D02G575800
GO:0080043	quercetin 3-O-glucosyltransferase activity	21/3830	137/62343	9.83e-05	0.00194	21	molecular_function	TraesCS2A02G511300/TraesCS2D02G029800/TraesCS2D02G054800/TraesCS2D02G054900/TraesCS2D02G055000/TraesCS2D02G055200/TraesCS2D02G072600/TraesCS2D02G512700/TraesCS3A02G466200/TraesCS3B02G034900/TraesCS3B02G510100/TraesCS3D02G461200/TraesCS5A02G065500/TraesCS5A02G149600/TraesCS5B02G072300/TraesCS5B02G148300/TraesCS5B02G500700/TraesCS5D02G076400/TraesCS5D02G143300/TraesCS7A02G178600/TraesCS7D02G180700
GO:0098754	detoxification	13/3416	67/59197	0.000103	0.00196	13	biological_process	TraesCS2B02G040500/TraesCS2D02G054800/TraesCS2D02G054900/TraesCS2D02G055000/TraesCS2D02G055200/TraesCS2D02G072600/TraesCS3D02G127100/TraesCS5A02G065500/TraesCS5A02G149600/TraesCS5B02G072300/TraesCS5B02G148300/TraesCS5D02G076400/TraesCS5D02G143300
GO:0042555	MCM complex	8/3601	24/63964	3.26e-05	0.00215	8	cellular_component	TraesCS1A02G264000/TraesCS1A02G299500/TraesCS1B02G274600/TraesCS1D02G264100/TraesCS3A02G200400/TraesCS3B02G224600/TraesCS3D02G203400/TraesCS5B02G094600
GO:0042493	response to drug	7/3416	21/59197	0.00012	0.0022	7	biological_process	TraesCS4A02G259700/TraesCS4A02G333500/TraesCS4B02G055000/TraesCS4B02G055100/TraesCS4D02G055200/TraesCS5B02G552300/TraesCS5D02G538600
GO:0052636	arabinosyltransferase activity	15/3830	82/62343	0.000129	0.00248	15	molecular_function	TraesCS3A02G021800/TraesCS3A02G023100/TraesCS3B02G021700/TraesCS3D02G022500/TraesCS3D02G025000/TraesCS6A02G102100/TraesCS6B02G130500/TraesCS6D02G090700/TraesCS6D02G288800/TraesCS7A02G236200/TraesCS7A02G411400/TraesCS7B02G134200/TraesCS7B02G310700/TraesCS7D02G236300/TraesCS7D02G404500
GO:0008295	spermidine biosynthetic process	8/3416	29/59197	0.000175	0.00297	8	biological_process	TraesCS4A02G419400/TraesCS5A02G221200/TraesCS5D02G228900/TraesCS6A02G219500/TraesCS6B02G249000/TraesCS6D02G202500/TraesCS7A02G069300/TraesCS7D02G063900
GO:0110126	phloem loading	8/3416	29/59197	0.000175	0.00297	8	biological_process	TraesCS2A02G348600/TraesCS2B02G367000/TraesCS2D02G347000/TraesCS3A02G406800/TraesCS3A02G406900/TraesCS3B02G441100/TraesCS3D02G402200/TraesCS3D02G402300
GO:0010230	alternative respiration	6/3416	16/59197	0.000178	0.00298	6	biological_process	TraesCS2A02G438200/TraesCS2A02G438300/TraesCS2B02G459000/TraesCS2B02G459100/TraesCS2D02G436100/TraesCS2D02G436200
GO:0071456	cellular response to hypoxia	47/3416	468/59197	0.00018	0.00298	47	biological_process	TraesCS1A02G170000/TraesCS1A02G301100/TraesCS1B02G157000/TraesCS1B02G187200/TraesCS1B02G357000/TraesCS1D02G139400/TraesCS1D02G167600/TraesCS1D02G300700/TraesCS2A02G489500/TraesCS2B02G040500/TraesCS2B02G121800/TraesCS2B02G365900/TraesCS3A02G343900/TraesCS3B02G106900/TraesCS3B02G351500/TraesCS3D02G091700/TraesCS3D02G109600/TraesCS3D02G127100/TraesCS3D02G316100/TraesCS4A02G017400/TraesCS4A02G035900/…
GO:0005950	anthranilate synthase complex	5/3601	9/63964	5.87e-05	0.0031	5	cellular_component	TraesCS2B02G345400/TraesCS2D02G326400/TraesCS4A02G089800/TraesCS4B02G214500/TraesCS4D02G215100
GO:0007623	circadian rhythm	30/3416	256/59197	0.000195	0.00319	30	biological_process	TraesCS1A02G209400/TraesCS1A02G387400/TraesCS1B02G223400/TraesCS2B02G521700/TraesCS3A02G081300/TraesCS3D02G355500/TraesCS4B02G228000/TraesCS5A02G163400/TraesCS5A02G225100/TraesCS5B02G069500/TraesCS5B02G160700/TraesCS5B02G223700/TraesCS5D02G168400/TraesCS5D02G232400/TraesCS6A02G190600/TraesCS6A02G334800/TraesCS6B02G257600/TraesCS6B02G365200/TraesCS6D02G211700/TraesCS6D02G314300/TraesCS7A02G149000/…
GO:0080187	floral organ senescence	10/3416	45/59197	2e-04	0.00322	10	biological_process	TraesCS1A02G301100/TraesCS1D02G300700/TraesCS2A02G489500/TraesCS2B02G121800/TraesCS4A02G135000/TraesCS4B02G170100/TraesCS5A02G460300/TraesCS5D02G375500/TraesCS7A02G338500/TraesCS7D02G345700
GO:0009630	gravitropism	22/3416	164/59197	0.000202	0.00322	22	biological_process	TraesCS1B02G164800/TraesCS1D02G144900/TraesCS2A02G045100/TraesCS2A02G358400/TraesCS2B02G377900/TraesCS2D02G357400/TraesCS3A02G257500/TraesCS3A02G258000/TraesCS3B02G290300/TraesCS3D02G257500/TraesCS3D02G257900/TraesCS4A02G187600/TraesCS4B02G344200/TraesCS4D02G339200/TraesCS4D02G339300/TraesCS5A02G513000/TraesCS5B02G143100/TraesCS6A02G006500/TraesCS6A02G227300/TraesCS6B02G145700/TraesCS6D02G107600/…
GO:0010143	cutin biosynthetic process	15/3416	91/59197	0.000216	0.00337	15	biological_process	TraesCS1A02G150800/TraesCS1A02G150900/TraesCS1A02G283100/TraesCS1A02G341300/TraesCS1B02G168500/TraesCS1B02G354000/TraesCS1D02G077600/TraesCS1D02G147900/TraesCS1D02G282300/TraesCS1D02G343400/TraesCS3A02G339700/TraesCS3B02G371300/TraesCS3D02G333200/TraesCS5A02G086200/TraesCS6B02G051800
GO:0043295	glutathione binding	18/3830	114/62343	0.000205	0.0037	18	molecular_function	TraesCS1A02G102700/TraesCS1A02G102800/TraesCS1D02G094900/TraesCS1D02G095000/TraesCS2A02G045400/TraesCS2D02G044100/TraesCS2D02G589300/TraesCS2D02G589600/TraesCS3A02G302100/TraesCS3A02G309000/TraesCS3A02G309100/TraesCS3A02G452800/TraesCS3B02G490400/TraesCS3D02G299900/TraesCS5A02G432600/TraesCS5D02G030000/TraesCS6D02G016700/TraesCS7D02G514500
GO:0045492	xylan biosynthetic process	14/3416	83/59197	0.00027	0.0041	14	biological_process	TraesCS2A02G512400/TraesCS2D02G513800/TraesCS3A02G350400/TraesCS3B02G382900/TraesCS3D02G344400/TraesCS4B02G089200/TraesCS4B02G337600/TraesCS4D02G195000/TraesCS4D02G332900/TraesCS5B02G074000/TraesCS5D02G319700/TraesCS6B02G160200/TraesCS7B02G341900/TraesCS7B02G485000
GO:0030574	collagen catabolic process	7/3416	24/59197	0.000306	0.00459	7	biological_process	TraesCS1A02G221400/TraesCS1D02G223000/TraesCS6B02G340300/TraesCS6D02G289700/TraesCS7A02G195800/TraesCS7B02G101500/TraesCS7D02G197300
GO:0016165	linoleate 13S-lipoxygenase activity	8/3830	29/62343	0.000269	0.00475	8	molecular_function	TraesCS2A02G315100/TraesCS2B02G333600/TraesCS2D02G313400/TraesCS4A02G009400/TraesCS4B02G295200/TraesCS4D02G294100/TraesCS7A02G246200/TraesCS7D02G244800
GO:0010181	FMN binding	23/3830	169/62343	0.000291	0.00499	23	molecular_function	TraesCS2A02G026600/TraesCS2B02G040000/TraesCS2D02G028600/TraesCS3B02G551300/TraesCS3D02G104200/TraesCS3D02G496300/TraesCS4A02G098900/TraesCS4B02G205400/TraesCS4B02G220800/TraesCS4D02G206300/TraesCS4D02G221100/TraesCS5A02G361100/TraesCS5B02G363800/TraesCS5D02G370100/TraesCS6B02G187700/TraesCS6B02G353200/TraesCS6D02G302300/TraesCS7A02G174700/TraesCS7B02G079500/TraesCS7B02G455300/TraesCS7D02G175900/…
GO:0004049	anthranilate synthase activity	5/3830	11/62343	0.000295	0.00499	5	molecular_function	TraesCS2B02G345400/TraesCS2D02G326400/TraesCS4A02G089800/TraesCS4B02G214500/TraesCS4D02G215100
GO:0004864	protein phosphatase inhibitor activity	13/3830	70/62343	0.000304	0.00499	13	molecular_function	TraesCS1A02G191700/TraesCS2A02G334000/TraesCS2B02G442700/TraesCS2B02G500100/TraesCS2B02G500200/TraesCS2B02G500300/TraesCS2D02G317800/TraesCS2D02G328200/TraesCS4A02G116400/TraesCS4B02G187800/TraesCS5A02G090600/TraesCS5D02G102700/TraesCS7A02G162600
GO:0004709	MAP kinase kinase kinase activity	16/3830	98/62343	0.000307	0.00499	16	molecular_function	TraesCS1A02G366900/TraesCS1A02G367000/TraesCS1B02G384900/TraesCS1B02G385100/TraesCS1D02G372400/TraesCS1D02G372500/TraesCS1D02G372600/TraesCS3A02G255600/TraesCS3A02G255700/TraesCS3A02G256200/TraesCS3B02G288100/TraesCS3B02G288300/TraesCS3B02G289500/TraesCS3D02G256400/TraesCS3D02G256500/TraesCS3D02G256600
GO:0032147	activation of protein kinase activity	21/3416	159/59197	0.000345	0.00506	21	biological_process	TraesCS1A02G366900/TraesCS1A02G367000/TraesCS1B02G384900/TraesCS1B02G385100/TraesCS1D02G372400/TraesCS1D02G372500/TraesCS1D02G372600/TraesCS3A02G255600/TraesCS3A02G255700/TraesCS3A02G256200/TraesCS3B02G288100/TraesCS3B02G288300/TraesCS3B02G289500/TraesCS3D02G256400/TraesCS3D02G256500/TraesCS3D02G256600/TraesCS4A02G062600/TraesCS6B02G379500/TraesCS6D02G328800/TraesCS7B02G059000/TraesCS7D02G155100
GO:0006024	glycosaminoglycan biosynthetic process	5/3416	12/59197	0.000359	0.00514	5	biological_process	TraesCS4A02G199200/TraesCS4B02G116200/TraesCS4D02G113800/TraesCS5A02G394900/TraesCS5D02G404300
GO:0006065	UDP-glucuronate biosynthetic process	5/3416	12/59197	0.000359	0.00514	5	biological_process	TraesCS4A02G199200/TraesCS4B02G116200/TraesCS4D02G113800/TraesCS5A02G394900/TraesCS5D02G404300
GO:0140326	ATPase-coupled intramembrane lipid transporter activity	8/3830	30/62343	0.000347	0.00543	8	molecular_function	TraesCS1A02G002500/TraesCS1B02G001800/TraesCS1D02G004700/TraesCS4A02G130300/TraesCS4B02G174200/TraesCS4B02G174300/TraesCS4D02G176200/TraesCS4D02G176300
GO:0038023	signaling receptor activity	23/3830	172/62343	0.000377	0.00578	23	molecular_function	TraesCS1A02G191700/TraesCS2A02G334000/TraesCS2B02G442700/TraesCS2B02G500100/TraesCS2B02G500200/TraesCS2B02G500300/TraesCS2D02G317800/TraesCS2D02G328200/TraesCS2D02G462300/TraesCS4A02G116400/TraesCS4B02G187800/TraesCS5A02G090600/TraesCS5A02G218300/TraesCS5B02G217500/TraesCS5D02G102700/TraesCS5D02G226400/TraesCS6A02G347900/TraesCS7A02G162600/TraesCS7A02G502900/TraesCS7A02G518300/TraesCS7B02G410300/…
GO:0008219	cell death	20/3416	151/59197	0.000455	0.00645	20	biological_process	TraesCS1A02G231200/TraesCS1A02G429800/TraesCS1A02G430200/TraesCS1B02G415100/TraesCS1B02G464800/TraesCS1B02G464900/TraesCS1B02G465000/TraesCS1D02G230900/TraesCS1D02G395600/TraesCS1D02G439100/TraesCS1D02G439200/TraesCS1D02G439300/TraesCS1D02G439400/TraesCS2B02G127800/TraesCS2D02G110000/TraesCS3A02G215000/TraesCS3B02G246300/TraesCS4A02G318400/TraesCS5D02G183700/TraesCS5D02G431800
GO:0015297	antiporter activity	41/3830	384/62343	0.000449	0.00663	41	molecular_function	TraesCS1A02G246400/TraesCS1B02G257100/TraesCS1D02G245700/TraesCS2A02G220400/TraesCS2A02G278500/TraesCS2A02G380500/TraesCS2A02G399900/TraesCS2A02G559300/TraesCS2B02G245900/TraesCS2B02G296000/TraesCS2B02G397500/TraesCS2B02G417900/TraesCS2D02G226000/TraesCS2D02G277400/TraesCS2D02G277600/TraesCS2D02G376800/TraesCS2D02G397500/TraesCS3A02G265100/TraesCS3B02G149400/TraesCS3B02G255200/TraesCS3B02G298700/…
GO:0016829	lyase activity	19/3830	132/62343	0.000467	0.00663	19	molecular_function	TraesCS2A02G157400/TraesCS2B02G182900/TraesCS2B02G526100/TraesCS2D02G163300/TraesCS3B02G141200/TraesCS3D02G124000/TraesCS5A02G242800/TraesCS5A02G243000/TraesCS5A02G407200/TraesCS5A02G437300/TraesCS5B02G241000/TraesCS5D02G068400/TraesCS5D02G249000/TraesCS5D02G249600/TraesCS7A02G172500/TraesCS7B02G077300/TraesCS7D02G173300/TraesCS7D02G403000/TraesCS7D02G536400
GO:0009414	response to water deprivation	76/3416	890/59197	0.000478	0.00671	76	biological_process	TraesCS1A02G177000/TraesCS1A02G239700/TraesCS1A02G257200/TraesCS1A02G441200/TraesCS1B02G267700/TraesCS1D02G175400/TraesCS1D02G212400/TraesCS1D02G256500/TraesCS1D02G262400/TraesCS1D02G449700/TraesCS2A02G157600/TraesCS2A02G298000/TraesCS2A02G389100/TraesCS2A02G473600/TraesCS2B02G407100/TraesCS2D02G055600/TraesCS2D02G163700/TraesCS2D02G386900/TraesCS3A02G356100/TraesCS3B02G409400/TraesCS3B02G428100/…
GO:0009877	nodulation	17/3416	119/59197	0.000492	0.00683	17	biological_process	TraesCS2A02G456200/TraesCS3D02G501800/TraesCS4A02G392000/TraesCS4A02G392400/TraesCS4A02G392500/TraesCS6A02G258900/TraesCS6B02G020900/TraesCS6D02G145300/TraesCS6D02G240100/TraesCS7A02G091900/TraesCS7A02G483100/TraesCS7D02G087600/TraesCS7D02G087800/TraesCS7D02G088000/TraesCS7D02G088200/TraesCS7D02G088300/TraesCS7D02G088800
GO:0005544	calcium-dependent phospholipid binding	11/3830	56/62343	0.000527	0.00716	11	molecular_function	TraesCS1A02G239700/TraesCS3A02G359700/TraesCS3B02G392100/TraesCS3B02G392200/TraesCS3B02G392300/TraesCS3B02G392500/TraesCS3D02G353600/TraesCS3D02G353700/TraesCS3D02G353800/TraesCS3D02G353900/TraesCS4A02G023300
GO:0018685	alkane 1-monooxygenase activity	7/3830	25/62343	0.00059	0.00789	7	molecular_function	TraesCS1D02G276600/TraesCS3B02G403400/TraesCS3D02G364300/TraesCS4B02G135200/TraesCS5A02G129500/TraesCS5B02G128100/TraesCS5D02G137000
GO:0010359	regulation of anion channel activity	12/3416	70/59197	0.000623	0.00838	12	biological_process	TraesCS1A02G073200/TraesCS2B02G081000/TraesCS2B02G483400/TraesCS2D02G462000/TraesCS3A02G043500/TraesCS3A02G088000/TraesCS3A02G307500/TraesCS3B02G030000/TraesCS3B02G481000/TraesCS3D02G438700/TraesCS4A02G330100/TraesCS7A02G058800
GO:0052544	defense response by callose deposition in cell wall	9/3416	43/59197	0.000661	0.0088	9	biological_process	TraesCS1A02G073200/TraesCS2B02G081000/TraesCS2B02G483400/TraesCS2B02G521100/TraesCS2D02G462000/TraesCS3A02G307500/TraesCS3B02G030000/TraesCS3B02G274100/TraesCS3B02G481000
GO:0009916	alternative oxidase activity	6/3830	19/62343	0.000724	0.00923	6	molecular_function	TraesCS2A02G438200/TraesCS2A02G438300/TraesCS2B02G459000/TraesCS2B02G459100/TraesCS2D02G436100/TraesCS2D02G436200
GO:0102721	ubiquinol:oxygen oxidoreductase activity	6/3830	19/62343	0.000724	0.00923	6	molecular_function	TraesCS2A02G438200/TraesCS2A02G438300/TraesCS2B02G459000/TraesCS2B02G459100/TraesCS2D02G436100/TraesCS2D02G436200
GO:0042335	cuticle development	17/3416	124/59197	0.000794	0.0103	17	biological_process	TraesCS1A02G048700/TraesCS1A02G150800/TraesCS1A02G150900/TraesCS1B02G168500/TraesCS1D02G147900/TraesCS2A02G374100/TraesCS2D02G370400/TraesCS3A02G338000/TraesCS5A02G249900/TraesCS5B02G247700/TraesCS5D02G257000/TraesCS6A02G140300/TraesCS6B02G168800/TraesCS7A02G261900/TraesCS7B02G008400/TraesCS7B02G159400/TraesCS7D02G262500
GO:0018108	peptidyl-tyrosine phosphorylation	5/3416	14/59197	0.000823	0.0104	5	biological_process	TraesCS1A02G177000/TraesCS1D02G175400/TraesCS2A02G389100/TraesCS2B02G407100/TraesCS2D02G386900
GO:1902882	regulation of response to oxidative stress	5/3416	14/59197	0.000823	0.0104	5	biological_process	TraesCS1A02G177000/TraesCS1D02G175400/TraesCS2A02G389100/TraesCS2B02G407100/TraesCS2D02G386900
GO:0015245	fatty acid transmembrane transporter activity	8/3830	34/62343	0.000864	0.0107	8	molecular_function	TraesCS2A02G374100/TraesCS2D02G370400/TraesCS5A02G249900/TraesCS5B02G247700/TraesCS5D02G257000/TraesCS6A02G140300/TraesCS6B02G168800/TraesCS7B02G127500
GO:0000325	plant-type vacuole	29/3601	254/63964	0.000256	0.0113	29	cellular_component	TraesCS2A02G056800/TraesCS2A02G175600/TraesCS2B02G013000/TraesCS2B02G464700/TraesCS2D02G055600/TraesCS2D02G442700/TraesCS3A02G129000/TraesCS3B02G148100/TraesCS3B02G395000/TraesCS3D02G129900/TraesCS4B02G253200/TraesCS4D02G339000/TraesCS6A02G267600/TraesCS6A02G267700/TraesCS6A02G268500/TraesCS6B02G295000/TraesCS6B02G295100/TraesCS6B02G295600/TraesCS6D02G060200/TraesCS6D02G132100/TraesCS6D02G246400/…
GO:0080186	developmental vegetative growth	6/3416	21/59197	0.000939	0.0116	6	biological_process	TraesCS6A02G334800/TraesCS6B02G365200/TraesCS6D02G314300/TraesCS7A02G195800/TraesCS7B02G101500/TraesCS7D02G197300
GO:0009693	ethylene biosynthetic process	11/3416	64/59197	0.00101	0.0121	11	biological_process	TraesCS1A02G089500/TraesCS1A02G089600/TraesCS1D02G098000/TraesCS1D02G098100/TraesCS2A02G396400/TraesCS2B02G414800/TraesCS2D02G394200/TraesCS4B02G058200/TraesCS6B02G355800/TraesCS6D02G305100/TraesCS7B02G444900
GO:0009850	auxin metabolic process	11/3416	64/59197	0.00101	0.0121	11	biological_process	TraesCS2D02G074400/TraesCS3A02G414400/TraesCS3B02G283900/TraesCS3B02G449200/TraesCS3D02G252900/TraesCS3D02G408900/TraesCS4A02G355400/TraesCS5B02G111900/TraesCS5D02G378400/TraesCS7A02G093700/TraesCS7A02G381200
GO:0006526	arginine biosynthetic process	8/3416	37/59197	0.00104	0.0124	8	biological_process	TraesCS1A02G072200/TraesCS1D02G074600/TraesCS4A02G100500/TraesCS4A02G234400/TraesCS4D02G079600/TraesCS6A02G250600/TraesCS6B02G274800/TraesCS6D02G232400
GO:0051245	negative regulation of cellular defense response	4/3416	9/59197	0.0011	0.0127	4	biological_process	TraesCS1D02G340900/TraesCS3A02G273600/TraesCS3B02G307300/TraesCS3D02G272900
GO:0019740	nitrogen utilization	6/3416	22/59197	0.00123	0.0136	6	biological_process	TraesCS1D02G005700/TraesCS1D02G296600/TraesCS3B02G383400/TraesCS4A02G352900/TraesCS5B02G520200/TraesCS5D02G519400
GO:0015706	nitrate transport	22/3416	187/59197	0.00123	0.0136	22	biological_process	TraesCS2A02G175600/TraesCS2B02G013000/TraesCS2B02G464700/TraesCS2D02G442700/TraesCS4A02G440700/TraesCS6A02G267600/TraesCS6A02G267700/TraesCS6A02G268500/TraesCS6B02G295000/TraesCS6B02G295100/TraesCS6B02G295600/TraesCS6D02G060200/TraesCS6D02G132100/TraesCS6D02G246400/TraesCS6D02G247000/TraesCS6D02G247100/TraesCS7B02G020300/TraesCS7B02G312500/TraesCS7B02G312700/TraesCS7D02G049400/TraesCS7D02G119900/…
GO:0034440	lipid oxidation	8/3416	38/59197	0.00125	0.0136	8	biological_process	TraesCS2A02G315100/TraesCS2B02G333600/TraesCS2D02G313400/TraesCS4A02G009400/TraesCS4B02G295200/TraesCS4D02G294100/TraesCS7A02G246200/TraesCS7D02G244800
GO:0009751	response to salicylic acid	48/3416	526/59197	0.00128	0.0138	48	biological_process	TraesCS1A02G301100/TraesCS1A02G340300/TraesCS1A02G410500/TraesCS1B02G352600/TraesCS1B02G433100/TraesCS1D02G271500/TraesCS1D02G300700/TraesCS2A02G489500/TraesCS2B02G121800/TraesCS2B02G190900/TraesCS2D02G104500/TraesCS2D02G104600/TraesCS3A02G302100/TraesCS3A02G343900/TraesCS3D02G299900/TraesCS4A02G135000/TraesCS4B02G100100/TraesCS4B02G170100/TraesCS4D02G096400/TraesCS4D02G172200/TraesCS5A02G508500/…
GO:0102336	3-oxo-arachidoyl-CoA synthase activity	19/3830	143/62343	0.00126	0.0141	19	molecular_function	TraesCS1A02G413400/TraesCS1A02G439000/TraesCS1D02G420900/TraesCS4A02G007400/TraesCS4A02G065300/TraesCS4A02G068400/TraesCS4A02G164400/TraesCS4B02G225500/TraesCS4B02G297500/TraesCS4D02G008200/TraesCS4D02G148300/TraesCS4D02G226100/TraesCS4D02G242200/TraesCS4D02G296400/TraesCS6A02G073300/TraesCS6B02G098300/TraesCS7B02G254900/TraesCS7D02G076400/TraesCS7D02G350500
GO:0102337	3-oxo-cerotoyl-CoA synthase activity	19/3830	143/62343	0.00126	0.0141	19	molecular_function	TraesCS1A02G413400/TraesCS1A02G439000/TraesCS1D02G420900/TraesCS4A02G007400/TraesCS4A02G065300/TraesCS4A02G068400/TraesCS4A02G164400/TraesCS4B02G225500/TraesCS4B02G297500/TraesCS4D02G008200/TraesCS4D02G148300/TraesCS4D02G226100/TraesCS4D02G242200/TraesCS4D02G296400/TraesCS6A02G073300/TraesCS6B02G098300/TraesCS7B02G254900/TraesCS7D02G076400/TraesCS7D02G350500
GO:0102338	3-oxo-lignoceronyl-CoA synthase activity	19/3830	143/62343	0.00126	0.0141	19	molecular_function	TraesCS1A02G413400/TraesCS1A02G439000/TraesCS1D02G420900/TraesCS4A02G007400/TraesCS4A02G065300/TraesCS4A02G068400/TraesCS4A02G164400/TraesCS4B02G225500/TraesCS4B02G297500/TraesCS4D02G008200/TraesCS4D02G148300/TraesCS4D02G226100/TraesCS4D02G242200/TraesCS4D02G296400/TraesCS6A02G073300/TraesCS6B02G098300/TraesCS7B02G254900/TraesCS7D02G076400/TraesCS7D02G350500
GO:0102756	very-long-chain 3-ketoacyl-CoA synthase activity	19/3830	143/62343	0.00126	0.0141	19	molecular_function	TraesCS1A02G413400/TraesCS1A02G439000/TraesCS1D02G420900/TraesCS4A02G007400/TraesCS4A02G065300/TraesCS4A02G068400/TraesCS4A02G164400/TraesCS4B02G225500/TraesCS4B02G297500/TraesCS4D02G008200/TraesCS4D02G148300/TraesCS4D02G226100/TraesCS4D02G242200/TraesCS4D02G296400/TraesCS6A02G073300/TraesCS6B02G098300/TraesCS7B02G254900/TraesCS7D02G076400/TraesCS7D02G350500
GO:0008519	ammonium transmembrane transporter activity	6/3830	21/62343	0.0013	0.0144	6	molecular_function	TraesCS1D02G296600/TraesCS2D02G362900/TraesCS3B02G383400/TraesCS4A02G352900/TraesCS5B02G520200/TraesCS5D02G519400
GO:0004672	protein kinase activity	81/3830	936/62343	0.00132	0.0144	81	molecular_function	TraesCS1A02G103900/TraesCS1A02G165600/TraesCS1A02G422700/TraesCS1A02G422800/TraesCS1B02G311200/TraesCS1B02G454100/TraesCS1B02G454600/TraesCS1D02G430800/TraesCS1D02G431400/TraesCS2A02G216300/TraesCS2A02G216400/TraesCS2A02G216500/TraesCS2A02G216600/TraesCS2A02G216700/TraesCS2A02G308400/TraesCS2A02G503800/TraesCS2A02G536400/TraesCS2B02G324900/TraesCS2B02G365900/TraesCS2B02G532000/TraesCS2B02G536700/…
GO:0016847	1-aminocyclopropane-1-carboxylate synthase activity	4/3830	9/62343	0.00139	0.0148	4	molecular_function	TraesCS2A02G396400/TraesCS2B02G414800/TraesCS2D02G394200/TraesCS4B02G058200
GO:0005345	purine nucleobase transmembrane transporter activity	11/3830	63/62343	0.00147	0.0154	11	molecular_function	TraesCS1A02G059200/TraesCS2D02G452100/TraesCS4A02G404400/TraesCS4B02G304200/TraesCS4D02G302200/TraesCS5A02G429100/TraesCS5B02G361100/TraesCS5D02G367700/TraesCS5D02G437200/TraesCS6B02G289900/TraesCS6D02G243400
GO:0043068	positive regulation of programmed cell death	12/3416	77/59197	0.00148	0.0157	12	biological_process	TraesCS1A02G432800/TraesCS2A02G201700/TraesCS2A02G442700/TraesCS2B02G228800/TraesCS2D02G214000/TraesCS3A02G090300/TraesCS3A02G114300/TraesCS3B02G105700/TraesCS3D02G090300/TraesCS5A02G230600/TraesCS6A02G050800/TraesCS7D02G457000
GO:0042542	response to hydrogen peroxide	24/3416	214/59197	0.00148	0.0157	24	biological_process	TraesCS1A02G410500/TraesCS3A02G035400/TraesCS3A02G035500/TraesCS3A02G302100/TraesCS3A02G355100/TraesCS3B02G048700/TraesCS3B02G048800/TraesCS3B02G388000/TraesCS3B02G428100/TraesCS3D02G299900/TraesCS3D02G349100/TraesCS4A02G178300/TraesCS4D02G051100/TraesCS5B02G145900/TraesCS5D02G145300/TraesCS5D02G163100/TraesCS5D02G190700/TraesCS6A02G087600/TraesCS6A02G334800/TraesCS6B02G110200/TraesCS6B02G365200/…
GO:0009785	blue light signaling pathway	9/3416	48/59197	0.00152	0.016	9	biological_process	TraesCS1A02G379700/TraesCS1B02G401700/TraesCS3A02G108000/TraesCS3D02G109800/TraesCS3D02G162900/TraesCS6A02G153700/TraesCS6B02G181400/TraesCS6B02G257600/TraesCS6D02G211700
GO:0016126	sterol biosynthetic process	22/3416	191/59197	0.00162	0.0167	22	biological_process	TraesCS2D02G021600/TraesCS3A02G132000/TraesCS3B02G167400/TraesCS3D02G148300/TraesCS4A02G259700/TraesCS4A02G333500/TraesCS4B02G055000/TraesCS4B02G055100/TraesCS4D02G055200/TraesCS4D02G093600/TraesCS4D02G347100/TraesCS5A02G004500/TraesCS5A02G004600/TraesCS5A02G004700/TraesCS5A02G004800/TraesCS5B02G552300/TraesCS5D02G011900/TraesCS5D02G012000/TraesCS5D02G012100/TraesCS5D02G012200/TraesCS5D02G012300/…
GO:0102360	daphnetin 3-O-glucosyltransferase activity	6/3830	22/62343	0.0017	0.0171	6	molecular_function	TraesCS2A02G028000/TraesCS2A02G511300/TraesCS2B02G040600/TraesCS2D02G029800/TraesCS2D02G512700/TraesCS5A02G383900
GO:0102425	myricetin 3-O-glucosyltransferase activity	6/3830	22/62343	0.0017	0.0171	6	molecular_function	TraesCS2A02G028000/TraesCS2A02G511300/TraesCS2B02G040600/TraesCS2D02G029800/TraesCS2D02G512700/TraesCS5A02G383900
GO:0015267	channel activity	9/3830	46/62343	0.00171	0.0171	9	molecular_function	TraesCS1A02G328200/TraesCS5D02G347600/TraesCS6A02G307300/TraesCS6D02G286400/TraesCS7A02G187800/TraesCS7A02G215700/TraesCS7A02G553000/TraesCS7B02G122600/TraesCS7D02G217400
GO:0051179	localization	3/3416	5/59197	0.00176	0.0177	3	biological_process	TraesCS1A02G341300/TraesCS1B02G354000/TraesCS1D02G343400
GO:0048354	mucilage biosynthetic process involved in seed coat development	9/3416	49/59197	0.00176	0.0177	9	biological_process	TraesCS1A02G033200/TraesCS1D02G038000/TraesCS2A02G574200/TraesCS2B02G613700/TraesCS3A02G494800/TraesCS3B02G556500/TraesCS3D02G501900/TraesCS4D02G110000/TraesCS7B02G181500
GO:0005358	high-affinity glucose:proton symporter activity	3/3830	5/62343	0.00211	0.0199	3	molecular_function	TraesCS4A02G066200/TraesCS4B02G243500/TraesCS4D02G243100
GO:0046423	allene-oxide cyclase activity	3/3830	5/62343	0.00211	0.0199	3	molecular_function	TraesCS6A02G334800/TraesCS6B02G365200/TraesCS6D02G314300
GO:0048030	disaccharide binding	3/3830	5/62343	0.00211	0.0199	3	molecular_function	TraesCS5B02G170200/TraesCS5D02G177300/TraesCS7B02G337800
GO:0050664	oxidoreductase activity, acting on NAD(P)H, oxygen as acceptor	5/3830	16/62343	0.00215	0.02	5	molecular_function	TraesCS4B02G327800/TraesCS4D02G324800/TraesCS5A02G301700/TraesCS5B02G299000/TraesCS5D02G306400
GO:0005315	inorganic phosphate transmembrane transporter activity	13/3830	86/62343	0.00223	0.0203	13	molecular_function	TraesCS1A02G279300/TraesCS1B02G288300/TraesCS1D02G278600/TraesCS2A02G047300/TraesCS2A02G220400/TraesCS2B02G245900/TraesCS2D02G226000/TraesCS5A02G236700/TraesCS5A02G460300/TraesCS5B02G236300/TraesCS5D02G243700/TraesCS5D02G362200/TraesCS5D02G513000
GO:0015211	purine nucleoside transmembrane transporter activity	10/3830	57/62343	0.00229	0.0206	10	molecular_function	TraesCS2D02G452100/TraesCS4A02G404400/TraesCS4B02G304200/TraesCS4D02G302200/TraesCS5A02G429100/TraesCS5B02G361100/TraesCS5D02G367700/TraesCS5D02G437200/TraesCS6B02G289900/TraesCS6D02G243400
GO:0015171	amino acid transmembrane transporter activity	29/3830	269/62343	0.00245	0.0218	29	molecular_function	TraesCS2A02G348600/TraesCS2A02G406000/TraesCS2A02G425919/TraesCS2B02G367000/TraesCS2B02G423700/TraesCS2D02G347000/TraesCS2D02G402900/TraesCS3A02G406800/TraesCS3A02G406900/TraesCS3A02G407000/TraesCS3B02G441100/TraesCS3D02G363200/TraesCS3D02G402200/TraesCS3D02G402300/TraesCS4A02G119900/TraesCS4D02G134400/TraesCS4D02G284600/TraesCS5A02G375600/TraesCS5A02G472600/TraesCS5D02G134500/TraesCS5D02G485300/…
GO:0031012	extracellular matrix	8/3601	36/63964	0.000732	0.0276	8	cellular_component	TraesCS1A02G221400/TraesCS1D02G223000/TraesCS4B02G236000/TraesCS6B02G340300/TraesCS6D02G289700/TraesCS7A02G195800/TraesCS7B02G101500/TraesCS7D02G197300
GO:0010075	regulation of meristem growth	7/3416	34/59197	0.00287	0.028	7	biological_process	TraesCS1D02G452700/TraesCS3A02G441700/TraesCS3B02G475600/TraesCS3D02G434500/TraesCS5D02G417400/TraesCS6B02G257600/TraesCS6D02G211700
GO:0090501	RNA phosphodiester bond hydrolysis	5/3416	18/59197	0.0029	0.028	5	biological_process	TraesCS4A02G296300/TraesCS4A02G296400/TraesCS4D02G015600/TraesCS4D02G015800/TraesCS5A02G018000
GO:1900425	negative regulation of defense response to bacterium	10/3416	63/59197	0.00311	0.0295	10	biological_process	TraesCS1A02G394100/TraesCS1D02G402400/TraesCS2A02G156300/TraesCS2A02G156400/TraesCS2A02G345900/TraesCS2B02G181800/TraesCS2B02G182000/TraesCS2D02G162200/TraesCS2D02G162300/TraesCS2D02G344600
GO:0015713	phosphoglycerate transmembrane transport	3/3416	6/59197	0.00336	0.0301	3	biological_process	TraesCS2A02G220400/TraesCS2B02G245900/TraesCS2D02G226000
GO:0015760	glucose-6-phosphate transport	3/3416	6/59197	0.00336	0.0301	3	biological_process	TraesCS2A02G220400/TraesCS2B02G245900/TraesCS2D02G226000
GO:0015867	ATP transport	3/3416	6/59197	0.00336	0.0301	3	biological_process	TraesCS1A02G246400/TraesCS1B02G257100/TraesCS1D02G245700
GO:0019677	NAD catabolic process	3/3416	6/59197	0.00336	0.0301	3	biological_process	TraesCS2A02G201700/TraesCS2B02G228800/TraesCS2D02G214000
GO:0042617	paclitaxel biosynthetic process	3/3416	6/59197	0.00336	0.0301	3	biological_process	TraesCS4B02G382300/TraesCS7A02G112700/TraesCS7B02G010400
GO:1900030	regulation of pectin biosynthetic process	3/3416	6/59197	0.00336	0.0301	3	biological_process	TraesCS2A02G380500/TraesCS2B02G397500/TraesCS2D02G376800
GO:0010038	response to metal ion	7/3416	35/59197	0.00341	0.0303	7	biological_process	TraesCS3B02G536100/TraesCS3D02G452100/TraesCS6A02G334800/TraesCS6B02G365200/TraesCS6D02G314300/TraesCS7A02G083700/TraesCS7D02G078700
GO:0008798	beta-aspartyl-peptidase activity	5/3830	18/62343	0.00381	0.0306	5	molecular_function	TraesCS2A02G510800/TraesCS2B02G538700/TraesCS2B02G538800/TraesCS2D02G512100/TraesCS3D02G067500
GO:0010290	chlorophyll catabolite transmembrane transporter activity	5/3830	18/62343	0.00381	0.0306	5	molecular_function	TraesCS3A02G129000/TraesCS3B02G148100/TraesCS3B02G395000/TraesCS3D02G129900/TraesCS4B02G253200
GO:0042910	xenobiotic transmembrane transporter activity	25/3830	229/62343	0.00396	0.0306	25	molecular_function	TraesCS2A02G278500/TraesCS2A02G399900/TraesCS2B02G296000/TraesCS2B02G417900/TraesCS2D02G277400/TraesCS2D02G277600/TraesCS2D02G397500/TraesCS3A02G265100/TraesCS3B02G255200/TraesCS3B02G298700/TraesCS3D02G301400/TraesCS5A02G368600/TraesCS5A02G368700/TraesCS5B02G033600/TraesCS5B02G522900/TraesCS5D02G378100/TraesCS5D02G378200/TraesCS5D02G521600/TraesCS6A02G256400/TraesCS6B02G269000/TraesCS6D02G237600/…
GO:0003871	5-methyltetrahydropteroyltriglutamate-homocysteine S-methyltransferase activity	3/3830	6/62343	0.00402	0.0306	3	molecular_function	TraesCS4A02G298700/TraesCS4B02G014700/TraesCS4D02G012900
GO:0003991	acetylglutamate kinase activity	3/3830	6/62343	0.00402	0.0306	3	molecular_function	TraesCS6A02G250600/TraesCS6B02G274800/TraesCS6D02G232400
GO:0015120	phosphoglycerate transmembrane transporter activity	3/3830	6/62343	0.00402	0.0306	3	molecular_function	TraesCS2A02G220400/TraesCS2B02G245900/TraesCS2D02G226000
GO:0015152	glucose-6-phosphate transmembrane transporter activity	3/3830	6/62343	0.00402	0.0306	3	molecular_function	TraesCS2A02G220400/TraesCS2B02G245900/TraesCS2D02G226000
GO:0015217	ADP transmembrane transporter activity	3/3830	6/62343	0.00402	0.0306	3	molecular_function	TraesCS1A02G246400/TraesCS1B02G257100/TraesCS1D02G245700
GO:0034618	arginine binding	3/3830	6/62343	0.00402	0.0306	3	molecular_function	TraesCS6A02G250600/TraesCS6B02G274800/TraesCS6D02G232400
GO:0043813	phosphatidylinositol-3,5-bisphosphate 5-phosphatase activity	3/3830	6/62343	0.00402	0.0306	3	molecular_function	TraesCS4A02G244500/TraesCS4B02G070500/TraesCS4D02G069300
GO:0009815	1-aminocyclopropane-1-carboxylate oxidase activity	7/3830	34/62343	0.00406	0.0306	7	molecular_function	TraesCS1A02G089500/TraesCS1A02G089600/TraesCS1D02G098000/TraesCS1D02G098100/TraesCS6B02G355800/TraesCS6D02G305100/TraesCS7B02G444900
GO:0015562	efflux transmembrane transporter activity	7/3830	34/62343	0.00406	0.0306	7	molecular_function	TraesCS2A02G374100/TraesCS2D02G370400/TraesCS5A02G249900/TraesCS5B02G247700/TraesCS5D02G257000/TraesCS6A02G140300/TraesCS6B02G168800
GO:0048268	clathrin coat assembly	8/3416	45/59197	0.00387	0.0341	8	biological_process	TraesCS1A02G035100/TraesCS1B02G044800/TraesCS1D02G036500/TraesCS2B02G594200/TraesCS3B02G292000/TraesCS6A02G370500/TraesCS6B02G407500/TraesCS6D02G354100
GO:0004067	asparaginase activity	4/3830	12/62343	0.00472	0.0346	4	molecular_function	TraesCS2A02G510800/TraesCS2B02G538700/TraesCS2B02G538800/TraesCS2D02G512100
GO:0009651	response to salt stress	84/3416	1084/59197	0.00406	0.0353	84	biological_process	TraesCS1A02G150800/TraesCS1A02G150900/TraesCS1A02G169300/TraesCS1A02G177000/TraesCS1A02G239700/TraesCS1A02G257200/TraesCS1A02G430000/TraesCS1A02G430100/TraesCS1B02G168500/TraesCS1B02G187600/TraesCS1B02G267700/TraesCS1B02G415100/TraesCS1D02G021800/TraesCS1D02G147900/TraesCS1D02G175400/TraesCS1D02G256500/TraesCS1D02G262400/TraesCS1D02G395600/TraesCS2A02G374100/TraesCS2A02G389100/TraesCS2B02G376600/…
GO:0016629	12-oxophytodienoate reductase activity	5/3830	19/62343	0.00491	0.0354	5	molecular_function	TraesCS7A02G174700/TraesCS7B02G079500/TraesCS7D02G175900/TraesCS7D02G176000/TraesCS7D02G524400
GO:0010310	regulation of hydrogen peroxide metabolic process	10/3416	67/59197	0.00491	0.0421	10	biological_process	TraesCS1A02G177000/TraesCS1D02G175400/TraesCS2A02G389100/TraesCS2B02G407100/TraesCS2D02G386900/TraesCS4B02G100100/TraesCS4D02G096400/TraesCS7A02G518800/TraesCS7B02G434700/TraesCS7D02G508800
GO:1990578	perinuclear endoplasmic reticulum membrane	6/3601	23/63964	0.00139	0.046	6	cellular_component	TraesCS2D02G585500/TraesCS5A02G285000/TraesCS5B02G284400/TraesCS5D02G292500/TraesCS6B02G212300/TraesCS7A02G476800
GO:0051865	protein autoubiquitination	13/3416	101/59197	0.00541	0.0461	13	biological_process	TraesCS2A02G298000/TraesCS3B02G409400/TraesCS3D02G370000/TraesCS6A02G050800/TraesCS6A02G263700/TraesCS6A02G382300/TraesCS6B02G420600/TraesCS6B02G421400/TraesCS6B02G421900/TraesCS6D02G167300/TraesCS6D02G367100/TraesCS6D02G367600/TraesCS7D02G457000
GO:0004640	phosphoribosylanthranilate isomerase activity	4/3830	13/62343	0.00649	0.0464	4	molecular_function	TraesCS2A02G335200/TraesCS5B02G166300/TraesCS7A02G512300/TraesCS7D02G501700
GO:0048856	anatomical structure development	6/3416	29/59197	0.00553	0.0466	6	biological_process	TraesCS1A02G276800/TraesCS1B02G285900/TraesCS1D02G276200/TraesCS3A02G371700/TraesCS3B02G404000/TraesCS3D02G364800
GO:0102549	1-18:1-2-16:0-monogalactosyldiacylglycerol lipase activity	3/3830	7/62343	0.00672	0.0472	3	molecular_function	TraesCS3A02G222400/TraesCS3D02G230200/TraesCS4A02G240400

## Sheet: XNT1vsC1
GO term	Description	Ratio in foreground list	Ratio in background list	P-value	FDR	Number in foreground list	Group	GeneID
GO:0051259	protein complex oligomerization	39/938	116/59197	1.03e-40	7.82e-38	39	biological_process	TraesCS2D02G311400/TraesCS3A02G035500/TraesCS3A02G112900/TraesCS3A02G113000/TraesCS3A02G113100/TraesCS3B02G130300/TraesCS3B02G130400/TraesCS3B02G130500/TraesCS3B02G130900/TraesCS3B02G131000/TraesCS3B02G131200/TraesCS3B02G485600/TraesCS3D02G045600/TraesCS3D02G045700/TraesCS3D02G045800/TraesCS3D02G046300/TraesCS3D02G046600/TraesCS3D02G046800/TraesCS3D02G114700/TraesCS3D02G114800/TraesCS3D02G114900/…
GO:0000302	response to reactive oxygen species	43/938	208/59197	9.47e-35	3.59e-32	43	biological_process	TraesCS2A02G437700/TraesCS2D02G025500/TraesCS2D02G070500/TraesCS2D02G311400/TraesCS3A02G035500/TraesCS3A02G112900/TraesCS3A02G113000/TraesCS3A02G113100/TraesCS3B02G130300/TraesCS3B02G130400/TraesCS3B02G130500/TraesCS3B02G130900/TraesCS3B02G131000/TraesCS3B02G131200/TraesCS3B02G428100/TraesCS3D02G045600/TraesCS3D02G045700/TraesCS3D02G045800/TraesCS3D02G046300/TraesCS3D02G046600/TraesCS3D02G046800/…
GO:0051082	unfolded protein binding	45/975	415/62343	3.89e-24	1.82e-21	45	molecular_function	TraesCS1D02G042900/TraesCS2A02G033700/TraesCS2B02G047400/TraesCS2D02G033200/TraesCS2D02G311400/TraesCS3A02G035500/TraesCS3A02G112900/TraesCS3A02G113000/TraesCS3A02G113100/TraesCS3B02G130300/TraesCS3B02G130400/TraesCS3B02G130500/TraesCS3B02G130900/TraesCS3B02G131000/TraesCS3B02G131200/TraesCS3D02G045600/TraesCS3D02G045700/TraesCS3D02G045800/TraesCS3D02G046300/TraesCS3D02G046600/TraesCS3D02G046800/…
GO:0009522	photosystem I	28/998	138/63964	4.97e-23	8.49e-21	28	cellular_component	TraesCS1A02G403300/TraesCS1B02G432700/TraesCS1B02G433300/TraesCS1D02G411300/TraesCS1D02G428200/TraesCS2A02G204800/TraesCS2A02G206200/TraesCS2A02G252600/TraesCS2A02G296400/TraesCS2B02G272300/TraesCS2B02G312600/TraesCS2D02G209900/TraesCS2D02G294300/TraesCS5A02G229300/TraesCS5A02G256900/TraesCS5A02G322500/TraesCS5A02G350600/TraesCS5B02G256400/TraesCS5B02G322900/TraesCS5B02G353200/TraesCS5B02G463000/…
GO:0006457	protein folding	45/938	436/59197	4.83e-23	9.15e-21	45	biological_process	TraesCS1D02G042900/TraesCS2A02G033700/TraesCS2B02G047400/TraesCS2D02G033200/TraesCS2D02G311400/TraesCS3A02G035500/TraesCS3A02G112900/TraesCS3A02G113000/TraesCS3A02G113100/TraesCS3B02G130300/TraesCS3B02G130400/TraesCS3B02G130500/TraesCS3B02G130900/TraesCS3B02G131000/TraesCS3B02G131200/TraesCS3D02G045600/TraesCS3D02G045700/TraesCS3D02G045800/TraesCS3D02G046300/TraesCS3D02G046600/TraesCS3D02G046800/…
GO:0009768	photosynthesis, light harvesting in photosystem I	23/938	84/59197	3.08e-22	4.67e-20	23	biological_process	TraesCS1A02G403300/TraesCS1B02G432700/TraesCS1B02G433300/TraesCS1D02G411300/TraesCS2A02G206200/TraesCS2A02G296400/TraesCS2A02G342600/TraesCS2B02G312600/TraesCS2B02G340300/TraesCS2D02G209900/TraesCS2D02G294300/TraesCS2D02G320900/TraesCS5A02G322500/TraesCS5A02G350600/TraesCS5B02G322900/TraesCS5B02G353200/TraesCS5B02G463000/TraesCS5D02G329200/TraesCS5D02G357600/TraesCS5D02G464700/TraesCS5D02G464800/…
GO:0009408	response to heat	45/938	513/59197	3.32e-20	4.19e-18	45	biological_process	TraesCS2A02G362100/TraesCS2D02G311400/TraesCS2D02G359500/TraesCS3A02G112900/TraesCS3A02G113000/TraesCS3A02G113100/TraesCS3B02G130300/TraesCS3B02G130400/TraesCS3B02G130500/TraesCS3B02G130900/TraesCS3B02G131000/TraesCS3B02G131200/TraesCS3D02G045600/TraesCS3D02G045700/TraesCS3D02G045800/TraesCS3D02G046300/TraesCS3D02G046600/TraesCS3D02G046800/TraesCS3D02G114700/TraesCS3D02G114800/TraesCS3D02G114900/…
GO:0042555	MCM complex	13/998	24/63964	6.4e-18	5.48e-16	13	cellular_component	TraesCS1A02G129400/TraesCS1A02G264000/TraesCS1A02G299500/TraesCS1B02G274600/TraesCS1D02G125300/TraesCS1D02G264100/TraesCS3A02G200400/TraesCS3B02G224600/TraesCS3D02G097700/TraesCS3D02G203400/TraesCS5A02G088400/TraesCS5B02G094600/TraesCS5D02G100800
GO:0016168	chlorophyll binding	24/975	147/62343	1.29e-17	3.02e-15	24	molecular_function	TraesCS1A02G403300/TraesCS1B02G432700/TraesCS1B02G433300/TraesCS1D02G411300/TraesCS1D02G428200/TraesCS2A02G204800/TraesCS2A02G206200/TraesCS2A02G342600/TraesCS2B02G340300/TraesCS2D02G209900/TraesCS2D02G320900/TraesCS5A02G229300/TraesCS5A02G322500/TraesCS5A02G350600/TraesCS5B02G322900/TraesCS5B02G353200/TraesCS5B02G463000/TraesCS5D02G238300/TraesCS5D02G329200/TraesCS5D02G357600/TraesCS5D02G464700/…
GO:0043621	protein self-association	52/975	842/62343	9.44e-17	1.47e-14	52	molecular_function	TraesCS1B02G366500/TraesCS2A02G440500/TraesCS2A02G440600/TraesCS2B02G348800/TraesCS2B02G349100/TraesCS2B02G460500/TraesCS2D02G311400/TraesCS2D02G438200/TraesCS2D02G438300/TraesCS2D02G438400/TraesCS3A02G035500/TraesCS3A02G112900/TraesCS3A02G113000/TraesCS3A02G113100/TraesCS3B02G130300/TraesCS3B02G130400/TraesCS3B02G130500/TraesCS3B02G130900/TraesCS3B02G131000/TraesCS3B02G131200/TraesCS3D02G045600/…
GO:0018298	protein-chromophore linkage	25/938	213/59197	1.05e-14	1.14e-12	25	biological_process	TraesCS1A02G403300/TraesCS1B02G432700/TraesCS1B02G433300/TraesCS1D02G411300/TraesCS1D02G428200/TraesCS2A02G204800/TraesCS2A02G206200/TraesCS2A02G342600/TraesCS2B02G340300/TraesCS2D02G209900/TraesCS2D02G320900/TraesCS3D02G284600/TraesCS5A02G229300/TraesCS5A02G322500/TraesCS5A02G350600/TraesCS5B02G322900/TraesCS5B02G353200/TraesCS5B02G463000/TraesCS5D02G238300/TraesCS5D02G329200/TraesCS5D02G357600/…
GO:0009651	response to salt stress	54/938	1084/59197	2.66e-13	2.52e-11	54	biological_process	TraesCS1D02G147900/TraesCS2A02G094500/TraesCS2A02G261900/TraesCS2A02G323000/TraesCS2B02G359600/TraesCS2D02G093100/TraesCS2D02G311400/TraesCS3A02G035500/TraesCS3A02G112900/TraesCS3A02G113000/TraesCS3A02G113100/TraesCS3A02G390300/TraesCS3A02G438900/TraesCS3B02G130300/TraesCS3B02G130400/TraesCS3B02G130500/TraesCS3B02G130900/TraesCS3B02G131000/TraesCS3B02G131200/TraesCS3D02G045600/TraesCS3D02G045700/…
GO:0010287	plastoglobule	22/998	236/63964	3.17e-11	1.35e-09	22	cellular_component	TraesCS1A02G403300/TraesCS1B02G432700/TraesCS1B02G433300/TraesCS1D02G411300/TraesCS2A02G206200/TraesCS2A02G342600/TraesCS2B02G340300/TraesCS2D02G209900/TraesCS2D02G320900/TraesCS5A02G322500/TraesCS5A02G350600/TraesCS5B02G322900/TraesCS5B02G353200/TraesCS5B02G463000/TraesCS5D02G329200/TraesCS5D02G357600/TraesCS5D02G464700/TraesCS5D02G464800/TraesCS6A02G292800/TraesCS7A02G276400/TraesCS7B02G430600/…
GO:0045471	response to ethanol	8/938	15/59197	2.25e-11	1.9e-09	8	biological_process	TraesCS4A02G092100/TraesCS4A02G092700/TraesCS4B02G212200/TraesCS4B02G212300/TraesCS4D02G212300/TraesCS4D02G212500/TraesCS4D02G213100/TraesCS4D02G213300
GO:0003678	DNA helicase activity	15/975	114/62343	3.65e-10	4.27e-08	15	molecular_function	TraesCS1A02G129400/TraesCS1A02G264000/TraesCS1A02G299500/TraesCS1B02G274600/TraesCS1D02G125300/TraesCS1D02G126400/TraesCS1D02G264100/TraesCS2D02G237200/TraesCS3A02G200400/TraesCS3B02G224600/TraesCS3D02G203400/TraesCS4D02G053600/TraesCS5A02G088400/TraesCS5B02G094600/TraesCS5D02G100800
GO:0000347	THO complex	9/998	34/63964	1.95e-09	6.69e-08	9	cellular_component	TraesCS1A02G264000/TraesCS1B02G274600/TraesCS1D02G264100/TraesCS3A02G200400/TraesCS3B02G224600/TraesCS3D02G203400/TraesCS5A02G088400/TraesCS5B02G094600/TraesCS5D02G100800
GO:0046688	response to copper ion	8/938	22/59197	1.01e-09	7.68e-08	8	biological_process	TraesCS4A02G092100/TraesCS4A02G092700/TraesCS4B02G212200/TraesCS4B02G212300/TraesCS4D02G212300/TraesCS4D02G212500/TraesCS4D02G213100/TraesCS4D02G213300
GO:0009416	response to light stimulus	30/938	544/59197	5.61e-09	3.87e-07	30	biological_process	TraesCS1A02G403300/TraesCS1B02G432700/TraesCS1B02G433300/TraesCS1D02G320000/TraesCS1D02G411300/TraesCS2A02G206200/TraesCS2A02G342600/TraesCS2B02G340300/TraesCS2D02G209900/TraesCS2D02G320900/TraesCS3A02G301200/TraesCS3B02G428100/TraesCS3B02G439900/TraesCS5A02G191500/TraesCS5A02G322500/TraesCS5A02G350600/TraesCS5B02G322900/TraesCS5B02G353200/TraesCS5B02G463000/TraesCS5D02G329200/TraesCS5D02G357600/…
GO:0006270	DNA replication initiation	10/938	57/59197	2.1e-08	1.32e-06	10	biological_process	TraesCS1A02G129400/TraesCS1A02G264000/TraesCS1B02G274600/TraesCS1D02G125300/TraesCS1D02G229400/TraesCS1D02G264100/TraesCS3B02G412700/TraesCS5A02G088400/TraesCS5B02G094600/TraesCS5D02G100800
GO:0006267	pre-replicative complex assembly involved in nuclear cell cycle DNA replication	6/938	15/59197	6.9e-08	4.02e-06	6	biological_process	TraesCS1A02G129400/TraesCS1A02G299500/TraesCS1D02G125300/TraesCS3A02G200400/TraesCS3B02G224600/TraesCS3D02G203400
GO:0046685	response to arsenic-containing substance	8/938	36/59197	7.88e-08	4.27e-06	8	biological_process	TraesCS4A02G092100/TraesCS4A02G092700/TraesCS4B02G212200/TraesCS4B02G212300/TraesCS4D02G212300/TraesCS4D02G212500/TraesCS4D02G213100/TraesCS4D02G213300
GO:0019902	phosphatase binding	8/975	53/62343	1.65e-06	0.000155	8	molecular_function	TraesCS2A02G453600/TraesCS2A02G453800/TraesCS2B02G474900/TraesCS2B02G475000/TraesCS2B02G475400/TraesCS2D02G453300/TraesCS2D02G453600/TraesCS7D02G381700
GO:0031640	killing of cells of other organism	12/938	146/59197	4.14e-06	0.000196	12	biological_process	TraesCS1A02G355300/TraesCS1D02G355100/TraesCS3A02G517100/TraesCS3B02G584700/TraesCS3D02G524700/TraesCS4A02G296300/TraesCS4D02G015600/TraesCS4D02G015800/TraesCS5A02G017900/TraesCS5B02G015500/TraesCS6A02G403200/TraesCS7B02G417700
GO:0000727	double-strand break repair via break-induced replication	7/938	43/59197	4.81e-06	0.000214	7	biological_process	TraesCS1A02G129400/TraesCS1A02G299500/TraesCS1D02G125300/TraesCS3A02G200400/TraesCS3A02G487200/TraesCS3B02G224600/TraesCS3D02G203400
GO:0005504	fatty acid binding	8/975	58/62343	3.34e-06	0.000261	8	molecular_function	TraesCS2A02G440500/TraesCS2A02G440600/TraesCS2B02G460500/TraesCS2D02G438200/TraesCS2D02G438300/TraesCS2D02G438400/TraesCS5B02G076100/TraesCS5D02G082200
GO:1902975	mitotic DNA replication initiation	5/938	18/59197	7.13e-06	3e-04	5	biological_process	TraesCS1A02G299500/TraesCS3A02G200400/TraesCS3B02G224600/TraesCS3B02G412700/TraesCS3D02G203400
GO:0016126	sterol biosynthetic process	13/938	191/59197	1.31e-05	0.000523	13	biological_process	TraesCS2D02G035500/TraesCS4A02G218400/TraesCS4D02G093600/TraesCS5A02G004600/TraesCS5A02G004700/TraesCS5A02G004800/TraesCS5B02G552300/TraesCS5D02G011900/TraesCS5D02G012000/TraesCS5D02G012100/TraesCS5D02G012200/TraesCS5D02G012300/TraesCS5D02G538600
GO:0003688	DNA replication origin binding	7/975	48/62343	9.44e-06	0.000631	7	molecular_function	TraesCS1A02G129400/TraesCS1A02G299500/TraesCS1D02G125300/TraesCS3A02G200400/TraesCS3B02G224600/TraesCS3B02G412700/TraesCS3D02G203400
GO:0009834	plant-type secondary cell wall biogenesis	13/938	198/59197	1.92e-05	0.000728	13	biological_process	TraesCS1A02G149300/TraesCS1B02G167200/TraesCS1D02G146600/TraesCS2B02G328300/TraesCS2B02G540300/TraesCS3B02G120700/TraesCS3D02G105500/TraesCS5A02G262000/TraesCS5B02G221600/TraesCS5B02G260100/TraesCS7A02G068200/TraesCS7B02G341900/TraesCS7D02G314000
GO:1900140	regulation of seedling development	6/938	36/59197	2.02e-05	0.00073	6	biological_process	TraesCS6A02G328900/TraesCS6A02G329000/TraesCS6A02G329100/TraesCS6B02G359800/TraesCS6B02G359900/TraesCS6D02G307900
GO:0099503	secretory vesicle	17/998	339/63964	3.04e-05	0.000743	17	cellular_component	TraesCS2A02G105900/TraesCS2A02G440500/TraesCS2A02G440600/TraesCS2B02G371000/TraesCS2B02G460500/TraesCS2D02G105500/TraesCS2D02G351000/TraesCS2D02G438200/TraesCS2D02G438300/TraesCS2D02G438400/TraesCS5A02G262000/TraesCS5B02G076100/TraesCS5B02G138700/TraesCS5B02G260100/TraesCS5D02G082200/TraesCS6D02G126100/TraesCS7B02G353100
GO:1905582	response to mannose	8/938	80/59197	4.09e-05	0.00135	8	biological_process	TraesCS2A02G453600/TraesCS2A02G453800/TraesCS2B02G474900/TraesCS2B02G475000/TraesCS2B02G475400/TraesCS2D02G453300/TraesCS2D02G453600/TraesCS7D02G381700
GO:0006826	iron ion transport	11/938	159/59197	5.15e-05	0.00155	11	biological_process	TraesCS3A02G365300/TraesCS3B02G392700/TraesCS3B02G397200/TraesCS3D02G354400/TraesCS3D02G358500/TraesCS4A02G096400/TraesCS4B02G234800/TraesCS4D02G236000/TraesCS7A02G459400/TraesCS7B02G270400/TraesCS7B02G359700
GO:0015720	allantoin transport	4/938	14/59197	5.52e-05	0.00155	4	biological_process	TraesCS7A02G479700/TraesCS7B02G382000/TraesCS7D02G466800/TraesCS7D02G466900
GO:0015857	uracil transport	4/938	14/59197	5.52e-05	0.00155	4	biological_process	TraesCS7A02G479700/TraesCS7B02G382000/TraesCS7D02G466800/TraesCS7D02G466900
GO:0071932	replication fork reversal	3/938	6/59197	7.65e-05	0.002	3	biological_process	TraesCS4A02G217700/TraesCS4B02G096400/TraesCS4D02G092800
GO:0009690	cytokinin metabolic process	7/938	66/59197	8.48e-05	0.00214	7	biological_process	TraesCS3B02G344600/TraesCS3B02G525300/TraesCS3D02G143300/TraesCS3D02G310200/TraesCS3D02G475800/TraesCS7B02G283200/TraesCS7D02G377600
GO:0042594	response to starvation	9/938	114/59197	8.92e-05	0.00218	9	biological_process	TraesCS2A02G453600/TraesCS2A02G453800/TraesCS2B02G474900/TraesCS2B02G475000/TraesCS2B02G475400/TraesCS2D02G453300/TraesCS2D02G453600/TraesCS7B02G086900/TraesCS7D02G381700
GO:0050306	sucrose 1F-fructosyltransferase activity	6/975	41/62343	4.06e-05	0.00223	6	molecular_function	TraesCS4A02G485400/TraesCS4A02G485900/TraesCS4A02G486000/TraesCS7A02G009200/TraesCS7A02G060400/TraesCS7D02G009400
GO:0005274	allantoin:proton symporter activity	4/975	14/62343	5.25e-05	0.00223	4	molecular_function	TraesCS7A02G479700/TraesCS7B02G382000/TraesCS7D02G466800/TraesCS7D02G466900
GO:0015505	uracil:cation symporter activity	4/975	14/62343	5.25e-05	0.00223	4	molecular_function	TraesCS7A02G479700/TraesCS7B02G382000/TraesCS7D02G466800/TraesCS7D02G466900
GO:0004864	protein phosphatase inhibitor activity	7/975	70/62343	0.000114	0.00426	7	molecular_function	TraesCS2A02G476500/TraesCS2A02G476800/TraesCS2A02G477000/TraesCS2B02G500200/TraesCS7A02G162600/TraesCS7B02G068300/TraesCS7D02G164500
GO:0009924	octadecanal decarbonylase activity	6/975	50/62343	0.000127	0.00426	6	molecular_function	TraesCS1D02G147900/TraesCS2D02G381900/TraesCS4A02G218400/TraesCS4D02G093600/TraesCS6D02G369400/TraesCS7A02G108200
GO:1990465	aldehyde oxygenase (deformylating) activity	6/975	50/62343	0.000127	0.00426	6	molecular_function	TraesCS1D02G147900/TraesCS2D02G381900/TraesCS4A02G218400/TraesCS4D02G093600/TraesCS6D02G369400/TraesCS7A02G108200
GO:0010082	regulation of root meristem growth	6/938	53/59197	0.00019	0.00449	6	biological_process	TraesCS1A02G264000/TraesCS1B02G274600/TraesCS1D02G264100/TraesCS3A02G092300/TraesCS3B02G107600/TraesCS3D02G092600
GO:0017172	cysteine dioxygenase activity	4/975	18/62343	0.000153	0.00477	4	molecular_function	TraesCS5A02G025200/TraesCS5B02G023000/TraesCS5D02G031600/TraesCS5D02G186400
GO:0071456	cellular response to hypoxia	19/938	468/59197	0.000214	0.00492	19	biological_process	TraesCS2A02G453600/TraesCS2A02G453800/TraesCS2B02G474900/TraesCS2B02G475000/TraesCS2B02G475400/TraesCS2D02G453300/TraesCS2D02G453600/TraesCS3B02G322200/TraesCS3D02G316100/TraesCS5A02G025200/TraesCS5A02G185700/TraesCS5B02G023000/TraesCS5B02G183800/TraesCS5D02G031600/TraesCS5D02G190800/TraesCS5D02G491100/TraesCS6B02G096400/TraesCS6B02G151500/TraesCS7D02G381700
GO:0043100	pyrimidine nucleobase salvage	4/938	20/59197	0.000248	0.00553	4	biological_process	TraesCS7A02G479700/TraesCS7B02G382000/TraesCS7D02G466800/TraesCS7D02G466900
GO:0009813	flavonoid biosynthetic process	15/938	327/59197	0.00027	0.00574	15	biological_process	TraesCS2B02G507800/TraesCS2B02G558400/TraesCS2B02G617300/TraesCS2D02G022700/TraesCS3B02G612000/TraesCS4A02G234100/TraesCS4B02G081200/TraesCS5D02G145400/TraesCS5D02G488900/TraesCS5D02G489000/TraesCS6B02G022500/TraesCS7A02G411700/TraesCS7B02G310900/TraesCS7D02G404900/TraesCS7D02G492800
GO:0009607	response to biotic stimulus	11/938	192/59197	0.000273	0.00574	11	biological_process	TraesCS2A02G476500/TraesCS2A02G476800/TraesCS2A02G477000/TraesCS2B02G500200/TraesCS5A02G183300/TraesCS5B02G181500/TraesCS7A02G162600/TraesCS7A02G558500/TraesCS7B02G068300/TraesCS7D02G161200/TraesCS7D02G164500
GO:0016984	ribulose-bisphosphate carboxylase activity	5/975	35/62343	0.000204	0.00596	5	molecular_function	TraesCS2A02G067200/TraesCS2A02G067300/TraesCS2B02G079500/TraesCS5B02G162600/TraesCS5D02G169600
GO:0019139	cytokinin dehydrogenase activity	5/975	36/62343	0.000234	0.00613	5	molecular_function	TraesCS3B02G344600/TraesCS3B02G525300/TraesCS3D02G143300/TraesCS3D02G310200/TraesCS3D02G475800
GO:0015210	uracil transmembrane transporter activity	4/975	20/62343	0.000236	0.00613	4	molecular_function	TraesCS7A02G479700/TraesCS7B02G382000/TraesCS7D02G466800/TraesCS7D02G466900
GO:0018171	peptidyl-cysteine oxidation	3/938	9/59197	0.00031	0.00615	3	biological_process	TraesCS5A02G025200/TraesCS5B02G023000/TraesCS5D02G031600
GO:0051841	positive regulation by host of cytolysis of symbiont cells	3/938	9/59197	0.00031	0.00615	3	biological_process	TraesCS4A02G296300/TraesCS4D02G015600/TraesCS4D02G015800
GO:0009862	systemic acquired resistance, salicylic acid mediated signaling pathway	8/938	107/59197	0.000316	0.00615	8	biological_process	TraesCS2A02G440500/TraesCS2A02G440600/TraesCS2B02G460500/TraesCS2D02G438200/TraesCS2D02G438300/TraesCS2D02G438400/TraesCS5B02G076100/TraesCS5D02G082200
GO:0016851	magnesium chelatase activity	3/975	9/62343	0.000299	0.00699	3	molecular_function	TraesCS2A02G134000/TraesCS2B02G157600/TraesCS2D02G136200
GO:0047274	galactinol-sucrose galactosyltransferase activity	3/975	9/62343	0.000299	0.00699	3	molecular_function	TraesCS3B02G108000/TraesCS7B02G035200/TraesCS7D02G133500
GO:0070483	detection of hypoxia	3/938	10/59197	0.000438	0.0083	3	biological_process	TraesCS5A02G025200/TraesCS5B02G023000/TraesCS5D02G031600
GO:0015995	chlorophyll biosynthetic process	8/938	115/59197	0.000514	0.00933	8	biological_process	TraesCS1A02G057200/TraesCS1D02G058300/TraesCS2A02G134000/TraesCS2A02G590600/TraesCS2B02G157600/TraesCS2B02G593000/TraesCS2D02G136200/TraesCS4A02G420600
GO:0048576	positive regulation of short-day photoperiodism, flowering	4/938	24/59197	0.000517	0.00933	4	biological_process	TraesCS3A02G434900/TraesCS3A02G435000/TraesCS3D02G427700/TraesCS3D02G427900
GO:0009627	systemic acquired resistance	10/938	179/59197	0.000621	0.0109	10	biological_process	TraesCS2A02G440500/TraesCS2A02G440600/TraesCS2B02G460500/TraesCS2D02G438200/TraesCS2D02G438300/TraesCS2D02G438400/TraesCS3B02G172400/TraesCS5B02G076100/TraesCS5D02G082200/TraesCS6A02G326900
GO:0004575	sucrose alpha-glucosidase activity	6/975	65/62343	0.000543	0.0121	6	molecular_function	TraesCS4A02G485400/TraesCS4A02G485900/TraesCS4A02G486000/TraesCS7A02G009200/TraesCS7A02G060400/TraesCS7D02G009400
GO:0010424	DNA methylation on cytosine within a CG sequence	4/938	26/59197	0.000709	0.0122	4	biological_process	TraesCS2A02G235900/TraesCS2B02G260800/TraesCS2D02G241800/TraesCS6A02G380200
GO:0000329	fungal-type vacuole membrane	3/998	11/63964	0.000569	0.0122	3	cellular_component	TraesCS3A02G183600/TraesCS3B02G213400/TraesCS3D02G187800
GO:0009001	serine O-acetyltransferase activity	3/975	11/62343	0.000573	0.0122	3	molecular_function	TraesCS4A02G042700/TraesCS4B02G263300/TraesCS4D02G263500
GO:0004568	chitinase activity	9/975	154/62343	0.000761	0.0155	9	molecular_function	TraesCS1A02G203700/TraesCS1D02G207100/TraesCS3A02G239200/TraesCS3A02G376200/TraesCS3B02G267700/TraesCS5B02G319700/TraesCS7A02G371600/TraesCS7B02G256000/TraesCS7D02G351300
GO:0003825	alpha,alpha-trehalose-phosphate synthase (UDP-forming) activity	3/975	13/62343	0.00097	0.0182	3	molecular_function	TraesCS5A02G203500/TraesCS5B02G202200/TraesCS5D02G210000
GO:0008453	alanine-glyoxylate transaminase activity	3/975	13/62343	0.00097	0.0182	3	molecular_function	TraesCS1A02G299100/TraesCS1B02G308900/TraesCS1D02G292100
GO:0004322	ferroxidase activity	8/975	132/62343	0.00117	0.021	8	molecular_function	TraesCS3A02G365300/TraesCS3B02G392700/TraesCS3B02G397200/TraesCS3D02G354400/TraesCS3D02G358500/TraesCS4A02G096400/TraesCS7A02G459400/TraesCS7B02G359700
GO:0055072	iron ion homeostasis	10/938	198/59197	0.00134	0.022	10	biological_process	TraesCS3A02G365300/TraesCS3B02G392700/TraesCS3B02G397200/TraesCS3D02G354400/TraesCS3D02G358500/TraesCS4A02G096400/TraesCS4B02G234800/TraesCS4D02G236000/TraesCS7A02G459400/TraesCS7B02G359700
GO:0006349	regulation of gene expression by genetic imprinting	4/938	31/59197	0.0014	0.0226	4	biological_process	TraesCS2A02G235900/TraesCS2B02G260800/TraesCS2D02G241800/TraesCS4D02G053600
GO:0006552	leucine catabolic process	3/938	15/59197	0.00157	0.024	3	biological_process	TraesCS1A02G066800/TraesCS1B02G085100/TraesCS1D02G067800
GO:0048449	floral organ formation	3/938	15/59197	0.00157	0.024	3	biological_process	TraesCS5A02G401600/TraesCS5B02G406300/TraesCS5D02G411800
GO:0010072	primary shoot apical meristem specification	4/938	32/59197	0.00158	0.024	4	biological_process	TraesCS2A02G382400/TraesCS2B02G399700/TraesCS2D02G378800/TraesCS7B02G364600
GO:0000400	four-way junction DNA binding	3/975	15/62343	0.00151	0.0243	3	molecular_function	TraesCS4A02G217700/TraesCS4B02G096400/TraesCS4D02G092800
GO:0016711	flavonoid 3'-monooxygenase activity	3/975	15/62343	0.00151	0.0243	3	molecular_function	TraesCS7A02G411700/TraesCS7B02G310900/TraesCS7D02G404900
GO:0005658	alpha DNA polymerase:primase complex	3/998	15/63964	0.0015	0.0256	3	cellular_component	TraesCS1D02G229400/TraesCS2A02G283300/TraesCS3B02G412700
GO:0098807	chloroplast thylakoid membrane protein complex	3/998	16/63964	0.00182	0.026	3	cellular_component	TraesCS3A02G081300/TraesCS3B02G096500/TraesCS3D02G081300
GO:0009749	response to glucose	8/938	141/59197	0.00192	0.0279	8	biological_process	TraesCS2A02G453600/TraesCS2A02G453800/TraesCS2B02G474900/TraesCS2B02G475000/TraesCS2B02G475400/TraesCS2D02G453300/TraesCS2D02G453600/TraesCS7D02G381700
GO:0010119	regulation of stomatal movement	9/938	174/59197	0.00195	0.0279	9	biological_process	TraesCS2B02G177900/TraesCS2D02G158200/TraesCS2D02G485100/TraesCS3A02G390300/TraesCS3B02G172400/TraesCS3D02G382600/TraesCS3D02G383200/TraesCS7A02G304500/TraesCS7D02G300000
GO:0003886	DNA (cytosine-5-)-methyltransferase activity	5/975	57/62343	0.00198	0.0309	5	molecular_function	TraesCS2A02G235900/TraesCS2B02G260800/TraesCS2D02G241800/TraesCS6A02G338800/TraesCS6A02G380200
GO:0009853	photorespiration	8/938	146/59197	0.00239	0.033	8	biological_process	TraesCS1A02G299100/TraesCS1B02G308900/TraesCS1D02G292100/TraesCS2A02G067200/TraesCS2A02G067300/TraesCS2B02G079500/TraesCS5B02G162600/TraesCS5D02G169600
GO:0043268	positive regulation of potassium ion transport	3/938	18/59197	0.00271	0.0357	3	biological_process	TraesCS3A02G390300/TraesCS3D02G382600/TraesCS3D02G383200
GO:0004497	monooxygenase activity	28/975	994/62343	0.00238	0.036	28	molecular_function	TraesCS1B02G202400/TraesCS1D02G403100/TraesCS2A02G015600/TraesCS2A02G067200/TraesCS2A02G067300/TraesCS2B02G004700/TraesCS2B02G079500/TraesCS2B02G186100/TraesCS2D02G035500/TraesCS3B02G006600/TraesCS3D02G077400/TraesCS5A02G004600/TraesCS5A02G004700/TraesCS5B02G162600/TraesCS5B02G402900/TraesCS5B02G414200/TraesCS5D02G012000/TraesCS5D02G012100/TraesCS5D02G012200/TraesCS5D02G012300/TraesCS5D02G169600/…
GO:0080142	regulation of salicylic acid biosynthetic process	5/938	61/59197	0.00283	0.0363	5	biological_process	TraesCS3A02G037700/TraesCS3B02G045900/TraesCS3D02G041800/TraesCS4D02G188200/TraesCS5D02G422500
GO:0006032	chitin catabolic process	9/938	188/59197	0.00327	0.0405	9	biological_process	TraesCS1A02G203700/TraesCS1D02G207100/TraesCS3A02G040800/TraesCS3A02G239200/TraesCS3A02G376200/TraesCS3B02G267700/TraesCS7A02G371600/TraesCS7B02G256000/TraesCS7D02G351300
GO:0010629	negative regulation of gene expression	4/938	39/59197	0.00332	0.0405	4	biological_process	TraesCS3A02G233000/TraesCS5A02G401600/TraesCS5B02G406300/TraesCS5D02G411800
GO:0000957	mitochondrial RNA catabolic process	2/938	6/59197	0.00361	0.0406	2	biological_process	TraesCS6A02G228100/TraesCS6D02G206900
GO:0000958	mitochondrial mRNA catabolic process	2/938	6/59197	0.00361	0.0406	2	biological_process	TraesCS6A02G228100/TraesCS6D02G206900
GO:0006535	cysteine biosynthetic process from serine	4/938	40/59197	0.00364	0.0406	4	biological_process	TraesCS4A02G042700/TraesCS4A02G401700/TraesCS4B02G263300/TraesCS4D02G263500
GO:0006869	lipid transport	12/938	304/59197	0.00369	0.0406	12	biological_process	TraesCS2A02G440500/TraesCS2A02G440600/TraesCS2B02G460500/TraesCS2D02G438200/TraesCS2D02G438300/TraesCS2D02G438400/TraesCS5B02G076100/TraesCS5B02G330500/TraesCS5B02G461500/TraesCS5B02G461600/TraesCS5D02G082200/TraesCS5D02G463000
GO:0006076	(1->3)-beta-D-glucan catabolic process	3/938	20/59197	0.0037	0.0406	3	biological_process	TraesCS3A02G483100/TraesCS3D02G478200/TraesCS3D02G478300
GO:0010014	meristem initiation	3/938	20/59197	0.0037	0.0406	3	biological_process	TraesCS2A02G382400/TraesCS2B02G399700/TraesCS2D02G378800
GO:0015250	water channel activity	6/975	90/62343	0.00295	0.0431	6	molecular_function	TraesCS2A02G065700/TraesCS2B02G077700/TraesCS4D02G308800/TraesCS5A02G100000/TraesCS7A02G331300/TraesCS7B02G243000
GO:0009833	plant-type primary cell wall biogenesis	6/938	96/59197	0.00432	0.0455	6	biological_process	TraesCS1A02G149300/TraesCS1B02G167200/TraesCS1D02G146600/TraesCS2A02G210300/TraesCS2B02G236400/TraesCS5B02G221600
GO:0046274	lignin catabolic process	6/938	96/59197	0.00432	0.0455	6	biological_process	TraesCS3A02G365300/TraesCS3B02G392700/TraesCS3B02G397200/TraesCS3D02G354400/TraesCS3D02G358500/TraesCS4A02G096400
GO:0004654	polyribonucleotide nucleotidyltransferase activity	2/975	6/62343	0.00352	0.0458	2	molecular_function	TraesCS6A02G228100/TraesCS6D02G206900
GO:0052716	hydroquinone:oxygen oxidoreductase activity	6/975	96/62343	0.00406	0.0458	6	molecular_function	TraesCS3A02G365300/TraesCS3B02G392700/TraesCS3B02G397200/TraesCS3D02G354400/TraesCS3D02G358500/TraesCS4A02G096400
GO:0005354	galactose transmembrane transporter activity	3/975	21/62343	0.00411	0.0458	3	molecular_function	TraesCS4D02G061900/TraesCS4D02G262900/TraesCS7D02G422500
GO:0005365	myo-inositol transmembrane transporter activity	3/975	21/62343	0.00411	0.0458	3	molecular_function	TraesCS4D02G061900/TraesCS4D02G262900/TraesCS7D02G422500
GO:0015148	D-xylose transmembrane transporter activity	3/975	21/62343	0.00411	0.0458	3	molecular_function	TraesCS4D02G061900/TraesCS4D02G262900/TraesCS7D02G422500
GO:0015168	glycerol transmembrane transporter activity	3/975	21/62343	0.00411	0.0458	3	molecular_function	TraesCS4D02G061900/TraesCS4D02G262900/TraesCS7D02G422500
GO:0015575	mannitol transmembrane transporter activity	3/975	21/62343	0.00411	0.0458	3	molecular_function	TraesCS4D02G061900/TraesCS4D02G262900/TraesCS7D02G422500
GO:0015576	sorbitol transmembrane transporter activity	3/975	21/62343	0.00411	0.0458	3	molecular_function	TraesCS4D02G061900/TraesCS4D02G262900/TraesCS7D02G422500
GO:0015591	D-ribose transmembrane transporter activity	3/975	21/62343	0.00411	0.0458	3	molecular_function	TraesCS4D02G061900/TraesCS4D02G262900/TraesCS7D02G422500
GO:0016630	protochlorophyllide reductase activity	2/975	7/62343	0.00487	0.0475	2	molecular_function	TraesCS2A02G590600/TraesCS2B02G593000
GO:0016763	transferase activity, transferring pentosyl groups	2/975	7/62343	0.00487	0.0475	2	molecular_function	TraesCS7A02G376800/TraesCS7B02G278200
GO:0033707	3''-deamino-3''-oxonicotianamine reductase activity	2/975	7/62343	0.00487	0.0475	2	molecular_function	TraesCS2A02G315600/TraesCS2B02G333900
GO:0045430	chalcone isomerase activity	2/975	7/62343	0.00487	0.0475	2	molecular_function	TraesCS5D02G145400/TraesCS5D02G489000
GO:0010252	auxin homeostasis	6/938	98/59197	0.00478	0.0496	6	biological_process	TraesCS1A02G225100/TraesCS1B02G238300/TraesCS6D02G190400/TraesCS7A02G272800/TraesCS7A02G492400/TraesCS7B02G398100

## Sheet: XNT3vsC3
GO term	Description	Ratio in foreground list	Ratio in background list	P-value	FDR	Number in foreground list	Group	GeneID
GO:0010200	response to chitin	87/1540	557/59197	3.34e-41	2.84e-38	87	biological_process	TraesCS1A02G029800/TraesCS1A02G300000/TraesCS1A02G370400/TraesCS1A02G370600/TraesCS1A02G370700/TraesCS1A02G410500/TraesCS1A02G410700/TraesCS1B02G310100/TraesCS1B02G389700/TraesCS1B02G389800/TraesCS1B02G389900/TraesCS1B02G441300/TraesCS1D02G030300/TraesCS1D02G230300/TraesCS1D02G299400/TraesCS1D02G376500/TraesCS1D02G376600/TraesCS1D02G376700/TraesCS1D02G376800/TraesCS2A02G298600/TraesCS2A02G427700/…
GO:0090357	regulation of tryptophan metabolic process	14/1540	14/59197	6.14e-23	2.61e-20	14	biological_process	TraesCS1A02G370400/TraesCS1A02G370600/TraesCS1A02G370700/TraesCS1B02G389700/TraesCS1B02G389800/TraesCS1B02G389900/TraesCS1D02G376500/TraesCS1D02G376600/TraesCS1D02G376700/TraesCS1D02G376800/TraesCS5A02G238400/TraesCS5B02G236900/TraesCS5D02G245300/TraesCS6B02G350400
GO:0009800	cinnamic acid biosynthetic process	21/1540	58/59197	6.13e-19	1.73e-16	21	biological_process	TraesCS1A02G094900/TraesCS1B02G048300/TraesCS1D02G039400/TraesCS1D02G103500/TraesCS2A02G196400/TraesCS2A02G196700/TraesCS2A02G380800/TraesCS2A02G380900/TraesCS2A02G381100/TraesCS2B02G398000/TraesCS2B02G398100/TraesCS2B02G398200/TraesCS2B02G398300/TraesCS2B02G398400/TraesCS2D02G204400/TraesCS2D02G204700/TraesCS2D02G377200/TraesCS2D02G377500/TraesCS2D02G377600/TraesCS5B02G468400/TraesCS6B02G258600
GO:2000022	regulation of jasmonic acid mediated signaling pathway	34/1540	190/59197	8.11e-19	1.73e-16	34	biological_process	TraesCS1A02G410500/TraesCS1A02G410700/TraesCS2A02G286700/TraesCS2B02G303600/TraesCS2D02G285300/TraesCS3A02G343700/TraesCS3A02G343900/TraesCS3B02G123800/TraesCS3D02G238300/TraesCS4A02G007800/TraesCS4B02G297000/TraesCS4B02G297100/TraesCS4D02G296000/TraesCS5A02G185700/TraesCS5A02G477900/TraesCS5A02G478100/TraesCS5B02G067700/TraesCS5B02G183800/TraesCS5B02G375100/TraesCS5D02G071800/TraesCS5D02G190700/…
GO:0045548	phenylalanine ammonia-lyase activity	21/1717	56/62343	8.27e-19	3.29e-16	21	molecular_function	TraesCS1A02G094900/TraesCS1B02G048300/TraesCS1D02G039400/TraesCS1D02G103500/TraesCS2A02G196400/TraesCS2A02G196700/TraesCS2A02G380800/TraesCS2A02G380900/TraesCS2A02G381100/TraesCS2B02G398000/TraesCS2B02G398100/TraesCS2B02G398200/TraesCS2B02G398300/TraesCS2B02G398400/TraesCS2D02G204400/TraesCS2D02G204700/TraesCS2D02G377200/TraesCS2D02G377500/TraesCS2D02G377600/TraesCS5B02G468400/TraesCS6B02G258600
GO:0016841	ammonia-lyase activity	20/1717	50/62343	1.21e-18	3.29e-16	20	molecular_function	TraesCS1A02G094900/TraesCS1B02G048300/TraesCS1D02G039400/TraesCS1D02G103500/TraesCS2A02G196400/TraesCS2A02G196700/TraesCS2A02G380800/TraesCS2A02G380900/TraesCS2A02G381100/TraesCS2B02G398000/TraesCS2B02G398100/TraesCS2B02G398200/TraesCS2B02G398300/TraesCS2B02G398400/TraesCS2D02G204400/TraesCS2D02G204700/TraesCS2D02G377200/TraesCS2D02G377500/TraesCS2D02G377600/TraesCS5B02G468400
GO:0031347	regulation of defense response	35/1540	230/59197	5.13e-17	8.74e-15	35	biological_process	TraesCS1A02G410500/TraesCS2A02G286700/TraesCS2B02G303600/TraesCS2D02G285300/TraesCS2D02G551600/TraesCS3D02G238300/TraesCS4A02G007800/TraesCS4B02G297000/TraesCS4B02G297100/TraesCS4D02G228700/TraesCS4D02G296000/TraesCS5D02G190700/TraesCS6A02G124300/TraesCS6A02G125000/TraesCS6A02G125500/TraesCS6A02G146900/TraesCS6B02G152300/TraesCS6B02G152600/TraesCS6B02G152900/TraesCS6B02G153100/TraesCS6D02G114600/…
GO:0009873	ethylene-activated signaling pathway	60/1540	657/59197	7.39e-17	1.05e-14	60	biological_process	TraesCS1A02G227300/TraesCS1A02G370400/TraesCS1A02G370600/TraesCS1A02G370700/TraesCS1B02G389700/TraesCS1B02G389800/TraesCS1B02G389900/TraesCS1B02G441300/TraesCS1D02G221500/TraesCS1D02G314800/TraesCS1D02G376500/TraesCS1D02G376600/TraesCS1D02G376700/TraesCS1D02G376800/TraesCS2A02G099900/TraesCS2A02G415100/TraesCS2A02G427700/TraesCS2A02G453300/TraesCS2A02G542700/TraesCS2B02G116900/TraesCS2B02G127800/…
GO:0006559	L-phenylalanine catabolic process	21/1540	78/59197	6.11e-16	7.44e-14	21	biological_process	TraesCS1A02G094900/TraesCS1B02G048300/TraesCS1D02G039400/TraesCS1D02G103500/TraesCS2A02G196400/TraesCS2A02G196700/TraesCS2A02G380800/TraesCS2A02G380900/TraesCS2A02G381100/TraesCS2B02G398000/TraesCS2B02G398100/TraesCS2B02G398200/TraesCS2B02G398300/TraesCS2B02G398400/TraesCS2D02G204400/TraesCS2D02G204700/TraesCS2D02G377200/TraesCS2D02G377500/TraesCS2D02G377600/TraesCS5B02G468400/TraesCS6B02G258600
GO:0004709	MAP kinase kinase kinase activity	23/1717	98/62343	2.32e-15	4.19e-13	23	molecular_function	TraesCS1A02G366900/TraesCS1A02G367000/TraesCS1A02G367100/TraesCS1A02G367200/TraesCS1B02G384900/TraesCS1B02G385100/TraesCS1B02G385200/TraesCS1B02G385300/TraesCS1D02G372500/TraesCS1D02G372600/TraesCS1D02G372700/TraesCS1D02G372800/TraesCS1D02G372900/TraesCS3A02G255600/TraesCS3A02G255700/TraesCS3A02G256300/TraesCS3B02G288100/TraesCS3B02G288300/TraesCS3D02G256500/TraesCS3D02G256600/TraesCS4A02G110300/…
GO:0071456	cellular response to hypoxia	47/1540	468/59197	4.86e-15	5.18e-13	47	biological_process	TraesCS1A02G170000/TraesCS1A02G410700/TraesCS1D02G167600/TraesCS2A02G378100/TraesCS2A02G427700/TraesCS2A02G454400/TraesCS2B02G303200/TraesCS2B02G448100/TraesCS2D02G284700/TraesCS2D02G425700/TraesCS3A02G229300/TraesCS3A02G278100/TraesCS3A02G343700/TraesCS3A02G343900/TraesCS3D02G278400/TraesCS3D02G287100/TraesCS3D02G316100/TraesCS4A02G017400/TraesCS4A02G035900/TraesCS4B02G268700/TraesCS4B02G286600/…
GO:0031225	anchored component of membrane	58/1665	706/63964	2.68e-14	4.31e-12	58	cellular_component	TraesCS1A02G048700/TraesCS1A02G113100/TraesCS1B02G204100/TraesCS1B02G299700/TraesCS1B02G365000/TraesCS1D02G114500/TraesCS1D02G162800/TraesCS2A02G258600/TraesCS2A02G541900/TraesCS2A02G542100/TraesCS2A02G542400/TraesCS2B02G284700/TraesCS2B02G572100/TraesCS2D02G543000/TraesCS2D02G543300/TraesCS2D02G543400/TraesCS2D02G543600/TraesCS3A02G301900/TraesCS3A02G491100/TraesCS3D02G244900/TraesCS3D02G277300/…
GO:0009738	abscisic acid-activated signaling pathway	58/1540	730/59197	1.04e-13	9.81e-12	58	biological_process	TraesCS1A02G029800/TraesCS1A02G070400/TraesCS1A02G167100/TraesCS1A02G227300/TraesCS1A02G297600/TraesCS1A02G298600/TraesCS1A02G366900/TraesCS1A02G367000/TraesCS1A02G367100/TraesCS1A02G367200/TraesCS1B02G183500/TraesCS1B02G308200/TraesCS1B02G384900/TraesCS1B02G385100/TraesCS1B02G385200/TraesCS1B02G385300/TraesCS1B02G462300/TraesCS1D02G030300/TraesCS1D02G072900/TraesCS1D02G173800/TraesCS1D02G293600/…
GO:0031098	stress-activated protein kinase signaling cascade	23/1540	139/59197	1.86e-12	1.58e-10	23	biological_process	TraesCS1A02G366900/TraesCS1A02G367000/TraesCS1A02G367100/TraesCS1A02G367200/TraesCS1B02G384900/TraesCS1B02G385100/TraesCS1B02G385200/TraesCS1B02G385300/TraesCS1D02G372500/TraesCS1D02G372600/TraesCS1D02G372700/TraesCS1D02G372800/TraesCS1D02G372900/TraesCS3A02G255600/TraesCS3A02G255700/TraesCS3A02G256300/TraesCS3B02G288100/TraesCS3B02G288300/TraesCS3D02G256500/TraesCS3D02G256600/TraesCS4A02G110300/…
GO:0023014	signal transduction by protein phosphorylation	23/1540	142/59197	2.94e-12	2.28e-10	23	biological_process	TraesCS1A02G366900/TraesCS1A02G367000/TraesCS1A02G367100/TraesCS1A02G367200/TraesCS1B02G384900/TraesCS1B02G385100/TraesCS1B02G385200/TraesCS1B02G385300/TraesCS1D02G372500/TraesCS1D02G372600/TraesCS1D02G372700/TraesCS1D02G372800/TraesCS1D02G372900/TraesCS3A02G255600/TraesCS3A02G255700/TraesCS3A02G256300/TraesCS3B02G288100/TraesCS3B02G288300/TraesCS3D02G256500/TraesCS3D02G256600/TraesCS4A02G110300/…
GO:0009611	response to wounding	51/1540	650/59197	5.03e-12	3.57e-10	51	biological_process	TraesCS1A02G031300/TraesCS1A02G272000/TraesCS1A02G362100/TraesCS2A02G110200/TraesCS2A02G286700/TraesCS2A02G501300/TraesCS2B02G303600/TraesCS2B02G529400/TraesCS2D02G163300/TraesCS2D02G285300/TraesCS2D02G501800/TraesCS3A02G252900/TraesCS3B02G123800/TraesCS3B02G284800/TraesCS3D02G253700/TraesCS3D02G290100/TraesCS4A02G007800/TraesCS4B02G297000/TraesCS4B02G297100/TraesCS4D02G296000/TraesCS5A02G129500/…
GO:0046658	anchored component of plasma membrane	53/1665	707/63964	1.14e-11	9.17e-10	53	cellular_component	TraesCS1A02G048700/TraesCS1B02G204100/TraesCS1B02G299700/TraesCS1D02G162800/TraesCS2A02G258600/TraesCS2A02G388600/TraesCS2A02G541900/TraesCS2A02G542100/TraesCS2A02G542400/TraesCS2B02G284700/TraesCS2B02G572100/TraesCS2B02G603100/TraesCS2B02G603200/TraesCS2D02G079200/TraesCS2D02G386400/TraesCS2D02G543000/TraesCS2D02G543300/TraesCS2D02G543400/TraesCS2D02G543600/TraesCS3A02G249500/TraesCS3A02G301900/…
GO:0009737	response to abscisic acid	72/1540	1169/59197	2.68e-11	1.63e-09	72	biological_process	TraesCS1A02G029800/TraesCS1A02G070400/TraesCS1A02G167100/TraesCS1A02G298600/TraesCS1A02G366900/TraesCS1A02G367000/TraesCS1A02G367100/TraesCS1A02G367200/TraesCS1B02G168500/TraesCS1B02G183500/TraesCS1B02G308200/TraesCS1B02G384900/TraesCS1B02G385100/TraesCS1B02G385200/TraesCS1B02G385300/TraesCS1B02G462300/TraesCS1D02G030300/TraesCS1D02G072900/TraesCS1D02G173800/TraesCS1D02G372500/TraesCS1D02G372600/…
GO:0032147	activation of protein kinase activity	23/1540	159/59197	3.22e-11	1.83e-09	23	biological_process	TraesCS1A02G366900/TraesCS1A02G367000/TraesCS1A02G367100/TraesCS1A02G367200/TraesCS1B02G384900/TraesCS1B02G385100/TraesCS1B02G385200/TraesCS1B02G385300/TraesCS1D02G372500/TraesCS1D02G372600/TraesCS1D02G372700/TraesCS1D02G372800/TraesCS1D02G372900/TraesCS3A02G255600/TraesCS3A02G255700/TraesCS3A02G256300/TraesCS3B02G288100/TraesCS3B02G288300/TraesCS3D02G256500/TraesCS3D02G256600/TraesCS4A02G110300/…
GO:0007346	regulation of mitotic cell cycle	30/1540	275/59197	5.29e-11	2.82e-09	30	biological_process	TraesCS1A02G366900/TraesCS1A02G367000/TraesCS1A02G367100/TraesCS1A02G367200/TraesCS1B02G375400/TraesCS1B02G384900/TraesCS1B02G385100/TraesCS1B02G385200/TraesCS1B02G385300/TraesCS1D02G100300/TraesCS1D02G100900/TraesCS1D02G101100/TraesCS1D02G363800/TraesCS1D02G372500/TraesCS1D02G372600/TraesCS1D02G372700/TraesCS1D02G372800/TraesCS1D02G372900/TraesCS3A02G178400/TraesCS3A02G255600/TraesCS3A02G255700/…
GO:0000976	transcription regulatory region sequence-specific DNA binding	61/1717	880/62343	8.17e-11	1.11e-08	61	molecular_function	TraesCS1A02G125800/TraesCS1A02G392300/TraesCS1A02G410500/TraesCS1A02G410700/TraesCS1B02G401700/TraesCS1D02G127700/TraesCS1D02G229200/TraesCS2A02G161500/TraesCS2A02G326300/TraesCS2A02G381900/TraesCS2A02G514200/TraesCS2B02G187500/TraesCS2B02G355700/TraesCS2D02G168600/TraesCS3A02G107000/TraesCS3A02G229300/TraesCS3A02G343700/TraesCS3A02G343900/TraesCS3B02G157500/TraesCS3B02G226200/TraesCS3B02G375800/…
GO:1901002	positive regulation of response to salt stress	19/1540	127/59197	9.07e-10	4.55e-08	19	biological_process	TraesCS2A02G261500/TraesCS2A02G501300/TraesCS2B02G529400/TraesCS2D02G096000/TraesCS2D02G501800/TraesCS4A02G106400/TraesCS4A02G124900/TraesCS4B02G197800/TraesCS4D02G181100/TraesCS4D02G198600/TraesCS4D02G325800/TraesCS5A02G321300/TraesCS5A02G500500/TraesCS5A02G500700/TraesCS5B02G321800/TraesCS5D02G328100/TraesCS5D02G481200/TraesCS7A02G549000/TraesCS7D02G357800
GO:0071323	cellular response to chitin	10/1540	37/59197	2.53e-08	1.2e-06	10	biological_process	TraesCS2D02G079200/TraesCS4A02G428200/TraesCS6A02G168900/TraesCS6B02G196800/TraesCS6B02G197000/TraesCS6D02G157800/TraesCS6D02G157900/TraesCS6D02G158300/TraesCS6D02G158400/TraesCS7A02G061600
GO:0005516	calmodulin binding	63/1717	1071/62343	2.34e-08	2.53e-06	63	molecular_function	TraesCS1A02G014900/TraesCS1A02G015900/TraesCS1A02G259900/TraesCS1A02G325800/TraesCS1A02G332800/TraesCS1B02G270300/TraesCS1B02G323100/TraesCS1D02G012800/TraesCS1D02G013800/TraesCS1D02G176900/TraesCS1D02G259700/TraesCS1D02G335400/TraesCS1D02G335500/TraesCS2A02G083600/TraesCS2A02G083700/TraesCS2A02G199700/TraesCS2A02G271900/TraesCS2A02G367400/TraesCS2A02G367500/TraesCS2A02G485100/TraesCS2A02G505200/…
GO:0016847	1-aminocyclopropane-1-carboxylate synthase activity	6/1717	9/62343	3.38e-08	3.06e-06	6	molecular_function	TraesCS2B02G414800/TraesCS2D02G394200/TraesCS3B02G125200/TraesCS4A02G256500/TraesCS4B02G058200/TraesCS4D02G058200
GO:0045893	positive regulation of transcription, DNA-templated	55/1540	1032/59197	6.54e-07	2.65e-05	55	biological_process	TraesCS1A02G070400/TraesCS1A02G298600/TraesCS1A02G320300/TraesCS1A02G410500/TraesCS1B02G308200/TraesCS1D02G072900/TraesCS1D02G229200/TraesCS2A02G099900/TraesCS2A02G381900/TraesCS2B02G116900/TraesCS2B02G127800/TraesCS2B02G592800/TraesCS2D02G096000/TraesCS2D02G099400/TraesCS2D02G110000/TraesCS2D02G387300/TraesCS2D02G539300/TraesCS3A02G347500/TraesCS3B02G123800/TraesCS3B02G226200/TraesCS3B02G379200/…
GO:0045815	positive regulation of gene expression, epigenetic	5/1540	9/59197	1.37e-06	5.08e-05	5	biological_process	TraesCS1A02G195700/TraesCS1B02G210400/TraesCS1D02G199000/TraesCS6A02G266300/TraesCS6B02G293600
GO:1902584	positive regulation of response to water deprivation	14/1540	112/59197	1.37e-06	5.08e-05	14	biological_process	TraesCS2D02G096000/TraesCS4A02G124900/TraesCS4D02G181100/TraesCS4D02G325800/TraesCS5A02G321300/TraesCS5A02G477900/TraesCS5A02G478100/TraesCS5A02G500500/TraesCS5A02G500700/TraesCS5B02G321800/TraesCS5D02G328100/TraesCS5D02G481200/TraesCS7A02G549000/TraesCS7D02G357800
GO:0002679	respiratory burst involved in defense response	8/1540	34/59197	2.05e-06	7.27e-05	8	biological_process	TraesCS2D02G296100/TraesCS6A02G382300/TraesCS6A02G382800/TraesCS6B02G420600/TraesCS6B02G421400/TraesCS6B02G421900/TraesCS6D02G367100/TraesCS6D02G367600
GO:0042546	cell wall biogenesis	18/1540	190/59197	2.82e-06	9.6e-05	18	biological_process	TraesCS2D02G431800/TraesCS4D02G358700/TraesCS5A02G548500/TraesCS5B02G556500/TraesCS5D02G038400/TraesCS6A02G266100/TraesCS6A02G277500/TraesCS6A02G408300/TraesCS6B02G293500/TraesCS6B02G305500/TraesCS6B02G454200/TraesCS6D02G248500/TraesCS6D02G258100/TraesCS6D02G392100/TraesCS7A02G063300/TraesCS7A02G427600/TraesCS7B02G327700/TraesCS7D02G419900
GO:0009693	ethylene biosynthetic process	10/1540	64/59197	5.83e-06	0.000191	10	biological_process	TraesCS1A02G089500/TraesCS1A02G089600/TraesCS1D02G098100/TraesCS2B02G414800/TraesCS2D02G394200/TraesCS3B02G125200/TraesCS4A02G256500/TraesCS4B02G058200/TraesCS4D02G058200/TraesCS5A02G234200
GO:0033481	galacturonate biosynthetic process	5/1540	12/59197	8.05e-06	0.000233	5	biological_process	TraesCS6A02G353200/TraesCS6B02G385900/TraesCS6D02G335600/TraesCS7B02G153900/TraesCS7D02G257800
GO:0046345	abscisic acid catabolic process	5/1540	12/59197	8.05e-06	0.000233	5	biological_process	TraesCS5A02G238000/TraesCS5B02G236500/TraesCS6A02G271300/TraesCS6B02G298500/TraesCS6D02G243800
GO:0071497	cellular response to freezing	5/1540	12/59197	8.05e-06	0.000233	5	biological_process	TraesCS6A02G330500/TraesCS6B02G361400/TraesCS6D02G309600/TraesCS7A02G169300/TraesCS7D02G170600
GO:0045489	pectin biosynthetic process	13/1540	113/59197	8.2e-06	0.000233	13	biological_process	TraesCS2A02G139600/TraesCS2D02G142400/TraesCS6A02G277500/TraesCS6A02G287900/TraesCS6A02G311900/TraesCS6B02G305500/TraesCS6B02G342100/TraesCS6D02G258100/TraesCS6D02G291300/TraesCS7A02G198300/TraesCS7B02G104200/TraesCS7B02G473600/TraesCS7D02G200600
GO:0005199	structural constituent of cell wall	7/1717	25/62343	3.69e-06	0.000286	7	molecular_function	TraesCS2A02G161700/TraesCS2B02G187700/TraesCS2D02G168800/TraesCS3A02G213100/TraesCS3B02G243500/TraesCS3D02G215500/TraesCS5A02G377200
GO:0045543	gibberellin 2-beta-dioxygenase activity	7/1717	26/62343	4.93e-06	0.000334	7	molecular_function	TraesCS1B02G347600/TraesCS1D02G336900/TraesCS2D02G375300/TraesCS3B02G328700/TraesCS6A02G221900/TraesCS6B02G259200/TraesCS6D02G213100
GO:0009617	response to bacterium	24/1540	344/59197	1.5e-05	0.000411	24	biological_process	TraesCS1A02G362100/TraesCS1A02G410500/TraesCS1A02G410700/TraesCS1B02G464900/TraesCS1D02G439200/TraesCS1D02G439300/TraesCS1D02G439400/TraesCS2B02G293700/TraesCS2D02G275000/TraesCS3A02G343700/TraesCS3A02G343900/TraesCS3D02G238300/TraesCS5A02G185700/TraesCS5B02G067700/TraesCS5B02G183800/TraesCS5B02G375100/TraesCS5D02G071800/TraesCS5D02G190700/TraesCS5D02G190800/TraesCS6A02G123300/TraesCS6A02G146900/…
GO:0002237	response to molecule of bacterial origin	16/1540	175/59197	1.54e-05	0.000411	16	biological_process	TraesCS1B02G464900/TraesCS1D02G439200/TraesCS1D02G439300/TraesCS1D02G439400/TraesCS2B02G293700/TraesCS2D02G275000/TraesCS3A02G446000/TraesCS3D02G438700/TraesCS6A02G139400/TraesCS6A02G146900/TraesCS6B02G167900/TraesCS6D02G129900/TraesCS6D02G136200/TraesCS7A02G257200/TraesCS7B02G154100/TraesCS7D02G258000
GO:0048439	flower morphogenesis	5/1540	14/59197	1.95e-05	0.000488	5	biological_process	TraesCS1A02G195700/TraesCS1B02G210400/TraesCS1D02G199000/TraesCS6A02G266300/TraesCS6B02G293600
GO:0004672	protein kinase activity	50/1717	936/62343	9.21e-06	0.000555	50	molecular_function	TraesCS1A02G227300/TraesCS1B02G454600/TraesCS1D02G430800/TraesCS2A02G216400/TraesCS2A02G271900/TraesCS2A02G357800/TraesCS2A02G453300/TraesCS2B02G290100/TraesCS2B02G324900/TraesCS2B02G474600/TraesCS2B02G537500/TraesCS2B02G623700/TraesCS2B02G623900/TraesCS2D02G079200/TraesCS2D02G167300/TraesCS2D02G306700/TraesCS2D02G452900/TraesCS2D02G463600/TraesCS2D02G551600/TraesCS3A02G064400/TraesCS3B02G288100/…
GO:0016762	xyloglucan:xyloglucosyl transferase activity	15/1717	148/62343	1.6e-05	0.000767	15	molecular_function	TraesCS2D02G431800/TraesCS4D02G358700/TraesCS5A02G548500/TraesCS5B02G556500/TraesCS5D02G038400/TraesCS6A02G266100/TraesCS6A02G408300/TraesCS6B02G293500/TraesCS6B02G454200/TraesCS6D02G248500/TraesCS6D02G392100/TraesCS7A02G063300/TraesCS7A02G427600/TraesCS7B02G327700/TraesCS7D02G419900
GO:0010295	(+)-abscisic acid 8'-hydroxylase activity	5/1717	13/62343	1.69e-05	0.000767	5	molecular_function	TraesCS5A02G238000/TraesCS5B02G236500/TraesCS6A02G271300/TraesCS6B02G298500/TraesCS6D02G243800
GO:0004842	ubiquitin-protein transferase activity	49/1717	932/62343	1.7e-05	0.000767	49	molecular_function	TraesCS1A02G005700/TraesCS1A02G029800/TraesCS1A02G300000/TraesCS1B02G244300/TraesCS1B02G310100/TraesCS1D02G030300/TraesCS1D02G299400/TraesCS2A02G298600/TraesCS2A02G359900/TraesCS2A02G448700/TraesCS2A02G545900/TraesCS2B02G315100/TraesCS2D02G296100/TraesCS2D02G296700/TraesCS3B02G012500/TraesCS3B02G164700/TraesCS3B02G377600/TraesCS3D02G024200/TraesCS3D02G339600/TraesCS3D02G384200/TraesCS4A02G293700/…
GO:1900140	regulation of seedling development	7/1540	36/59197	3.43e-05	0.00079	7	biological_process	TraesCS1B02G201800/TraesCS1D02G177000/TraesCS6A02G226200/TraesCS6A02G329100/TraesCS6B02G255400/TraesCS6B02G359800/TraesCS6B02G359900
GO:0010087	phloem or xylem histogenesis	14/1540	148/59197	3.54e-05	0.000793	14	biological_process	TraesCS1A02G370400/TraesCS1A02G370600/TraesCS1A02G370700/TraesCS1B02G389700/TraesCS1B02G389800/TraesCS1B02G389900/TraesCS1D02G376500/TraesCS1D02G376600/TraesCS1D02G376700/TraesCS1D02G376800/TraesCS5A02G238400/TraesCS5B02G236900/TraesCS5D02G245300/TraesCS6B02G350400
GO:0006865	amino acid transport	12/1540	117/59197	5.72e-05	0.00119	12	biological_process	TraesCS3A02G406800/TraesCS3B02G441100/TraesCS3D02G402200/TraesCS3D02G402300/TraesCS5A02G115100/TraesCS5D02G125700/TraesCS5D02G134500/TraesCS7A02G392000/TraesCS7A02G498000/TraesCS7B02G294200/TraesCS7B02G404900/TraesCS7D02G387600
GO:0008061	chitin binding	13/1717	120/62343	2.86e-05	0.00119	13	molecular_function	TraesCS4A02G428200/TraesCS6A02G168900/TraesCS6A02G216100/TraesCS6B02G196800/TraesCS6B02G197000/TraesCS6B02G246800/TraesCS6B02G471100/TraesCS6D02G157800/TraesCS6D02G157900/TraesCS6D02G158300/TraesCS6D02G158400/TraesCS6D02G199500/TraesCS7A02G061600
GO:0045487	gibberellin catabolic process	8/1540	53/59197	6.45e-05	0.00128	8	biological_process	TraesCS1B02G347600/TraesCS1D02G336900/TraesCS2D02G375300/TraesCS3B02G328700/TraesCS6A02G221900/TraesCS6B02G259200/TraesCS6D02G213100/TraesCS7B02G465400
GO:0051865	protein autoubiquitination	11/1540	101/59197	6.67e-05	0.00129	11	biological_process	TraesCS1A02G029800/TraesCS1D02G030300/TraesCS2D02G296100/TraesCS5D02G388500/TraesCS6A02G382300/TraesCS6A02G382800/TraesCS6B02G420600/TraesCS6B02G421400/TraesCS6B02G421900/TraesCS6D02G367100/TraesCS6D02G367600
GO:0050378	UDP-glucuronate 4-epimerase activity	5/1717	15/62343	3.76e-05	0.00145	5	molecular_function	TraesCS6A02G353200/TraesCS6B02G385900/TraesCS6D02G335600/TraesCS7B02G153900/TraesCS7D02G257800
GO:1902479	positive regulation of defense response to bacterium, incompatible interaction	4/1540	10/59197	8.45e-05	0.00158	4	biological_process	TraesCS2A02G261500/TraesCS2A02G501300/TraesCS2B02G529400/TraesCS2D02G501800
GO:0110126	phloem loading	6/1540	29/59197	8.72e-05	0.00158	6	biological_process	TraesCS3A02G406800/TraesCS3B02G441100/TraesCS3D02G402200/TraesCS3D02G402300/TraesCS5A02G115100/TraesCS5D02G125700
GO:1901703	protein localization involved in auxin polar transport	5/1540	19/59197	0.000102	0.0018	5	biological_process	TraesCS1D02G430000/TraesCS3A02G385300/TraesCS3B02G417500/TraesCS3D02G378300/TraesCS7A02G466800
GO:0010411	xyloglucan metabolic process	15/1540	186/59197	0.000118	0.00206	15	biological_process	TraesCS2D02G431800/TraesCS4D02G358700/TraesCS5A02G548500/TraesCS5B02G556500/TraesCS5D02G038400/TraesCS6A02G266100/TraesCS6A02G408300/TraesCS6B02G293500/TraesCS6B02G454200/TraesCS6D02G248500/TraesCS6D02G392100/TraesCS7A02G063300/TraesCS7A02G427600/TraesCS7B02G327700/TraesCS7D02G419900
GO:0048544	recognition of pollen	31/1540	572/59197	0.000125	0.00214	31	biological_process	TraesCS1A02G014900/TraesCS1A02G015900/TraesCS1A02G259900/TraesCS1B02G270300/TraesCS1B02G323100/TraesCS1B02G372400/TraesCS1D02G012800/TraesCS1D02G013800/TraesCS1D02G259700/TraesCS2A02G367400/TraesCS2A02G367500/TraesCS2A02G485100/TraesCS2A02G505200/TraesCS2A02G536300/TraesCS2A02G537900/TraesCS2A02G545800/TraesCS2B02G315700/TraesCS2B02G384900/TraesCS2B02G562100/TraesCS2B02G576400/TraesCS2D02G217500/…
GO:0045851	pH reduction	9/1540	75/59197	0.000143	0.00239	9	biological_process	TraesCS6A02G124300/TraesCS6A02G125000/TraesCS6A02G125500/TraesCS6B02G152300/TraesCS6B02G152600/TraesCS6B02G152900/TraesCS6B02G153100/TraesCS6D02G114600/TraesCS6D02G115400
GO:0080143	regulation of amino acid export	6/1540	32/59197	0.000156	0.00255	6	biological_process	TraesCS7A02G392000/TraesCS7A02G498000/TraesCS7B02G294200/TraesCS7B02G404900/TraesCS7D02G387600/TraesCS7D02G387700
GO:1903034	regulation of response to wounding	3/1540	5/59197	0.000169	0.00271	3	biological_process	TraesCS2A02G099900/TraesCS2B02G116900/TraesCS2D02G099400
GO:0000272	polysaccharide catabolic process	16/1540	214/59197	0.000172	0.00271	16	biological_process	TraesCS1D02G101900/TraesCS3A02G239200/TraesCS3A02G312500/TraesCS3A02G376200/TraesCS3B02G159700/TraesCS3B02G406000/TraesCS3B02G514800/TraesCS3B02G515100/TraesCS3D02G368900/TraesCS3D02G467300/TraesCS3D02G467600/TraesCS5A02G513200/TraesCS5D02G408200/TraesCS6A02G216100/TraesCS6B02G246800/TraesCS6D02G199500
GO:0000792	heterochromatin	5/1665	17/63964	5.66e-05	0.00304	5	cellular_component	TraesCS1A02G195700/TraesCS1B02G210400/TraesCS1D02G199000/TraesCS6A02G266300/TraesCS6B02G293600
GO:0004553	hydrolase activity, hydrolyzing O-glycosyl compounds	16/1717	195/62343	0.000112	0.00357	16	molecular_function	TraesCS2D02G431800/TraesCS4D02G358700/TraesCS5A02G548500/TraesCS5B02G556500/TraesCS5D02G038400/TraesCS6A02G266100/TraesCS6A02G408300/TraesCS6B02G293500/TraesCS6B02G454200/TraesCS6D02G226100/TraesCS6D02G248500/TraesCS6D02G392100/TraesCS7A02G063300/TraesCS7A02G427600/TraesCS7B02G327700/TraesCS7D02G419900
GO:0010116	positive regulation of abscisic acid biosynthetic process	6/1540	35/59197	0.000261	0.00397	6	biological_process	TraesCS1A02G167100/TraesCS1B02G183500/TraesCS1D02G173800/TraesCS1D02G229200/TraesCS2A02G593300/TraesCS2B02G591000
GO:1902457	negative regulation of stomatal opening	4/1540	13/59197	0.00027	0.00404	4	biological_process	TraesCS3B02G288100/TraesCS4A02G110300/TraesCS4B02G193700/TraesCS4D02G194700
GO:1905421	regulation of plant organ morphogenesis	6/1540	36/59197	0.000306	0.0045	6	biological_process	TraesCS6A02G259200/TraesCS6B02G266600/TraesCS6B02G286500/TraesCS6D02G240300/TraesCS7B02G188200/TraesCS7D02G022600
GO:0042038	peptidyl-histidine methylation, to form tele-methylhistidine	3/1540	6/59197	0.000331	0.00463	3	biological_process	TraesCS2A02G349300/TraesCS2B02G367700/TraesCS2D02G347700
GO:0009612	response to mechanical stimulus	5/1540	24/59197	0.000333	0.00463	5	biological_process	TraesCS3A02G391300/TraesCS3B02G423500/TraesCS3D02G384300/TraesCS7A02G049300/TraesCS7D02G044400
GO:0061025	membrane fusion	5/1540	24/59197	0.000333	0.00463	5	biological_process	TraesCS3A02G391300/TraesCS3B02G423500/TraesCS3D02G384300/TraesCS7A02G049300/TraesCS7D02G044400
GO:0009835	fruit ripening	10/1540	102/59197	0.000337	0.00463	10	biological_process	TraesCS1A02G089500/TraesCS1A02G089600/TraesCS1D02G098100/TraesCS2B02G414800/TraesCS2D02G394200/TraesCS3B02G125200/TraesCS4A02G256500/TraesCS4B02G058200/TraesCS4D02G058200/TraesCS5A02G234200
GO:0047262	polygalacturonate 4-alpha-galacturonosyltransferase activity	9/1717	72/62343	0.00016	0.00481	9	molecular_function	TraesCS2A02G139600/TraesCS2D02G142400/TraesCS6A02G311900/TraesCS6B02G342100/TraesCS6D02G291300/TraesCS7A02G198300/TraesCS7B02G104200/TraesCS7B02G473600/TraesCS7D02G200600
GO:1905034	regulation of antifungal innate immune response	4/1540	14/59197	0.000371	0.00501	4	biological_process	TraesCS7A02G508800/TraesCS7B02G418500/TraesCS7D02G497400/TraesCS7D02G497800
GO:0016125	sterol metabolic process	11/1540	125/59197	0.000443	0.00583	11	biological_process	TraesCS2D02G002800/TraesCS3B02G167400/TraesCS3D02G148300/TraesCS5A02G238000/TraesCS5A02G403200/TraesCS5B02G236500/TraesCS5B02G408000/TraesCS5D02G413200/TraesCS6A02G271300/TraesCS6B02G298500/TraesCS6D02G243800
GO:0006032	chitin catabolic process	14/1540	188/59197	0.000445	0.00583	14	biological_process	TraesCS3A02G239200/TraesCS3A02G312500/TraesCS3A02G376200/TraesCS3B02G159700/TraesCS3B02G406000/TraesCS3B02G514800/TraesCS3B02G515100/TraesCS3D02G368900/TraesCS3D02G467300/TraesCS3D02G467600/TraesCS5D02G408200/TraesCS6A02G216100/TraesCS6B02G246800/TraesCS6D02G199500
GO:0046777	protein autophosphorylation	36/1540	776/59197	0.000733	0.00905	36	biological_process	TraesCS1A02G227300/TraesCS1D02G176900/TraesCS2A02G199700/TraesCS2A02G271900/TraesCS2A02G357800/TraesCS2A02G453300/TraesCS2B02G227000/TraesCS2B02G290100/TraesCS2B02G474600/TraesCS2B02G528600/TraesCS2D02G207400/TraesCS2D02G452900/TraesCS2D02G463600/TraesCS3A02G064400/TraesCS3B02G288100/TraesCS3B02G307700/TraesCS3D02G063800/TraesCS3D02G132500/TraesCS3D02G290100/TraesCS4A02G110300/TraesCS4B02G193700/…
GO:0032454	histone demethylase activity (H3-K9 specific)	5/1717	23/62343	0.00035	0.00999	5	molecular_function	TraesCS1A02G195700/TraesCS1B02G210400/TraesCS1D02G199000/TraesCS6A02G266300/TraesCS6B02G293600
GO:0048856	anatomical structure development	5/1540	29/59197	0.000836	0.0102	5	biological_process	TraesCS1B02G285900/TraesCS1D02G276200/TraesCS3A02G371700/TraesCS3B02G404000/TraesCS3D02G364800
GO:0019760	glucosinolate metabolic process	8/1540	77/59197	0.000885	0.0104	8	biological_process	TraesCS2B02G417600/TraesCS2D02G397100/TraesCS3D02G044000/TraesCS5D02G084600/TraesCS5D02G164600/TraesCS6A02G256600/TraesCS6B02G268700/TraesCS6D02G237800
GO:0010322	regulation of isopentenyl diphosphate biosynthetic process, methylerythritol 4-phosphate pathway	3/1540	8/59197	0.000892	0.0104	3	biological_process	TraesCS3D02G083700/TraesCS5A02G190700/TraesCS5D02G200200
GO:1902395	regulation of 1-deoxy-D-xylulose-5-phosphate synthase activity	3/1540	8/59197	0.000892	0.0104	3	biological_process	TraesCS3D02G083700/TraesCS5A02G190700/TraesCS5D02G200200
GO:0008104	protein localization	7/1540	61/59197	0.00102	0.0117	7	biological_process	TraesCS3A02G252800/TraesCS3B02G284600/TraesCS3B02G288900/TraesCS3D02G253500/TraesCS6A02G209000/TraesCS6B02G238000/TraesCS6D02G192500
GO:0043268	positive regulation of potassium ion transport	4/1540	18/59197	0.00104	0.0118	4	biological_process	TraesCS3B02G422400/TraesCS3D02G382700/TraesCS3D02G382800/TraesCS3D02G383000
GO:0004805	trehalose-phosphatase activity	6/1717	37/62343	0.000484	0.0131	6	molecular_function	TraesCS1A02G210400/TraesCS1D02G213700/TraesCS2A02G161000/TraesCS6A02G248400/TraesCS6B02G276300/TraesCS6D02G230500
GO:0004888	transmembrane signaling receptor activity	9/1717	84/62343	0.000515	0.0133	9	molecular_function	TraesCS6A02G124300/TraesCS6A02G125000/TraesCS6A02G125500/TraesCS6B02G152300/TraesCS6B02G152600/TraesCS6B02G152900/TraesCS6B02G153100/TraesCS6D02G114600/TraesCS6D02G115400
GO:0009687	abscisic acid metabolic process	3/1540	9/59197	0.00131	0.0144	3	biological_process	TraesCS6A02G271300/TraesCS6B02G298500/TraesCS6D02G243800
GO:0034605	cellular response to heat	11/1540	143/59197	0.00135	0.0146	11	biological_process	TraesCS1A02G350400/TraesCS4A02G062800/TraesCS5A02G321300/TraesCS5B02G315600/TraesCS5B02G321800/TraesCS5D02G328100/TraesCS6A02G330500/TraesCS6B02G361400/TraesCS6D02G309600/TraesCS7A02G169300/TraesCS7D02G170600
GO:0009504	cell plate	9/1665	85/63964	0.000375	0.0151	9	cellular_component	TraesCS1B02G044800/TraesCS1D02G036500/TraesCS3A02G391300/TraesCS3B02G423500/TraesCS3D02G384300/TraesCS5A02G425600/TraesCS5B02G427600/TraesCS7A02G049300/TraesCS7D02G044400
GO:0009751	response to salicylic acid	26/1540	526/59197	0.00159	0.0169	26	biological_process	TraesCS1A02G410500/TraesCS1A02G410700/TraesCS2D02G442000/TraesCS3A02G343700/TraesCS3A02G343900/TraesCS3B02G375800/TraesCS3D02G238300/TraesCS3D02G518600/TraesCS5A02G185700/TraesCS5A02G445700/TraesCS5B02G183800/TraesCS5B02G454100/TraesCS5B02G458300/TraesCS5D02G190700/TraesCS5D02G190800/TraesCS6A02G123300/TraesCS6A02G146900/TraesCS6A02G330500/TraesCS6B02G151500/TraesCS6B02G361400/TraesCS6D02G113500/…
GO:0033512	L-lysine catabolic process to acetyl-CoA via saccharopine	3/1540	10/59197	0.00184	0.0189	3	biological_process	TraesCS6A02G344000/TraesCS6B02G376200/TraesCS6D02G325100
GO:0060776	simple leaf morphogenesis	3/1540	10/59197	0.00184	0.0189	3	biological_process	TraesCS2A02G194500/TraesCS2B02G212400/TraesCS2D02G193400
GO:0005544	calcium-dependent phospholipid binding	7/1717	56/62343	0.000847	0.0191	7	molecular_function	TraesCS3B02G392100/TraesCS3B02G392200/TraesCS3B02G392500/TraesCS3D02G353600/TraesCS3D02G353700/TraesCS3D02G353800/TraesCS3D02G353900
GO:2000762	regulation of phenylpropanoid metabolic process	5/1540	35/59197	0.00201	0.0201	5	biological_process	TraesCS4A02G228600/TraesCS4A02G228800/TraesCS4D02G085000/TraesCS7B02G257400/TraesCS7D02G352400
GO:0055072	iron ion homeostasis	13/1540	198/59197	0.00219	0.0215	13	biological_process	TraesCS1A02G283900/TraesCS1B02G204100/TraesCS1D02G162800/TraesCS2A02G264900/TraesCS2B02G214600/TraesCS4A02G429700/TraesCS4A02G486100/TraesCS4D02G236000/TraesCS6A02G256400/TraesCS6B02G269000/TraesCS7A02G008900/TraesCS7B02G359700/TraesCS7D02G008600
GO:0016998	cell wall macromolecule catabolic process	8/1540	89/59197	0.00226	0.0215	8	biological_process	TraesCS3A02G312500/TraesCS3B02G159700/TraesCS4D02G358700/TraesCS5A02G548500/TraesCS5D02G408200/TraesCS6A02G216100/TraesCS6B02G246800/TraesCS6D02G199500
GO:0009932	cell tip growth	5/1540	36/59197	0.00228	0.0215	5	biological_process	TraesCS1B02G204100/TraesCS1D02G162800/TraesCS4A02G486100/TraesCS7A02G008900/TraesCS7D02G008600
GO:1900036	positive regulation of cellular response to heat	4/1540	22/59197	0.00229	0.0215	4	biological_process	TraesCS2B02G448400/TraesCS6A02G235100/TraesCS6B02G263800/TraesCS6D02G217800
GO:0048531	beta-1,3-galactosyltransferase activity	3/1717	8/62343	0.00105	0.0228	3	molecular_function	TraesCS5A02G235300/TraesCS5B02G233700/TraesCS5D02G242400
GO:0010336	gibberellic acid homeostasis	5/1540	37/59197	0.00258	0.0239	5	biological_process	TraesCS2D02G375300/TraesCS3D02G449900/TraesCS6A02G221900/TraesCS6B02G259200/TraesCS6D02G213100
GO:0005992	trehalose biosynthetic process	6/1540	54/59197	0.00273	0.025	6	biological_process	TraesCS1A02G210400/TraesCS1D02G213700/TraesCS2A02G161000/TraesCS6A02G248400/TraesCS6B02G276300/TraesCS6D02G230500
GO:1901371	regulation of leaf morphogenesis	6/1540	55/59197	0.003	0.0272	6	biological_process	TraesCS6A02G259200/TraesCS6B02G266600/TraesCS6B02G286500/TraesCS6D02G240300/TraesCS7B02G188200/TraesCS7D02G022600
GO:0006024	glycosaminoglycan biosynthetic process	3/1540	12/59197	0.00324	0.0285	3	biological_process	TraesCS5A02G394900/TraesCS5B02G399800/TraesCS5D02G404300
GO:0006065	UDP-glucuronate biosynthetic process	3/1540	12/59197	0.00324	0.0285	3	biological_process	TraesCS5A02G394900/TraesCS5B02G399800/TraesCS5D02G404300
GO:0045087	innate immune response	18/1540	336/59197	0.00341	0.0297	18	biological_process	TraesCS2D02G079200/TraesCS2D02G551600/TraesCS4A02G183000/TraesCS4A02G428200/TraesCS4D02G130300/TraesCS5A02G322300/TraesCS5D02G329100/TraesCS6A02G168900/TraesCS6B02G196800/TraesCS6B02G197000/TraesCS6B02G436300/TraesCS6B02G471100/TraesCS6D02G157800/TraesCS6D02G157900/TraesCS6D02G158300/TraesCS6D02G158400/TraesCS7A02G061600/TraesCS7B02G428000
GO:0009409	response to cold	40/1540	975/59197	0.0036	0.031	40	biological_process	TraesCS1D02G264000/TraesCS2A02G381900/TraesCS2A02G514200/TraesCS2D02G096000/TraesCS3B02G354000/TraesCS3B02G422400/TraesCS3B02G476000/TraesCS3D02G027500/TraesCS3D02G318500/TraesCS3D02G382700/TraesCS3D02G382800/TraesCS3D02G383000/TraesCS3D02G484600/TraesCS4A02G106400/TraesCS4A02G124900/TraesCS4B02G197800/TraesCS4B02G228000/TraesCS4D02G181100/TraesCS4D02G198600/TraesCS5A02G220200/TraesCS5A02G477900/…
GO:0008883	glutamyl-tRNA reductase activity	3/1717	9/62343	0.00155	0.0322	3	molecular_function	TraesCS7A02G125600/TraesCS7B02G024500/TraesCS7D02G122600
GO:0006044	N-acetylglucosamine metabolic process	3/1540	13/59197	0.00413	0.0339	3	biological_process	TraesCS6A02G209000/TraesCS6B02G238000/TraesCS6D02G192500
GO:0010018	far-red light signaling pathway	3/1540	13/59197	0.00413	0.0339	3	biological_process	TraesCS6A02G236700/TraesCS6B02G265200/TraesCS6D02G219300
GO:0050435	amyloid-beta metabolic process	3/1540	13/59197	0.00413	0.0339	3	biological_process	TraesCS6A02G209000/TraesCS6B02G238000/TraesCS6D02G192500
GO:1902966	positive regulation of protein localization to early endosome	3/1540	13/59197	0.00413	0.0339	3	biological_process	TraesCS6A02G209000/TraesCS6B02G238000/TraesCS6D02G192500
GO:1905166	negative regulation of lysosomal protein catabolic process	3/1540	13/59197	0.00413	0.0339	3	biological_process	TraesCS6A02G209000/TraesCS6B02G238000/TraesCS6D02G192500
GO:0030154	cell differentiation	35/1540	841/59197	0.00497	0.04	35	biological_process	TraesCS1A02G097300/TraesCS1A02G125800/TraesCS1A02G279200/TraesCS1B02G401700/TraesCS1D02G127700/TraesCS2A02G381900/TraesCS3B02G157500/TraesCS3D02G109800/TraesCS3D02G401700/TraesCS5B02G286100/TraesCS5D02G137900/TraesCS5D02G294500/TraesCS6A02G224000/TraesCS6A02G224100/TraesCS6A02G224200/TraesCS6A02G236700/TraesCS6A02G259000/TraesCS6B02G257000/TraesCS6B02G257200/TraesCS6B02G257300/TraesCS6B02G265200/…
GO:0080142	regulation of salicylic acid biosynthetic process	6/1540	61/59197	0.00504	0.0401	6	biological_process	TraesCS3B02G045900/TraesCS3D02G041800/TraesCS5A02G090000/TraesCS5A02G413700/TraesCS5B02G417200/TraesCS5D02G422700
GO:0050890	cognition	3/1540	14/59197	0.00516	0.0407	3	biological_process	TraesCS6A02G209000/TraesCS6B02G238000/TraesCS6D02G192500
GO:0033843	xyloglucan 6-xylosyltransferase activity	3/1717	10/62343	0.00216	0.0419	3	molecular_function	TraesCS4A02G116100/TraesCS4B02G188100/TraesCS4D02G189500
GO:0016491	oxidoreductase activity	49/1717	1159/62343	0.00237	0.0443	49	molecular_function	TraesCS1A02G399900/TraesCS1A02G407600/TraesCS1A02G424100/TraesCS1B02G168500/TraesCS1D02G303600/TraesCS2A02G091000/TraesCS2A02G091100/TraesCS2A02G277900/TraesCS2A02G542600/TraesCS2A02G548100/TraesCS2D02G002800/TraesCS2D02G089000/TraesCS2D02G090200/TraesCS3A02G340200/TraesCS3B02G004500/TraesCS3B02G167400/TraesCS3B02G371800/TraesCS3B02G574600/TraesCS3D02G148300/TraesCS3D02G333700/TraesCS3D02G514300/…

## Sheet: XNT5vsC5
GO term	Description	Ratio in foreground list	Ratio in background list	P-value	FDR	Number in foreground list	Group	GeneID
GO:0046870	cadmium ion binding	4/213	28/62343	2.54e-06	0.000549	4	molecular_function	TraesCS1A02G050600/TraesCS1A02G050900/TraesCS1D02G052900/TraesCS1D02G053000
GO:0055073	cadmium ion homeostasis	4/198	41/59197	1.12e-05	0.00317	4	biological_process	TraesCS1A02G050600/TraesCS1A02G050900/TraesCS1D02G052900/TraesCS1D02G053000
GO:0051498	syn-copalyl diphosphate synthase activity	3/213	19/62343	3.66e-05	0.00395	3	molecular_function	TraesCS2A02G027800/TraesCS2B02G445500/TraesCS2D02G537200
GO:0009686	gibberellin biosynthetic process	5/198	113/59197	4.17e-05	0.00592	5	biological_process	TraesCS2A02G027800/TraesCS2A02G363800/TraesCS2B02G445300/TraesCS2B02G445500/TraesCS2D02G537200
GO:0042973	glucan endo-1,3-beta-D-glucosidase activity	6/213	235/62343	0.00017	0.0099	6	molecular_function	TraesCS1B02G454500/TraesCS3A02G481600/TraesCS3B02G526600/TraesCS3B02G529700/TraesCS3D02G478300/TraesCS6B02G355600
GO:0016157	sucrose synthase activity	3/213	34/62343	0.000218	0.0099	3	molecular_function	TraesCS2A02G406700/TraesCS2B02G424300/TraesCS7A02G040900
GO:0015643	toxic substance binding	2/213	8/62343	0.000321	0.0099	2	molecular_function	TraesCS1A02G170700/TraesCS1D02G168400
GO:0033885	10-hydroxy-9-(phosphonooxy)octadecanoate phosphatase activity	2/213	8/62343	0.000321	0.0099	2	molecular_function	TraesCS1A02G170700/TraesCS1D02G168400
GO:0052642	lysophosphatidic acid phosphatase activity	2/213	8/62343	0.000321	0.0099	2	molecular_function	TraesCS1A02G170700/TraesCS1D02G168400
GO:0031176	endo-1,4-beta-xylanase activity	3/213	44/62343	0.00047	0.0127	3	molecular_function	TraesCS3A02G038200/TraesCS4B02G227000/TraesCS4D02G227700
GO:0051119	sugar transmembrane transporter activity	4/213	112/62343	0.000617	0.0139	4	molecular_function	TraesCS7A02G147300/TraesCS7B02G050500/TraesCS7B02G064400/TraesCS7D02G149000
GO:0008889	glycerophosphodiester phosphodiesterase activity	3/213	49/62343	0.000645	0.0139	3	molecular_function	TraesCS2A02G176400/TraesCS2A02G285900/TraesCS6D02G033700
GO:0005452	inorganic anion exchanger activity	2/213	13/62343	0.000884	0.0159	2	molecular_function	TraesCS1A02G117500/TraesCS1D02G118600
GO:0080139	borate efflux transmembrane transporter activity	2/213	13/62343	0.000884	0.0159	2	molecular_function	TraesCS1A02G117500/TraesCS1D02G118600
GO:0000287	magnesium ion binding	8/213	594/62343	0.00109	0.0168	8	molecular_function	TraesCS1A02G170700/TraesCS1D02G168400/TraesCS2A02G027800/TraesCS2B02G445500/TraesCS2D02G537200/TraesCS4D02G057100/TraesCS5B02G374000/TraesCS7A02G442500
GO:0004301	epoxide hydrolase activity	2/213	16/62343	0.00135	0.0195	2	molecular_function	TraesCS1A02G170700/TraesCS1D02G168400
GO:0046272	stilbene catabolic process	2/198	8/59197	0.000308	0.0218	2	biological_process	TraesCS1A02G170700/TraesCS1D02G168400
GO:0090181	regulation of cholesterol metabolic process	2/198	8/59197	0.000308	0.0218	2	biological_process	TraesCS1A02G170700/TraesCS1D02G168400
GO:0080029	cellular response to boron-containing substance levels	2/198	10/59197	0.000492	0.0241	2	biological_process	TraesCS1A02G117500/TraesCS1D02G118600
GO:0005985	sucrose metabolic process	3/198	50/59197	0.000643	0.0241	3	biological_process	TraesCS2A02G406700/TraesCS2B02G424300/TraesCS7A02G040900
GO:0042759	long-chain fatty acid biosynthetic process	2/198	12/59197	0.000719	0.0241	2	biological_process	TraesCS1A02G170700/TraesCS1D02G168400
GO:1900458	negative regulation of brassinosteroid mediated signaling pathway	3/198	52/59197	0.000722	0.0241	3	biological_process	TraesCS6D02G293200/TraesCS7A02G175200/TraesCS7D02G176700
GO:0046713	borate transport	2/198	13/59197	0.000847	0.0241	2	biological_process	TraesCS1A02G117500/TraesCS1D02G118600
GO:0097176	epoxide metabolic process	2/198	13/59197	0.000847	0.0241	2	biological_process	TraesCS1A02G170700/TraesCS1D02G168400
GO:0010438	cellular response to sulfur starvation	2/198	14/59197	0.000986	0.0249	2	biological_process	TraesCS6A02G012700/TraesCS6D02G015400
GO:0051707	response to other organism	4/198	132/59197	0.00105	0.0249	4	biological_process	TraesCS2D02G029800/TraesCS4A02G005500/TraesCS4B02G299600/TraesCS5B02G382400
GO:1904813	ficolin-1-rich granule lumen	2/204	10/63964	0.000448	0.0273	2	cellular_component	TraesCS1A02G336100/TraesCS1D02G338500
GO:0009636	response to toxic substance	4/198	141/59197	0.00134	0.0293	4	biological_process	TraesCS1A02G170700/TraesCS1A02G235800/TraesCS1A02G282300/TraesCS1D02G168400
GO:0046839	phospholipid dephosphorylation	2/198	17/59197	0.00146	0.0297	2	biological_process	TraesCS1A02G170700/TraesCS1D02G168400
GO:0102360	daphnetin 3-O-glucosyltransferase activity	2/213	22/62343	0.00257	0.0308	2	molecular_function	TraesCS2B02G040600/TraesCS2D02G029800
GO:0102425	myricetin 3-O-glucosyltransferase activity	2/213	22/62343	0.00257	0.0308	2	molecular_function	TraesCS2B02G040600/TraesCS2D02G029800
GO:0005782	peroxisomal matrix	2/204	16/63964	0.00118	0.036	2	cellular_component	TraesCS1A02G170700/TraesCS1D02G168400
GO:0006076	(1->3)-beta-D-glucan catabolic process	2/198	20/59197	0.00203	0.0361	2	biological_process	TraesCS3B02G529700/TraesCS3D02G478300
GO:0006071	glycerol metabolic process	3/198	80/59197	0.00251	0.0419	3	biological_process	TraesCS2A02G176400/TraesCS2A02G285900/TraesCS6D02G033700
GO:0042632	cholesterol homeostasis	2/198	23/59197	0.00269	0.0424	2	biological_process	TraesCS1A02G170700/TraesCS1D02G168400
GO:0043312	neutrophil degranulation	2/198	24/59197	0.00293	0.0437	2	biological_process	TraesCS1A02G336100/TraesCS1D02G338500
GO:0005615	extracellular space	8/204	720/63964	0.00234	0.0476	8	cellular_component	TraesCS1A02G050600/TraesCS1A02G050900/TraesCS1D02G052900/TraesCS1D02G053000/TraesCS3A02G000100/TraesCS5A02G439800/TraesCS7B02G084300/TraesCS7B02G359700
