# Supplementary material for: Molecular dissection of Xinong 511 spike rachis response to Fusarium head blight infection
Source: Stress Biol. 2025 Jul 23;5(1):48. doi: 10.1007/s44154-025-00240-x (PMC12287499; doi:10.1007/s44154-025-00240-x)
Supplement: Supplementary file 2 — Additional file 2: Table S1. Summary of RNA-Seq reads mapping results. Table S2. GO enrichment of significant terms generated from differentially regulated genes. Table S3. DEGs were found in phenylpropanoid pathway. Table S4. Data of WGCNA analysis. Table S5. List of all primers used in this study. Table S6. Summary of RNA-Seq reads mapping results in population transcriptomics. Table S7. A FPKM value in population transcriptomics. Table S8. DEGs were found in population transcriptomics. Table S9. GO enrichment of significant terms generated from differentially regulated genes in population transcriptomics. Table S10. GO enrichment of significant terms generated from differentially expressed genes between XN511 and AK58 under mock-inoculated condition. [file 44154_2025_240_MOESM2_ESM.zip › Table S3 DEGs were found in phenylpropanoid pathwayR1.xlsx]

## Sheet: Sheet1
Table S3. Differentially expressed genes (DEGs) were found in phenylpropanoid pathway,Differentially expressed genes were considered if absolute value of |log2 fold change|>=1, p<0.05, and FPKM>=1.
Gene_ID	AK_T1vsC1	AK_T3vsC3	AK_T5vsC3	XN_T1vsC1	XN_T3vsC3	XN_T5vsC5	XNvsAK_T1	XNvsAK_T3	XNvsAK_T5	gene	Description
TraesCS2A02G196700	-	1.63854	2.71181	-	1.31075	-	2.3815	-	-	PAL	phenylalanine ammonia-lyase-like [Aegilops tauschii subsp. tauschii]
TraesCS2A02G381100	-	1.92897	2.16566	-	1.07391	-	2.15253	-	-	PAL	Phenylalanine ammonia-lyase OS=Triticum aestivum OX=4565 GN=PAL PE=3 SV=1
TraesCS2B02G398400	-	2.1249	2.3581	-	1.3096	-	3.10962	-	-	PAL	Phenylalanine ammonia-lyase OS=Triticum aestivum OX=4565 GN=PAL PE=3 SV=1
TraesCS4A02G401300	-	2.82508	3.05149	-	-	-	3.51034	-	-3.10297	PAL	Phenylalanine ammonia-lyase OS=Triticum aestivum OX=4565 GN=PAL PE=3 SV=1
TraesCS2D02G377600	-	1.16113	1.48282	-	1.4395	-	-	-	-	PAL	phenylalanine ammonia-lyase [Aegilops tauschii subsp. tauschii]
TraesCS2A02G145800	-	-	3.46973	-	-	-	2.35639	-	-2.80696	4CL	coenzyme A ligase [Hordeum vulgare]
TraesCS2B02G171200	-	1.13641	3.65433	-	-	-	1.91071	-	-2.93935	4CL	probable 4-coumarate--CoA ligase 5 [Aegilops tauschii subsp. tauschii]
TraesCS2D02G150400	-	-	3.64108	-	-	-	2.7547	-	-4.17741	4CL	probable 4-coumarate--CoA ligase 5 [Aegilops tauschii subsp. tauschii]
TraesCS6A02G151700	-	1.04049	1.65621	-	-	-	1.37468	-	-	4CL	putative 4-coumarate--CoA ligase 3 [Triticum urartu]
TraesCS6B02G179900	-	-	1.20458	-	-	-	-	-	-	4CL	un-med protein product [Triticum turgidum subsp. durum]
TraesCS6D02G141700	-	1.30728	1.61191	-	-	-	1.24581	-	-	4CL	probable 4-coumarate--CoA ligase 3 [Aegilops tauschii subsp. tauschii]
TraesCS1D02G425400	-	1.74552	2.8613	-	-	-	-	-	-1.99395	CCR	Cin-moyl-CoA reductase-like SNL6 OS=Oryza sativa subsp. japonica OX=39947 GN=SNL6 PE=3 SV=1
TraesCS5A02G163400	2.11751	3.78419	5.38575	-	-	-	-	-	-4.3844	CCR	Cin-moyl-CoA reductase 1 OS=Arabidopsis thalia- OX=3702 GN=CCR1 PE=1 SV=1
TraesCS5D02G168400	-	3.69133	3.49763	-	-	-	-	-	-3.27017	CCR	Cin-moyl-CoA reductase 1 OS=Arabidopsis thalia- OX=3702 GN=CCR1 PE=1 SV=1
TraesCS7B02G052600	-	2.53174	3.26162	-	-	-	1.59481	-	-1.55655	CCR	Cin-moyl-CoA reductase 1 OS=Arabidopsis thalia- OX=3702 GN=CCR1 PE=1 SV=1
TraesCS7B02G052700	1.30822	2.37951	3.82876	-	-	-	1.40478	1.68188	-	CCR	Cin-moyl-CoA reductase 1 OS=Arabidopsis thalia- OX=3702 GN=CCR1 PE=1 SV=1
TraesCS7D02G150500	-	1.08465	2.25568	-	-	-	1.39488	-	-2.45098	CCR	Cin-moyl-CoA reductase 1 OS=Arabidopsis thalia- OX=3702 GN=CCR1 PE=1 SV=1
TraesCS7D02G150600	-	1.9724	3.96391	-	-	-	1.11343	-	-	CCR	Cin-moyl-CoA reductase 1 OS=Arabidopsis thalia- OX=3702 GN=CCR1 PE=1 SV=1
TraesCS7A02G149000	-	2.88104	5.30536	-	-	-	-	-	-4.13076	CCR	cin-moyl-CoA reductase 1-like [Aegilops tauschii subsp. tauschii]
TraesCS2D02G064900	-1.07769	1.34164	1.64851	-	1.60318	-	-	-	-1.4748	CAD	Probable cin-myl alcohol dehydroge-se 6 OS=Oryza sativa subsp. japonica OX=39947 GN=CAD6 PE=2 SV=2
TraesCS5B02G202700	-1.16479	1.79207	-	-	-	-	-	-	-	CAD	Probable cin-myl alcohol dehydroge-se 8D OS=Oryza sativa subsp. japonica OX=39947 GN=CAD8D PE=2 SV=1
TraesCS5B02G209800	-	1.0761	1.38292	-	-	-	-1.43041	-	-	CAD	Probable cin-myl alcohol dehydroge-se 8D OS=Oryza sativa subsp. japonica OX=39947 GN=CAD8D PE=2 SV=1
TraesCS5D02G210600	-	3.84586	1.73037	-	1.73048	-	-	-	-2.83371	CAD	Probable cin-myl alcohol dehydroge-se 8D OS=Oryza sativa subsp. japonica OX=39947 GN=CAD8D PE=2 SV=1
TraesCS6B02G201600	-	1.6017	1.57687	-	-	-	1.05822	-	-1.03285	CAD	Probable cin-myl alcohol dehydroge-se OS=Lolium perenne OX=4522 PE=2 SV=1
TraesCS6D02G162800	-	1.42061	1.40552	-	-	-	1.13033	-	-1.19221	CAD	Probable cin-myl alcohol dehydroge-se OS=Lolium perenne OX=4522 PE=2 SV=1
TraesCS6A02G173700	-	1.25051	1.17384	-	-	-	-	-	-	CAD	Probable cin-myl alcohol dehydroge-se OS=Lolium perenne OX=4522 PE=2 SV=1
TraesCS6A02G369800	-	1.68827	-	-	-	-	-	1.87216	1.58219	CAD	Probable cin-myl alcohol dehydroge-se 5 OS=Oryza sativa subsp. japonica OX=39947 GN=CAD5 PE=3 SV=2
TraesCS2A02G527700	-	-	1.45437	-	-	-	-	1.95185	-1.84006	CHS	Chalcone synthase 1 OS=Hordeum vulgare OX=4513 GN=CHS1 PE=3 SV=1
TraesCS2B02G038700	-	1.60011	-	-	-	-	-	-2.17782	-	CHS	Chalcone synthase 2 OS=Secale cereale OX=4550 GN=CHS2 PE=2 SV=1
TraesCS5D02G488700	-	8.84913	-	-	-	-	-	-	-	CHS	Chalcone synthase 2 OS=Secale cereale OX=4550 GN=CHS2 PE=2 SV=1
TraesCS2B02G558400	-	-	1.70411	1.30459	-	-	5.82323	3.48036	-	CHS	Chalcone synthase 1 OS=Hordeum vulgare OX=4513 GN=CHS1 PE=3 SV=1
TraesCS7B02G038200	-	-	3.03343	-	-	-	-	-	-	CHS	chalcone synthase [Pyrus communis]
TraesCS2D02G530600	-	-	1.69373	-	-	-	2.18012	2.64673	-	CHS	Chalcone synthase 1 OS=Hordeum vulgare OX=4513 GN=CHS1 PE=3 SV=1
TraesCS5D02G489000	-	1.50078	2.32905	2.19406	-	-	-	-	-1.86195	CHI	chalcone--flavonone isomerase [Aegilops tauschii subsp. tauschii]
TraesCS5D02G145400	-	-	-	1.50082	-	-	-	2.64697	-	CHI	probable chalcone--flavonone isomerase 3 [Aegilops tauschii subsp. tauschii]
TraesCS5A02G146900	-	-	-	-	-	-	-	4.0925	-	CHI	probable chalcone--flavonone isomerase 3 [Aegilops tauschii subsp. tauschii]
TraesCS5B02G145800	-	-	-	-	-	-	-	2.1561	-	CHI	probable chalcone--flavonone isomerase 3 [Aegilops tauschii subsp. tauschii]
TraesCS5B02G488900	-	-	-	-	-	-	-	1.53975	-	CHI	chalcone flavanone isomerase [Triticum aestivum]
TraesCS6D02G004300	1.39092	-	-	-	-	-	-5.66479	-2.74383	-	ANS	leucoanthocyanidin dioxyge-se-like [Aegilops tauschii subsp. tauschii]
TraesCS7A02G127600	-	1.16212	1.15018	-	-	-	-	-	-	CCo-AOMT	Caffeoyl-CoA O-methyltransferase 2 [Triticum urartu]
TraesCS7B02G027200	-	1.12344	-	-	-	-	-	-	-	CCo-AOMT	Caffeoyl-CoA O-methyltransferase 1 OS=Zea mays OX=4577 GN=CCOAOMT1 PE=2 SV=1
TraesCS2A02G490100	-	2.0624	-	-	-	-	1.52017	-	-3.62934	CYP	Cytochrome P450 84A1 OS=Arabidopsis thalia- OX=3702 GN=CYP84A1 PE=1 SV=1
TraesCS2D02G043500	-	2.67191	3.18746	-	-	-	2.38667	1.85536	-	CYP	Cytochrome P450 93G1 OS=Oryza sativa subsp. japonica OX=39947 GN=CYP93G1 PE=1 SV=1
TraesCS2A02G044900	-	-	2.67641	-	-	-1.09554	1.8101	-	-1.70168	CYP	Cytochrome P450 93G1 OS=Oryza sativa subsp. japonica OX=39947 GN=CYP93G1 PE=1 SV=1
TraesCS2B02G057100	-	-	-	-	-	-	2.76318	2.49239	-1.27579	CYP	Cytochrome P450 93G1 OS=Oryza sativa subsp. japonica OX=39947 GN=CYP93G1 PE=1 SV=1
TraesCS2B02G518400	-	3.11085	-	-	-	-	-	-	-	CYP	Cytochrome P450 84A1 OS=Arabidopsis thalia- OX=3702 GN=CYP84A1 PE=1 SV=1
TraesCS2D02G458800	-	-1.36603	-	-	-	-	-	-	-	DFR	Dihydroflavonol 4-reductase OS=Dianthus caryophyllus OX=3570 GN=A PE=2 SV=1
TraesCS7B02G350500	-	-	-	-	-	-	-2.09563	1.18241	2.46946	DFR	dihydroflavonol 4-reductase isoform X1 [Aegilops tauschii subsp. tauschii]	Defense mechanisms	-D dependent epimerase/dehydratase family	Putative anthocyanidin reductase OS=Ginkgo biloba OX=3311 PE=2 SV=1	--	--	dihydroflavonol 4-reductase isoform X1 [Aegilops tauschii subsp. tauschii]
TraesCS3B02G257900	-	-	-	-	-	-	-	1.12976	-	DFR	dihydroflavonol 4-reductase [Triticum aestivum]
TraesCS2B02G413000	-1.91799	1.58937	-	-	-	-	-	-	-1.96087	F3D	Flavanone 3-dioxyge-se 2 OS=Oryza sativa subsp. japonica OX=39947 GN=F3H-2 PE=1 SV=1
TraesCS2D02G392800	-2.31742	1.79917	-	-	-	-	3.93566	-	-2.76807	F3D	Flavanone 3-dioxyge-se 2 OS=Oryza sativa subsp. japonica OX=39947 GN=F3H-2 PE=1 SV=1
TraesCS4B02G346900	-1.27882	-	1.15176	-	-	-	-	-	-1.86142	F3D	Flavanone 3-dioxyge-se 2 OS=Oryza sativa subsp. japonica OX=39947 GN=F3H-2 PE=1 SV=1
TraesCS2A02G395000	-	2.05983	-	-	-	-	4.92743	-	-3.01544	F3D	Flavanone 3-dioxyge-se 2 OS=Oryza sativa subsp. japonica OX=39947 GN=F3H-2 PE=1 SV=1
TraesCS2A02G511300	-	-	1.84352	-	-	-	1.48375	-	-1.13502	FOGT	UDP-glycosyltransferase 89B1-like [Aegilops tauschii subsp. tauschii]
TraesCS2D02G512700	-	-	1.49603	-	-	-	-	-	-1.67742	FOGT	UDP-glycosyltransferase 89B1-like [Aegilops tauschii subsp. tauschii]
TraesCS6B02G011100	-	3.30178	-	-	-	-	-	-	2.4123	FOMT	Flavone O-methyltransferase 1 OS=Triticum aestivum OX=4565 GN=OMT1 PE=1 SV=1
TraesCS7B02G245500	-	1.03011	1.32228	-	-	-	-	-	-	FOMT	Rec-me: Full=Flavone O-methyltransferase 1; Alt-me: Full=Caffeic acid O-methyltransferase; Short=TaCOMT1 [Triticum aestivum]
TraesCS2D02G029800	1.09276	1.9754	4.93455	-	-	-1.65642	-	-	-4.52347	UFGH	UDP-glucose flavonoid 3-O-glucosyltransferase 7-like [Aegilops tauschii subsp. tauschii]
TraesCS7A02G411700	-	-	2.11243	1.98809	-	-	2.47337	1.53328	-2.04569	CYP75B4	Flavonoid 3'-monooxyge-se CYP75B4 OS=Oryza sativa subsp. japonica OX=39947 GN=CYP75B4 PE=2 SV=1
TraesCS7B02G310900	-	-	1.25433	2.05483	-	-	2.53575	2.44018	-2.86142	CYP75B4	Flavonoid 3'-monooxyge-se CYP75B4 OS=Oryza sativa subsp. japonica OX=39947 GN=CYP75B4 PE=2 SV=1
TraesCS1D02G450100	-	-	-	-	-	-	-2.82134	1.15037	4.46242	CYP75B4	Flavonoid 3'-monooxyge-se CYP75B3 OS=Oryza sativa subsp. japonica OX=39947 GN=CYP75B3 PE=2 SV=1
TraesCS1A02G442300	-	-	1.52509	-	-	-	-3.2529	-1.39604	-	CYP75B4	Flavonoid 3'-monooxyge-se CYP75B3 OS=Oryza sativa subsp. japonica OX=39947 GN=CYP75B3 PE=2 SV=1
TraesCS7D02G404900	-	-	1.21006	2.54825	-	-	2.1222	2.12239	-1.8264	CYP75B4	Flavonoid 3'-monooxyge-se CYP75B4 OS=Oryza sativa subsp. japonica OX=39947 GN=CYP75B4 PE=2 SV=1
