# Supplementary material for: Molecular dissection of Xinong 511 spike rachis response to Fusarium head blight infection
Source: Stress Biol. 2025 Jul 23;5(1):48. doi: 10.1007/s44154-025-00240-x (PMC12287499; doi:10.1007/s44154-025-00240-x)
Supplement: Supplementary file 2 — Additional file 2: Table S1. Summary of RNA-Seq reads mapping results. Table S2. GO enrichment of significant terms generated from differentially regulated genes. Table S3. DEGs were found in phenylpropanoid pathway. Table S4. Data of WGCNA analysis. Table S5. List of all primers used in this study. Table S6. Summary of RNA-Seq reads mapping results in population transcriptomics. Table S7. A FPKM value in population transcriptomics. Table S8. DEGs were found in population transcriptomics. Table S9. GO enrichment of significant terms generated from differentially regulated genes in population transcriptomics. Table S10. GO enrichment of significant terms generated from differentially expressed genes between XN511 and AK58 under mock-inoculated condition. [file 44154_2025_240_MOESM2_ESM.zip › Table S4 Data of WGCNA analysisR1.xlsx]

## Sheet: FilterGenes_kME_MM_test
	kME_MM.cyan	kME_MM.pink	kME_MM.salmon	kME_MM.red	kME_MM.yellow	kME_MM.greenyellow	kME_MM.purple	kME_MM.green	kME_MM.black	kME_MM.brown	kME_MM.blue	kME_MM.magenta	kME_MM.tan	kME_MM.turquoise	kME_MM.grey
TraesCS1A02G050900	-0.00736297	-0.0474308	-0.0037567	0.0889057	0.200946	-0.222989	-0.33545	0.400684	-0.224488	-0.0432054	-1.94478e-05	-0.0139744	-0.052401	-0.0981519	0.440343
TraesCS1A02G117500	-0.277533	-0.273694	-0.0780409	-0.138225	0.280319	-0.00277843	-0.0899216	0.280393	0.343454	0.264146	0.0157802	-0.15699	-0.100491	-0.217046	0.251337
TraesCS1A02G155600	-0.130167	-0.130035	0.392993	0.286358	0.0507817	0.205227	0.220653	-0.266995	0.117229	-0.172715	-0.13614	0.145093	-0.440132	-0.342787	0.133705
TraesCS1A02G170700	-0.089556	-0.213147	-0.071403	-0.118089	0.115862	-0.439008	-0.52343	0.6204	-0.0730363	0.202006	-0.0957745	-0.20276	-0.0340192	-0.340574	0.345228
TraesCS1A02G239300	0.0853567	-0.116071	-0.0439328	0.0927532	0.12736	-0.278462	-0.462067	0.624906	-0.33283	-0.137214	-0.163834	-0.166531	-0.109913	-0.151249	0.195631
TraesCS1A02G260500	-0.167252	-0.248757	-0.0654437	-0.0164889	0.333539	-0.0387936	-0.273223	0.370727	0.0924237	0.186662	-0.01055	-0.0883196	0.170026	-0.113828	0.228346
TraesCS1A02G280300	-0.205729	-0.260335	-0.252479	-0.164513	0.12535	-0.280298	-0.382792	0.554536	0.023652	0.316241	0.143672	-0.301225	0.0653383	-0.0567277	0.171649
TraesCS1A02G282300	-0.105083	-0.27715	0.451987	0.357049	0.375237	-0.450203	-0.788965	0.408288	-0.359015	0.226951	0.448634	0.277245	0.297825	-0.110542	0.478711
TraesCS1A02G336100	-0.151026	-0.15429	0.102854	-0.0717654	-0.0219231	0.379003	0.0865058	-0.103203	-0.0196709	-0.121502	-0.012353	0.303189	0.245294	0.519388	-0.0743863
TraesCS1A02G444300	0.0566149	-0.114002	-0.0916893	-0.0682092	0.113368	-0.235501	-0.356238	0.485161	-0.203362	-0.0716908	-0.115464	-0.18435	-0.111714	-0.180143	0.437707
TraesCS1B02G059000	0.30675	-0.0895855	0.0214651	0.21679	0.233881	-0.207436	-0.334276	0.129223	-0.225526	0.0476666	0.309616	0.173513	0.251731	0.222334	0.0710549
TraesCS1B02G185900	-0.25553	-0.235814	-0.219061	-0.239059	-0.161386	0.427048	0.276096	0.0147591	0.341507	0.0358358	-0.202071	-0.0857264	-0.260834	-0.318691	0.00885305
TraesCS1B02G231500	0.179624	0.123437	0.0256263	-0.0105265	-0.161992	0.278907	0.177481	-0.283718	-0.130627	-0.266299	0.0419123	0.494281	0.315182	0.755692	-0.280283
TraesCS1B02G244700	-0.0423012	-0.368002	0.142878	0.601469	0.0756495	0.453562	0.212492	-0.480317	-0.0240476	-0.237657	0.0900611	0.143631	-0.0709177	0.127945	0.126542
TraesCS1B02G251700	0.0334013	-0.241062	-0.0709356	0.230811	0.0752495	-0.112688	-0.366428	0.308513	-0.281396	0.0513553	0.404691	0.212921	0.382588	0.53663	0.232921
TraesCS1B02G261100	0.0384487	-0.0894259	0.288494	0.14554	0.346376	-0.093956	-0.309431	0.216727	-0.285545	-0.179218	-0.0971894	0.0245904	-0.0171367	-0.158842	0.608616
TraesCS1B02G263300	0.0825286	0.187838	0.269152	0.104262	-0.225042	-0.414565	-0.0624813	-0.101157	0.0458303	0.254939	0.332777	0.186331	-0.200292	-0.249739	0.244684
TraesCS1B02G286100	-0.30035	-0.312275	-0.293393	-0.306048	0.139164	0.289409	0.0694897	0.208124	0.215972	0.0336689	-0.187015	-0.240261	-0.175989	-0.117852	-0.00304639
TraesCS1B02G303800	0.0617809	0.0511946	0.187098	0.263314	0.0247859	-0.17056	-0.0290894	-0.192881	-0.114206	-0.178528	0.0606891	0.121212	-0.30388	-0.197947	0.484367
TraesCS1B02G326500	-0.233585	-0.260805	0.0653305	0.0501198	-0.0381707	-0.116714	-0.117336	0.0963145	0.266363	0.280679	0.268605	0.189445	-0.253551	-0.214328	0.443088
TraesCS1B02G374700	0.00277435	0.0010411	-0.261003	-0.172121	-0.11311	0.18546	0.107056	-0.0162589	-0.00796667	-0.00547732	0.115179	0.280627	0.50513	0.872018	-0.2227
TraesCS1B02G374900	-0.0236707	0.0142095	-0.107324	-0.0843537	-0.127959	0.566521	0.431739	-0.411156	0.0796588	-0.24953	-0.0534192	0.292571	0.200509	0.705112	-0.319472
TraesCS1B02G389600	-0.0786226	-0.353766	0.248308	0.13646	0.69112	-0.252515	-0.71743	0.453216	-0.311538	-0.00113532	0.0758065	0.0874199	0.291793	-0.0965013	0.304195
TraesCS1B02G415100	0.578469	0.450512	-0.0532506	0.00495232	-0.237526	-0.0730506	0.177134	-0.247134	-0.249551	-0.234286	0.0857869	0.412253	0.230438	0.581028	-0.22953
TraesCS1B02G426100	-0.498207	-0.574969	0.13022	-0.0161999	0.1455	0.0231185	-0.21909	0.221999	0.518925	0.657797	0.337207	0.049644	0.258866	-0.130167	0.194587
TraesCS1B02G454400	-0.459828	-0.436468	0.146966	0.0366678	-0.0933142	0.582805	0.10779	-0.255313	0.272859	0.182746	0.373417	0.470841	0.408964	0.439803	-0.00299201
TraesCS1B02G454500	-0.550076	-0.489914	-0.102454	-0.226835	-0.156153	0.694664	0.251743	-0.215966	0.436782	0.237292	0.120006	0.25541	0.428428	0.289001	-0.220325
TraesCS1D02G012300	-0.332816	-0.304256	-0.212369	-0.221998	-0.196825	0.0859361	0.184989	0.00970006	0.498329	0.370762	-0.0493833	-0.179646	-0.217556	-0.280247	0.0260106
TraesCS1D02G039300	0.107898	0.0624942	-0.0536204	0.0691747	0.104414	-0.124334	-0.190071	-0.023637	-0.26704	0.0539607	0.46179	0.326546	0.601257	0.83152	-0.0668798
TraesCS1D02G052900	-0.00344849	-0.0539545	0.0385843	0.192285	0.218914	-0.201493	-0.31899	0.288927	-0.233604	-0.0505171	0.0623411	0.0482333	-0.0277207	-0.0621864	0.552449
TraesCS1D02G053000	0.00166699	-0.0389877	-0.0397419	0.0828093	0.18139	-0.243124	-0.345066	0.434209	-0.215505	-0.007919	0.025144	-0.0263926	-0.0325173	-0.0848049	0.439181
TraesCS1D02G067351	-0.0635952	-0.202063	0.721278	0.565207	0.346197	-0.165922	-0.490712	-0.000954717	-0.312827	-0.062711	0.273788	0.487414	0.0604371	-0.131382	0.469548
TraesCS1D02G080900	0.258681	-0.0304042	0.0994034	0.0743769	0.309147	-0.536165	-0.63085	0.67539	-0.494043	-0.114129	0.000642952	-0.11407	-0.0102085	-0.0938711	0.463877
TraesCS1D02G086800	0.25589	0.294536	-0.220832	-0.0932437	-0.0902691	-0.454439	-0.296208	0.500834	-0.381596	-0.1353	-0.099046	-0.16119	-0.14295	-0.122852	0.146519
TraesCS1D02G118600	-0.341114	-0.309742	-0.113219	-0.0506446	0.0496618	0.0336658	0.00124849	0.136809	0.475002	0.396375	0.168748	0.00548179	-0.0906557	-0.171222	0.454553
TraesCS1D02G166000	-0.556727	-0.431946	-0.237424	-0.286369	-0.23584	0.315913	0.1752	0.0134666	0.709252	0.650346	0.42171	0.0255024	0.0839118	-0.0609188	-0.0703094
TraesCS1D02G168400	-0.105801	-0.25061	-0.185455	-0.142032	0.144608	-0.380869	-0.45154	0.652442	-0.00733009	0.165664	-0.151523	-0.328412	-0.162251	-0.361965	0.355901
TraesCS1D02G189600	0.228097	-0.104512	-0.180771	0.20503	0.0709025	-0.0064283	-0.0121452	0.169141	-0.26116	-0.304514	-0.142053	-0.147616	-0.0809519	0.375944	0.313271
TraesCS1D02G239700	0.192968	0.0228506	-0.110511	0.195862	0.0474976	-0.409035	-0.425713	0.523958	-0.474351	-0.164515	0.15073	0.0021261	-0.0567746	0.196807	0.360634
TraesCS1D02G279800	-0.131934	-0.276894	0.500006	0.125646	0.780179	-0.0385732	-0.511834	0.147435	-0.224303	-0.118439	-0.016728	0.128002	0.11098	-0.12	0.244627
TraesCS1D02G284700	-0.0962358	-0.229524	-0.00685465	0.0309088	0.102635	-0.00735648	-0.168318	0.182442	-0.0651157	-0.0106909	-0.179302	-0.293865	0.146713	0.0935176	-0.0386317
TraesCS1D02G292700	0.0486511	0.0266284	0.0654262	0.0941986	-0.104214	0.297625	0.149915	-0.308756	-0.113044	-0.15837	0.174303	0.51029	0.464479	0.887208	-0.220001
TraesCS1D02G313600	-0.320356	-0.405269	0.139647	0.294988	-0.0371301	0.246937	0.235671	-0.293409	0.572828	0.391758	0.242155	0.0721442	-0.171005	-0.236908	0.147446
TraesCS1D02G338500	0.119634	0.0276885	-0.131839	-0.0546959	-0.102595	0.188897	0.195678	-0.134403	-0.0802302	-0.175086	-0.00067096	0.125807	0.140685	0.761319	-0.0912382
TraesCS1D02G348400	0.0896668	0.250966	0.0409136	-0.24923	-0.26451	-0.0116712	0.151616	-0.153885	-0.0473976	-0.0419704	-0.120151	0.0961201	0.256361	0.257093	-0.203435
TraesCS2A02G027800	0.129412	-0.0198198	-0.156857	-0.136433	0.0654783	0.345576	0.256947	-0.219489	-0.00506956	-0.163069	-0.0547868	0.133323	0.286206	0.799424	-0.262817
TraesCS2A02G038200	-0.0841455	-0.26706	0.304466	0.307303	0.259214	-0.0405402	-0.203979	0.089576	-0.00673505	0.0534963	0.172358	0.162885	-0.0342999	-0.0429597	0.740543
TraesCS2A02G044900	0.731712	0.0451845	-0.0131026	0.335747	0.388017	-0.195626	-0.167681	0.0856724	-0.391364	-0.346331	-0.159599	-0.0446329	0.0316361	0.171603	0.123155
TraesCS2A02G082400	-0.130231	-0.236273	0.481202	0.370395	0.144367	0.237217	-0.0690257	-0.247399	-0.0704531	-0.205973	-0.114413	0.182397	-0.115326	-0.370123	0.323109
TraesCS2A02G094800	0.624583	0.876958	-0.120277	-0.0434532	-0.137962	-0.535518	0.0424756	0.0290741	-0.5665	-0.442025	-0.212151	-0.156898	-0.199647	0.0811981	-0.161801
TraesCS2A02G114700	0.4114	0.504036	0.312478	0.217264	0.0376716	-0.103382	0.0166998	-0.140708	-0.555538	-0.650305	-0.28618	0.0941073	-0.388481	-0.152217	0.177613
TraesCS2A02G117100	0.761618	0.625507	0.238368	0.506651	-0.0459382	-0.293974	0.144998	-0.274035	-0.610864	-0.636908	-0.256496	0.0409738	-0.284993	0.0420621	0.0821335
TraesCS2A02G120100	-0.112567	-0.190214	0.550309	0.225794	0.373305	-0.318471	-0.673016	0.281662	-0.419035	0.0387688	0.396639	0.451084	0.181696	-0.0392781	0.486114
TraesCS2A02G176400	0.342092	0.705284	-0.114179	-0.00190948	-0.369578	-0.031601	0.574331	-0.487738	-0.156382	-0.424283	-0.189087	0.0413719	-0.282766	0.346363	-0.256146
TraesCS2A02G284500	-0.00733806	-0.182263	0.223343	0.312072	0.289506	-0.137644	-0.336104	0.210425	-0.193872	-0.0313437	0.0726863	0.123103	-0.014343	-0.121965	0.586175
TraesCS2A02G285900	-0.259598	-0.272652	-0.00762042	-0.212904	0.26032	0.00675329	-0.40203	0.231122	0.0157034	0.378383	0.377175	0.201758	0.741064	0.409946	-0.0751461
TraesCS2A02G406700	0.100504	-0.106243	0.427704	0.43464	0.231307	-0.143846	-0.255813	-0.019088	-0.272523	-0.135983	0.179372	0.302615	-0.0323346	0.00523091	0.776666
TraesCS2A02G462300	0.550741	0.678508	-0.191589	-0.0531369	-0.251717	-0.192655	0.425714	-0.37541	-0.149918	-0.340324	-0.352339	-0.137011	-0.271631	-0.0946247	-0.169963
TraesCS2A02G544800	0.0080883	0.00441787	0.103396	0.127689	0.242642	-0.201724	-0.254755	0.261709	-0.223108	-0.0762935	0.0444493	0.0377133	-0.109888	-0.0758838	0.525057
TraesCS2A02G564900	-0.0486416	-0.176422	-0.0139694	-0.0288088	0.176463	-0.349052	-0.601459	0.664137	-0.223098	0.100142	-0.0369482	-0.130623	0.157007	-0.157717	0.287027
TraesCS2A02G586600	-0.123811	-0.155886	0.487704	0.122808	0.149706	-0.0971298	-0.257563	0.10539	-0.066194	0.0421441	0.0936743	0.206744	0.000415718	-0.145665	0.645461
TraesCS2B02G004500	0.0865763	-0.110662	0.0368628	0.150463	0.331366	-0.441918	-0.413622	0.550103	-0.205409	-0.0360256	-0.12862	-0.281814	-0.235248	-0.296417	0.288618
TraesCS2B02G040600	0.0766319	-0.0104852	-0.176993	-0.116721	0.125003	0.289156	0.167991	-0.156063	-0.0605589	-0.13362	-0.000739182	0.16991	0.451177	0.864513	-0.253006
TraesCS2B02G051400	-0.0388945	-0.182404	0.339554	0.255786	0.127945	-0.172576	-0.276884	0.164689	-0.0100139	0.115949	0.201787	0.257916	0.00766649	-0.0853269	0.717939
TraesCS2B02G087400	0.15423	-0.198104	0.455849	0.749989	0.233809	-0.186798	-0.336613	0.0445876	-0.394707	-0.226014	0.124019	0.224907	-0.0702001	-0.101767	0.744075
TraesCS2B02G137900	-0.469861	-0.312592	-0.0940069	-0.360158	-0.0824782	0.664004	0.43574	-0.278827	0.621219	0.209437	-0.104598	-0.063894	-0.0480775	-0.210834	-0.37372
TraesCS2B02G315000	0.397996	0.683215	-0.256786	-0.0289337	-0.302017	-0.0817715	0.311777	-0.230429	-0.379351	-0.371571	-0.0427564	0.187545	0.18687	0.604837	-0.344954
TraesCS2B02G361100	-0.0805816	-0.349836	-0.0131127	0.0932334	0.551658	-0.079545	-0.489545	0.342174	-0.110199	0.164807	0.0388436	0.0283851	0.478514	0.00248647	0.206701
TraesCS2B02G424300	-0.0370832	-0.137132	0.542993	0.332306	0.274237	-0.104814	-0.349981	0.0297615	-0.262973	-0.0914876	0.172593	0.365869	0.0275606	-0.0736298	0.732843
TraesCS2B02G445300	0.0517744	-0.0261697	-0.209786	-0.153787	0.0570562	0.360651	0.245059	-0.183419	-0.00318839	-0.14	-0.0300774	0.148868	0.342472	0.837014	-0.259318
TraesCS2B02G445500	0.126069	0.0276832	-0.17332	-0.109239	-0.0668865	0.238559	0.247519	-0.169683	-0.0344364	-0.158713	-0.0230633	0.106567	0.189053	0.803629	-0.175421
TraesCS2B02G456900	-0.260156	-0.299577	0.259459	0.0218933	0.106034	-0.293274	-0.494283	0.505211	-0.0470792	0.231723	0.169355	0.0440546	-0.105123	-0.322959	0.395727
TraesCS2B02G501000	0.0501337	0.0151225	-0.0388146	0.0781009	0.128421	-0.376895	-0.427042	0.550906	-0.276014	-0.00426659	0.0559605	-0.0187257	-0.0428491	-0.0344996	0.365151
TraesCS2B02G538600	0.326032	0.60453	-0.416788	-0.277176	-0.376434	0.00152125	0.32581	-0.00733175	-0.265603	-0.416492	-0.306149	-0.126258	-0.202657	0.153996	-0.336072
TraesCS2B02G618100	-0.111755	-0.35937	0.578818	0.367971	0.600863	-0.162506	-0.707944	0.210186	-0.362206	-0.0174951	0.196776	0.292716	0.297991	-0.0643452	0.362055
TraesCS2D02G021500	0.0991294	0.0159712	-0.190155	-0.12048	0.0453971	0.337165	0.244453	-0.188717	-0.0434917	-0.186548	-0.0382827	0.162849	0.352765	0.814988	-0.259913
TraesCS2D02G029700	0.0367801	-0.0852737	-0.158477	-0.0995234	0.0882085	0.434683	0.271801	-0.255921	0.0312912	-0.145644	-0.0260035	0.177624	0.352728	0.811628	-0.243287
TraesCS2D02G029800	0.0402596	-0.0926429	-0.150872	-0.134588	0.202167	0.343111	0.187894	-0.199414	0.0239961	-0.0934032	-0.0191002	0.163112	0.418193	0.790236	-0.229705
TraesCS2D02G029900	-0.0128346	-0.140704	-0.183078	-0.178979	0.108536	0.454251	0.26396	-0.206536	0.0883559	-0.0967252	-0.0708564	0.119684	0.318138	0.725992	-0.267196
TraesCS2D02G037200	-0.0854934	-0.191372	0.239091	0.219426	0.157078	-0.165974	-0.315421	0.20728	-0.0312672	0.108316	0.210946	0.194736	-0.0355574	-0.129098	0.837878
TraesCS2D02G098200	0.265503	0.283303	-0.233459	-0.0365558	-0.207684	0.1544	0.350713	-0.302364	-0.107156	-0.227504	0.0907253	0.236876	0.218055	0.913092	-0.28062
TraesCS2D02G122300	0.0122688	0.202163	-0.0833704	-0.136118	-0.26974	0.622791	0.811964	-0.667836	0.258095	-0.33308	-0.337247	0.0654939	-0.334751	0.0387017	-0.412511
TraesCS2D02G146300	-0.339858	-0.346259	0.336163	0.181093	-0.0645919	0.493628	0.188252	-0.435211	0.315033	0.134375	0.430112	0.568525	-0.00828974	0.0498619	-0.0162578
TraesCS2D02G191100	0.0877569	0.0591256	-0.170446	-0.0135491	-0.0714548	0.338541	0.255542	3.67967e-05	-0.0253191	-0.323201	-0.311038	-0.192962	-0.147438	0.105087	-0.178928
TraesCS2D02G201400	-0.0788951	0.0571135	-0.053963	-0.073145	-0.176335	0.573532	0.442961	-0.468702	0.111814	-0.130051	0.0367706	0.347712	0.370506	0.653952	-0.359065
TraesCS2D02G290300	0.112156	0.0249093	-0.176504	-0.0421165	0.123902	-0.349591	-0.383707	0.676464	-0.251615	-0.0376416	-0.0790291	-0.232242	-0.168051	-0.160458	0.271046
TraesCS2D02G293200	-0.427559	-0.37668	-0.118523	-0.246638	-0.131691	0.0829677	0.187749	-0.0679231	0.631412	0.49159	-0.0186372	-0.124275	-0.144806	-0.325419	0.100121
TraesCS2D02G303800	0.712265	0.841173	-0.230424	-0.0730718	-0.25092	-0.48159	0.152784	0.0104714	-0.483322	-0.400945	-0.179532	-0.106975	-0.146563	0.255627	-0.257928
TraesCS2D02G342600	-0.0794499	-0.238154	0.198715	0.109022	0.522369	-0.403777	-0.693152	0.553252	-0.336053	-0.0247964	0.0133949	-0.105611	0.0559993	-0.198653	0.419381
TraesCS2D02G393700	-0.376095	-0.494783	0.263695	0.0409637	0.0691925	0.587813	0.064812	-0.155391	0.310207	-0.0137302	-0.127529	0.183773	0.0089315	-0.249624	0.0972158
TraesCS2D02G422800	-0.618311	-0.473349	-0.151698	-0.342496	-0.255844	0.648845	0.489604	-0.292023	0.902484	0.486518	-0.000749572	-0.0363498	-0.0184047	-0.200044	-0.212722
TraesCS2D02G431500	0.454433	0.500515	-0.266436	-0.18288	-0.174131	-0.273555	0.0909082	0.132691	-0.320733	-0.274017	-0.1585	-0.112619	0.0128177	0.573309	-0.204541
TraesCS2D02G432000	-0.281265	-0.264869	-0.193669	-0.129857	-0.21012	0.0485229	0.252517	-0.121321	0.546811	0.423306	0.144891	-0.0875994	-0.210399	-0.202477	0.117611
TraesCS2D02G433600	-0.125436	-0.218989	0.230258	0.0742724	0.13795	-0.275281	-0.469243	0.505319	-0.14138	0.0525774	-0.00660837	-0.0462111	-0.127466	-0.235182	0.280013
TraesCS2D02G537200	-0.052049	-0.127978	-0.14456	-0.0802239	0.129864	-0.292934	-0.432762	0.638611	-0.0989464	0.153012	-0.0168836	-0.150181	0.0682408	-0.12118	0.282126
TraesCS2D02G545800	0.000723102	-0.000738644	-0.280168	0.116051	-0.0432968	-0.288313	-0.277117	0.37044	-0.10322	0.200066	0.225356	-0.0275545	0.105352	-0.0123982	0.434401
TraesCS2D02G576400	-0.219553	-0.183186	-0.173919	-0.232151	-0.122659	-0.287639	-0.374598	0.424747	0.0487553	0.446175	0.470737	-0.0540629	0.0439597	-0.0166362	0.0786967
TraesCS2D02G589800	-0.207401	-0.204257	-0.188832	-0.0207019	-0.0997525	-0.152841	-0.328761	0.370557	0.00952981	0.325575	0.347915	0.021825	0.196532	-0.0573107	0.278747
TraesCS2D02G600000	0.006554	-0.0519958	-0.0223	0.115216	0.0519685	-0.208436	-0.274517	0.238013	-0.0489117	0.0632322	0.0608956	-0.0422354	0.0417619	-0.15425	0.693099
TraesCS3A02G000100	0.0248998	-0.304596	0.0808352	0.207869	0.442659	-0.381438	-0.689772	0.583074	-0.377053	0.00780231	0.150294	-0.076125	0.069821	-0.167702	0.556542
TraesCS3A02G038200	0.365695	-0.194252	0.19175	0.506164	0.506957	-0.41152	-0.43425	0.333935	-0.358963	-0.222575	-0.165887	-0.186266	-0.177844	-0.23095	0.687233
TraesCS3A02G053800	0.0296376	0.0423852	0.480812	0.495715	-0.150015	0.345188	0.404825	-0.721855	0.0470197	-0.26245	0.0591655	0.350638	-0.290989	-0.047572	0.157522
TraesCS3A02G071300	-0.0344129	-0.310862	0.346302	0.279873	0.524746	-0.306043	-0.621575	0.478215	-0.341246	-0.0873728	-0.0210303	-0.0830414	-0.0567115	-0.277775	0.353453
TraesCS3A02G177400	0.0683689	-0.24791	0.226593	0.292044	0.41222	-0.340674	-0.588837	0.51716	-0.422911	-0.1108	-0.0408469	-0.117996	-0.0401353	-0.101522	0.384561
TraesCS3A02G209800	-0.085091	-0.0430419	-0.174063	-0.200755	-0.141435	0.715612	0.489127	-0.417771	0.172812	-0.184053	-0.114023	0.243286	0.31978	0.599116	-0.460276
TraesCS3A02G259600	-0.12869	-0.19118	0.292378	0.272198	0.472301	-0.121192	-0.479821	0.0971272	-0.282373	0.0317666	0.224386	0.125481	0.4733	0.181622	0.125682
TraesCS3A02G288600	-0.322035	-0.120899	0.0074561	-0.110269	-0.0492446	0.524914	0.299536	-0.328053	0.157238	-0.127063	-0.018949	0.0954278	0.0235647	0.3012	-0.133793
TraesCS3A02G311800	-0.0520464	-0.244215	0.0275393	-0.128263	0.316036	-0.323237	-0.544103	0.50217	-0.145294	0.0917283	-0.0730649	-0.0120823	0.167262	-0.101181	0.329797
TraesCS3A02G341600	0.164319	-0.139716	0.42177	0.702521	0.234833	-0.0969443	-0.305103	-0.0896188	-0.497711	-0.273112	0.312134	0.355239	-0.0181395	0.192762	0.479339
TraesCS3A02G419700	-0.0585122	-0.149902	-0.00395871	-0.0849775	0.137201	-0.304672	-0.498551	0.66553	-0.216202	0.0246068	-0.11771	-0.166874	0.0116188	-0.166669	0.298952
TraesCS3A02G419800	0.433846	0.333556	-0.195594	-0.0866862	-0.0679753	0.0454659	0.188756	-0.175336	-0.221267	-0.224419	0.00845697	0.258515	0.393815	0.80235	-0.36168
TraesCS3A02G457700	-0.26547	-0.356957	-0.0169488	-0.10219	-0.0219846	0.790122	0.399681	-0.347103	0.310387	-0.177746	-0.256054	0.107877	-0.0626646	0.032947	-0.181709
TraesCS3B02G089600	-0.232566	-0.408997	-0.0296654	-0.100554	0.469231	-0.124122	-0.585057	0.504934	-0.00220587	0.329784	0.0761706	0.0295909	0.583705	-0.00940238	0.204006
TraesCS3B02G089900	0.519815	0.253348	0.0475551	0.202563	0.0405444	-0.386968	-0.219426	0.271292	-0.457656	-0.322463	-0.0807228	0.0265863	-0.102578	0.296223	0.200407
TraesCS3B02G105300	-0.130639	0.0897646	-0.414608	-0.337877	-0.402735	0.586565	0.865051	-0.560787	0.582482	0.00664682	-0.188465	-0.0994305	-0.177153	0.26997	-0.394999
TraesCS3B02G157800	-0.442414	-0.390756	-0.177346	-0.208933	-0.0663048	0.0926629	0.191622	-0.049928	0.766687	0.629381	0.16016	-0.0340533	-0.0169964	-0.140617	0.189133
TraesCS3B02G160500	-0.0457322	-0.334909	-0.263242	0.0665027	0.153599	-0.321002	-0.365683	0.458747	-0.0679693	0.137623	0.116347	-0.153598	-0.00116723	0.0308558	0.335734
TraesCS3B02G213600	0.381977	0.282394	0.276713	0.19222	0.214509	-0.462666	-0.299724	0.232968	-0.438173	-0.290131	-0.166275	-0.124774	-0.193501	-0.0781343	0.0763585
TraesCS3B02G259500	0.0584575	-0.349678	0.372588	0.620811	0.32515	0.134876	-0.190561	-0.0284725	-0.114772	-0.142293	-0.119569	0.0279133	-0.0372204	-0.226265	0.263581
TraesCS3B02G309300	0.169339	0.580186	-0.106953	-0.13803	-0.126106	-0.265674	0.258471	-0.233166	-0.00695587	-0.0393419	-0.168775	-0.303444	-0.127459	-0.201477	-0.147311
TraesCS3B02G340800	-0.00121522	0.0723436	-0.281328	0.0603114	-0.269718	-0.156954	0.0523912	-0.062462	0.0356161	0.212272	0.590789	0.288135	0.131081	0.439487	-0.0211164
TraesCS3B02G420700	0.560027	0.681274	-0.263015	-0.143529	-0.176924	-0.303802	0.138371	0.0147252	-0.384614	-0.356247	-0.288519	-0.139046	-0.0795922	0.0615459	-0.329997
TraesCS3B02G503000	-0.346107	-0.376674	0.0663055	0.0200115	0.119481	0.822474	0.420475	-0.41726	0.37097	-0.0249183	-0.138642	0.140282	0.138546	0.152111	-0.202065
TraesCS3B02G529700	-0.254606	-0.398613	-0.0921561	-0.0536103	0.14125	0.484903	0.103544	-0.0935365	0.172862	0.0139231	-0.0428502	0.082085	0.4367	0.435135	-0.0843344
TraesCS3D02G128500	0.185051	-0.196842	-0.244655	0.0686466	0.0479245	0.0998725	-0.0497312	0.199061	-0.122031	-0.116028	-0.0241015	-0.0127148	0.224591	0.59571	0.0177099
TraesCS3D02G199800	0.210075	-0.112119	0.37778	0.616767	0.278145	-0.279919	-0.289604	0.0570571	-0.36146	-0.23035	-0.176519	-0.136499	-0.0949975	-0.296496	0.400085
TraesCS3D02G225200	-0.512056	-0.481189	-0.153003	-0.377122	0.0461931	0.010786	-0.242248	0.374571	0.524865	0.688671	0.147111	-0.205978	0.343781	-0.149647	-0.0798043
TraesCS3D02G256300	-0.161272	-0.196971	0.284484	0.173225	0.153011	-0.142957	-0.304749	0.148082	-0.0777276	0.134456	0.281577	0.30692	0.151918	0.201483	0.734146
TraesCS3D02G371800	0.0730303	0.136959	-0.189019	-0.000711812	-0.169316	0.177311	0.216554	0.028359	0.0895298	-0.0401795	-0.194605	-0.122982	-0.098985	-0.229121	-0.144224
TraesCS3D02G415300	-0.0933508	-0.135403	0.0563656	-0.0827511	0.0914101	-0.228795	-0.479748	0.625136	-0.219139	0.0338822	-0.0647907	-0.0105654	0.0808639	-0.127872	0.261907
TraesCS3D02G415400	0.215457	0.156267	-0.191669	-0.126614	-0.0913893	0.239687	0.239037	-0.198522	-0.110285	-0.184182	-0.00939679	0.265014	0.43272	0.872214	-0.327654
TraesCS3D02G430700	-0.048228	-0.185409	0.492619	0.275721	0.0548317	0.501233	0.426488	-0.567091	0.29572	-0.1927	-0.247356	0.171024	-0.341989	-0.269391	-0.0710882
TraesCS3D02G434500	0.154099	0.536589	0.0961449	-0.0464874	-0.218002	0.177091	0.431826	-0.456617	-0.0857712	-0.382598	-0.347632	-0.0889865	-0.287156	-0.279269	-0.229703
TraesCS4A02G005500	-0.536982	-0.470502	-0.109766	-0.256418	-0.0868544	0.714861	0.305345	-0.202235	0.683172	0.418177	0.033356	0.0585478	0.302748	-0.00648337	-0.319573
TraesCS4A02G019200	0.0197968	0.0196322	0.392338	0.482805	-0.0899412	0.474436	0.394419	-0.613931	-0.0683927	-0.48127	-0.167509	0.263352	-0.330757	-0.0867231	0.0900688
TraesCS4A02G022500	-0.358731	-0.376193	0.16968	-0.0103213	0.152388	-0.299887	-0.552161	0.360508	0.135803	0.566522	0.429263	0.0139649	0.321413	-0.156938	0.391142
TraesCS4A02G053000	0.0319214	-0.00673958	-0.00474308	0.127835	0.192057	-0.273237	-0.350681	0.396553	-0.261266	-0.0471695	0.0442191	0.0124385	-0.0550175	-0.0570569	0.465267
TraesCS4A02G267600	-0.140481	-0.192472	0.311731	0.499457	0.216748	0.293257	0.0576351	-0.339081	-0.0836101	-0.186763	-0.00943977	0.094466	-0.135474	-0.191362	0.295764
TraesCS4A02G314800	0.401245	-0.00939134	0.137214	0.168956	0.534838	-0.499747	-0.542852	0.477906	-0.462531	-0.246497	-0.224458	-0.233861	-0.065586	-0.188899	0.600298
TraesCS4A02G316700	0.543134	0.121341	0.132443	0.439815	0.350343	0.0671003	0.111914	-0.213933	-0.326519	-0.5031	-0.363974	0.0257971	-0.116376	-0.0619818	-0.15922
TraesCS4A02G384700	0.0616768	-0.203731	0.166394	0.226073	0.418525	0.307639	-0.0502403	-0.176961	-0.0482746	-0.0706981	-0.0499414	0.208034	0.516105	0.3031	-0.207528
TraesCS4A02G392200	-0.0193282	-0.129057	-0.0386283	-0.117457	0.1306	-0.469051	-0.6137	0.631695	-0.221745	0.184592	-0.0156123	-0.208599	0.180822	-0.16239	0.313227
TraesCS4B02G006800	-0.270309	-0.273878	-0.268503	-0.290808	0.0944353	0.00464029	-0.0895777	0.378862	0.269642	0.341186	0.102249	-0.119028	0.224234	0.339397	0.0527666
TraesCS4B02G014900	-0.0129564	-0.212348	0.345601	0.261223	0.31385	-0.140215	-0.374096	0.160953	-0.234801	-0.0184918	0.222643	0.239153	0.00888111	-0.0483266	0.747766
TraesCS4B02G227000	0.179318	0.175392	-0.172143	-0.0644919	0.112463	-0.492535	-0.421985	0.669332	-0.370639	-0.12006	-0.157143	-0.26885	-0.164634	-0.171867	0.327061
TraesCS4B02G243500	0.277012	0.308918	-0.199579	-0.0632356	-0.107814	-0.0170516	0.188669	-0.142856	-0.21733	-0.217398	0.0523806	0.148036	0.258896	0.896742	-0.186166
TraesCS4B02G299600	-0.556423	-0.529425	-0.114676	-0.224512	0.00799139	0.579025	0.303565	-0.211792	0.786358	0.511207	0.0464235	-0.0647228	0.164169	-0.132946	-0.21542
TraesCS4B02G330900	0.0629652	-0.123721	0.110874	0.0941087	0.199305	-0.302907	-0.458888	0.467468	-0.266995	-0.0517301	-0.0178654	-0.0563905	-0.00296361	-0.156787	0.687058
TraesCS4B02G361300	0.135222	0.0687751	0.0124338	-0.00394734	0.0991066	-0.52471	-0.49071	0.469586	-0.357089	0.0339014	0.201156	0.069926	0.00714408	-0.146935	0.425444
TraesCS4B02G375600	0.0594944	0.0215633	0.378226	0.330117	0.173208	-0.141042	-0.264233	-0.0266263	-0.318108	-0.229818	0.0192986	0.287752	-0.0760842	-0.0575467	0.569457
TraesCS4D02G013100	-0.0365856	-0.207114	0.302234	0.210961	0.201669	-0.0797036	-0.28935	0.150036	-0.142447	0.00698994	0.211791	0.261255	0.0294981	0.0637638	0.724014
TraesCS4D02G057100	-0.263303	-0.20424	0.0130345	0.190209	-0.252588	0.42742	0.198605	-0.309019	0.0813588	0.0171729	0.475071	0.331443	-0.0694593	0.11869	-0.0653375
TraesCS4D02G076200	-0.00216032	-0.33598	0.122404	0.11979	0.234396	0.360812	0.0925305	-0.141994	0.0971737	-0.128462	-0.230852	0.0478401	0.0215836	-0.0491332	-0.000111177
TraesCS4D02G227700	0.0674865	0.0409538	-0.0803532	-0.0725251	0.127056	-0.42237	-0.471338	0.665198	-0.299573	-0.0162871	-0.075883	-0.127358	-0.0305226	-0.0962581	0.270177
TraesCS4D02G319600	-0.295689	-0.352669	0.0335757	-0.18559	0.108599	-0.201966	-0.465327	0.602033	0.118733	0.344933	0.0297881	-0.173484	0.0636157	-0.305532	0.252381
TraesCS4D02G336700	0.793165	0.70446	-0.140091	0.0170498	-0.173888	-0.287807	0.246207	-0.17603	-0.404152	-0.480301	-0.33546	-0.124942	-0.223531	0.0498712	-0.32442
TraesCS4D02G359900	-0.0950978	-0.144201	0.403956	0.367161	0.200929	-0.139905	-0.324875	-0.0523954	-0.165956	0.00967277	0.248129	0.355744	0.0491833	-0.0146452	0.669684
TraesCS5A02G089000	-0.115932	-0.148808	0.262644	0.24468	-0.0825612	0.693594	0.435877	-0.576471	0.0583803	-0.344877	-0.0851123	0.296121	-0.177648	0.055721	-0.156117
TraesCS5A02G130000	0.0807109	0.114715	0.549064	0.52504	0.0801935	-0.161841	-0.194151	-0.28979	-0.395339	-0.208733	0.387831	0.441956	-0.133859	0.0040379	0.473374
TraesCS5A02G148600	0.665998	0.689423	-0.187799	0.00923491	-0.035234	-0.282489	0.114152	-0.128551	-0.427854	-0.374907	-0.180255	0.0239065	0.160617	0.349533	-0.248955
TraesCS5A02G250800	0.254284	0.444449	0.128146	0.0124153	-0.134554	0.161901	0.529096	-0.441786	0.110377	-0.23295	-0.309295	-0.0912569	-0.334331	-0.221923	-0.251426
TraesCS5A02G261700	0.117737	0.0270274	0.00385558	0.155995	-0.047537	-0.0984634	-0.202569	0.219767	-0.276214	-0.206303	-0.175628	0.0700344	-0.0412786	-0.0541954	0.203761
TraesCS5A02G288300	-0.155513	-0.39692	0.299472	0.581458	0.0824469	0.248092	0.0561768	-0.224154	0.100214	-0.0185205	0.020918	0.218645	-0.0908767	-0.0398412	0.402687
TraesCS5A02G347900	-0.128676	-0.0183263	0.323562	0.00777042	0.188088	0.402396	0.175932	-0.272051	0.0352515	-0.275901	-0.39288	0.0154442	-0.110911	-0.182662	-0.174707
TraesCS5A02G369400	0.432527	0.539719	-0.0216012	0.0885489	0.00804498	-0.268187	0.184663	-0.334897	-0.299703	-0.329389	-0.0483736	-0.0219308	-0.239168	0.09256	-0.0182171
TraesCS5A02G439800	0.371513	0.312499	-0.18835	-0.060145	-0.107168	-0.0685208	0.159799	-0.0922675	-0.219106	-0.209558	0.0533452	0.158158	0.20842	0.838432	-0.204477
TraesCS5A02G535400	-0.0148551	-0.117263	0.234675	0.375483	0.281638	-0.18005	-0.333581	0.0659688	-0.2772	-0.0932622	0.159764	0.177514	-0.0167039	-0.0221692	0.707208
TraesCS5B02G050000	-0.0522271	-0.14846	0.384628	0.444857	0.155775	-0.0257593	-0.183612	-0.161004	-0.188134	-0.197996	0.129186	0.251539	-0.0882268	-0.0509029	0.500373
TraesCS5B02G241500	0.477861	0.312714	0.357909	0.501348	0.117564	-0.464847	-0.256893	0.0465441	-0.598091	-0.413788	-0.0118465	0.0832605	-0.281474	-0.0919551	0.154236
TraesCS5B02G254400	0.133625	0.213674	-0.0894121	0.139757	0.042014	0.321281	0.516912	-0.612292	-0.0682675	-0.392874	-0.131242	0.0804816	-0.0682876	0.493638	-0.0222048
TraesCS5B02G290200	-0.279664	-0.147826	-0.33601	-0.360221	-0.401596	0.505369	0.697018	-0.358568	0.760501	0.248364	-0.142304	-0.115888	-0.313358	-0.133641	-0.22502
TraesCS5B02G300000	-0.327574	-0.24519	0.291434	0.222306	-0.0098143	0.439748	0.238478	-0.43039	0.229339	-0.030614	0.0665596	0.119999	-0.0694779	-0.15017	-0.0519559
TraesCS5B02G374000	0.213224	0.125246	0.270422	0.558867	-0.17276	0.10756	0.237198	-0.47945	-0.17926	-0.334152	-0.074083	0.246054	-0.216627	0.0919213	0.256946
TraesCS5B02G382400	-0.00870746	-0.121906	-0.0684623	0.0148122	0.0251544	-0.333085	-0.437682	0.463887	-0.259691	0.100941	0.365508	-0.0444473	-0.0589531	-0.0944564	0.350205
TraesCS5B02G412300	-0.324901	-0.257317	-0.239071	-0.21186	-0.00715728	0.312354	0.0160876	0.0500008	0.177403	0.225969	0.143966	0.170078	0.564597	0.590627	-0.119695
TraesCS5B02G447000	-0.122189	0.0726956	-0.124373	-0.137948	-0.317592	0.630958	0.839072	-0.632521	0.482915	-0.148137	-0.292742	-0.048301	-0.37975	-0.0791184	-0.369195
TraesCS5B02G449500	0.12229	0.0577169	-0.187099	-0.104741	-0.0900267	0.213179	0.236827	-0.158251	-0.0613562	-0.162596	-0.000507634	0.123359	0.219351	0.847917	-0.174965
TraesCS5B02G468300	0.331672	0.365403	-0.158621	0.0275277	-0.0976	-0.16055	0.105813	-0.119042	-0.277751	-0.184773	0.196609	0.179683	0.2079	0.765932	-0.177528
TraesCS5D02G050200	-0.099984	-0.104399	-0.230109	-0.161879	-0.0427348	0.504356	0.371641	-0.264672	0.134097	-0.120212	-0.0899738	0.132442	0.279934	0.637319	-0.283267
TraesCS5D02G102700	-0.058424	-0.204411	-0.217996	-0.202759	0.13132	0.455198	0.214839	-0.126748	0.102519	-0.0728042	-0.105944	0.0528603	0.272107	0.618373	-0.227619
TraesCS5D02G238700	0.269686	0.205533	-0.0197739	-0.0116409	-0.182711	0.209175	0.207732	-0.237246	-0.174869	-0.291935	0.0148447	0.460737	0.270704	0.799852	-0.256435
TraesCS5D02G317700	-0.0512072	-0.165201	-0.00479962	-0.0365723	0.207547	-0.294256	-0.495912	0.512785	-0.239372	-0.0474737	-0.11633	-0.13905	-0.111326	-0.247885	0.289174
TraesCS5D02G327800	0.163426	0.122074	-0.187631	-0.086194	-0.027944	0.295227	0.212154	-0.218024	-0.0903398	-0.142311	-0.0304616	0.246717	0.583981	0.812884	-0.38355
TraesCS5D02G364900	0.223268	0.342538	-0.118852	0.0786063	-0.320499	0.191302	0.4895	-0.433032	0.165426	-0.0676331	0.0442315	-0.00336044	-0.147424	0.0661839	-0.352729
TraesCS5D02G386700	0.173614	0.319628	-0.0046695	0.00672053	-0.367147	0.231887	0.424828	-0.425451	0.00746097	-0.191593	0.191288	0.542316	0.0441082	0.577256	-0.203403
TraesCS5D02G532400	-0.159151	0.125024	-0.383157	-0.365413	-0.50222	0.420204	0.828139	-0.491019	0.697617	0.197653	-0.147954	-0.158559	-0.2816	0.00416484	-0.339185
TraesCS6A02G012700	-0.0108987	-0.290118	0.537592	0.244489	0.658956	-0.303065	-0.69363	0.39996	-0.373478	-0.033582	0.067926	0.0935637	0.196066	-0.189865	0.441073
TraesCS6A02G026100	0.00459426	-0.303286	-0.00928036	0.275095	0.216439	-0.0240887	-0.43526	0.223687	-0.191148	0.115437	0.143294	0.281909	0.666893	0.261327	0.0743014
TraesCS6B02G033300	-0.354205	-0.267066	0.0335245	-0.038343	-0.182317	0.891901	0.473876	-0.457246	0.3367	-0.0925797	-0.0527173	0.284114	0.0830348	0.193639	-0.344004
TraesCS6B02G048800	-0.212353	-0.269535	0.112138	-0.245748	0.250698	-0.184883	-0.344406	0.305458	0.274567	0.472478	0.180949	0.0168241	0.315833	-0.0625863	-0.0552473
TraesCS6B02G112900	0.352863	0.463205	0.0503068	0.160869	0.0367614	-0.308847	-0.00939401	0.00370014	-0.405355	-0.363051	-0.269889	-0.130369	-0.254436	-0.130894	0.273405
TraesCS6B02G150000	0.0749143	0.161793	0.344302	0.191632	0.027936	-0.289923	-0.25889	0.0297365	-0.314064	-0.132629	0.0641774	0.0594235	-0.130782	-0.244717	0.460476
TraesCS6B02G150900	-0.104961	0.105736	-0.0557165	-0.132456	-0.306576	0.386973	0.511582	-0.389306	0.197411	-0.102307	-0.179145	-0.130707	-0.270631	-0.171508	-0.222646
TraesCS6B02G160900	0.736188	0.929711	-0.230617	-0.0594788	-0.271893	-0.387451	0.293362	-0.16598	-0.450447	-0.474005	-0.280562	-0.157248	-0.218289	0.136232	-0.300731
TraesCS6B02G187600	0.318584	0.27487	-0.0506593	0.0108674	-0.0183509	-0.0911899	0.273505	-0.269174	-0.188032	-0.329488	-0.303467	-0.154996	-0.278752	0.0201993	-0.0470608
TraesCS6B02G239100	0.127241	0.180259	0.0868302	0.417411	-0.0202879	-0.0572933	0.16283	-0.375912	-0.118653	-0.157493	0.291912	0.138224	-0.182189	0.00342627	0.0667312
TraesCS6B02G267800	-0.120345	-0.391971	0.175904	0.048017	0.596671	0.0137903	-0.323381	0.253908	0.0130925	-0.0404013	-0.250816	-0.281665	-0.0293299	-0.360058	0.148604
TraesCS6B02G282500	0.619268	0.627827	-0.204512	-0.145531	-0.153207	-0.208326	0.172237	-0.0423271	-0.30892	-0.296442	-0.190352	-0.0905204	0.0249703	0.265849	-0.4599
TraesCS6B02G335300	-0.178135	-0.115178	0.215611	-0.0638531	-0.0851872	0.71257	0.647345	-0.731702	0.451302	-0.0576071	-0.0236108	0.207046	-0.197905	-0.0365873	-0.290103
TraesCS6B02G355600	0.586055	0.758485	-0.116671	0.133521	-0.269532	-0.346717	0.260905	-0.273799	-0.379644	-0.354602	0.0397592	0.0784106	-0.134255	0.36234	-0.163473
TraesCS6B02G359000	-0.161065	-0.20705	-0.207345	-0.174248	-0.0505065	-0.0747071	-0.311206	0.377897	0.00883166	0.286943	0.298591	0.348929	0.589422	0.524356	0.0428533
TraesCS6B02G374100	0.557497	0.599318	-0.196172	-0.0129801	-0.175288	-0.317664	0.160641	-0.0454618	-0.347175	-0.346654	-0.219531	-0.064814	-0.180431	0.0739228	-0.207982
TraesCS6B02G400500	-0.145793	-0.243931	-0.143122	-0.356719	0.059399	0.00988217	-0.0375552	0.148953	0.287866	0.266963	-0.223195	-0.326929	0.193441	-0.123524	-0.18075
TraesCS6D02G005100	0.539083	0.0936793	-0.051802	0.190495	0.407633	0.240904	0.238216	-0.262336	-0.218039	-0.521806	-0.430984	-0.130252	-0.088946	0.0644736	-0.320923
TraesCS6D02G015400	0.0546785	-0.249223	0.254248	0.194439	0.388433	-0.403534	-0.659438	0.65431	-0.385478	-0.0894961	-0.10487	-0.0956198	-0.0933264	-0.285806	0.584545
TraesCS6D02G033700	0.319804	0.206503	-0.218375	-0.106503	0.159226	-0.535649	-0.386824	0.524445	-0.343285	0.045665	0.182204	-0.153451	0.131613	0.332565	0.191131
TraesCS6D02G047500	-0.147683	-0.217957	-0.108028	-0.144188	0.200189	0.161872	-0.0696515	0.166243	0.0630626	0.0684004	-0.132716	-0.14012	0.275755	0.122025	-0.12589
TraesCS6D02G141000	0.405791	0.498044	0.426199	0.40798	-0.122224	-0.246508	0.0986814	-0.346328	-0.375019	-0.304532	-0.0188793	0.250686	-0.226279	-0.140547	0.281128
TraesCS6D02G144300	0.391092	0.545413	0.0783248	0.203979	-0.121307	-0.495814	-0.153743	0.0832212	-0.480157	-0.223675	0.0464865	0.0306217	-0.162218	-0.164025	0.334195
TraesCS6D02G163400	0.146697	0.0309288	0.330828	0.385353	0.0405266	0.110928	0.0775562	-0.299701	-0.170896	-0.294695	-0.105328	0.0459011	-0.254161	-0.349546	0.160905
TraesCS6D02G234400	0.0230242	0.0317237	0.180434	-0.0673279	0.0657121	-0.314389	-0.462549	0.441095	-0.287707	-0.113061	-0.135011	0.00433969	-0.146149	-0.286264	0.44313
TraesCS6D02G260500	-0.175834	-0.207345	0.0981455	0.00933095	0.114477	-0.334255	-0.545861	0.307545	-0.158323	0.425239	0.711744	0.212833	0.322464	0.0547204	0.175074
TraesCS6D02G285300	-0.197495	-0.284906	0.626275	0.420235	0.180406	-0.122626	-0.362864	0.0134205	-0.0810169	0.185238	0.465639	0.315619	-0.0670906	-0.203451	0.406105
TraesCS6D02G293200	0.0388271	-0.27018	0.354464	0.457797	0.676337	-0.229314	-0.535762	0.279487	-0.365275	-0.182069	-0.0172602	0.0636097	-0.0214995	-0.160961	0.636613
TraesCS6D02G344700	0.341864	0.374751	0.386303	0.357987	0.0055237	-0.124348	0.0839212	-0.271387	-0.424002	-0.423018	-0.122711	0.0971095	-0.217388	-0.122505	-0.095903
TraesCS7A02G040900	0.888869	0.440287	0.062965	0.417128	0.0227559	-0.40841	-0.0248492	-0.0324865	-0.577296	-0.495161	-0.112209	0.00807585	-0.183892	0.214484	0.220375
TraesCS7A02G074000	0.42011	0.254552	0.112105	0.509738	0.224692	-0.203595	-0.0219182	-0.0756061	-0.511968	-0.48566	-0.3009	-0.257867	-0.169483	-0.0136049	0.0894154
TraesCS7A02G131287	0.00448108	-0.0649743	-0.0789156	-0.0201129	0.118577	-0.286142	-0.381171	0.566585	-0.201878	-0.0147378	-0.112642	-0.187064	-0.0928644	-0.179179	0.206401
TraesCS7A02G147300	0.322644	0.122124	0.217027	0.459047	0.108063	-0.494103	-0.336798	0.290898	-0.356013	-0.162865	-0.100495	-0.112153	-0.305229	-0.34588	0.368432
TraesCS7A02G149800	0.321491	-0.191923	-0.0229199	0.480528	0.0619692	0.0619963	0.0463625	-0.0738374	-0.0340571	-0.0911189	0.0791632	0.154724	0.0322559	0.189505	0.0852297
TraesCS7A02G154500	-0.219299	-0.281006	-0.0239446	-0.22705	-0.0877333	0.140902	-0.0723066	0.0988547	0.206364	0.142801	-0.0961775	-0.0236445	-0.000525534	-0.260788	0.0571149
TraesCS7A02G159500	0.278247	0.48844	-0.370654	-0.321083	-0.26733	-0.125202	0.367836	-0.102451	0.156188	-0.0163286	-0.213822	-0.208185	-0.0438473	0.147306	-0.349071
TraesCS7A02G175200	-0.0299364	-0.144772	-0.0998041	-0.0220616	0.0909222	-0.243099	-0.337909	0.5288	-0.0825151	0.0606792	-0.117154	-0.230219	-0.0752079	-0.210257	0.13416
TraesCS7A02G227800	0.0801181	0.521439	-0.356392	-0.246026	-0.483506	0.348911	0.822615	-0.522505	0.284844	-0.223789	-0.361647	-0.265169	-0.393929	-0.132158	-0.429606
TraesCS7A02G282400	0.427555	0.447687	0.191285	0.459296	-0.135258	-0.24249	0.153075	-0.236357	-0.40859	-0.41418	-0.0630733	0.128623	-0.232734	0.157284	0.0398017
TraesCS7A02G322000	-0.133111	-0.127914	-0.1241	-0.115833	-0.190174	0.800192	0.53436	-0.411446	0.233317	-0.245346	-0.232683	0.0810212	-0.0569957	0.0234432	-0.399777
TraesCS7A02G348600	-0.116378	-0.155291	0.24766	0.272383	0.34421	-0.0618752	-0.250143	-0.00452814	-0.178542	-0.0784103	0.157705	0.178543	-0.0302073	-0.04231	0.600866
TraesCS7A02G369500	0.569048	0.423125	-0.294153	-0.0406607	-0.190193	-0.148606	0.26164	-0.0863369	-0.211822	-0.287294	-0.0963015	0.0336071	0.0200931	0.717202	-0.213639
TraesCS7A02G395500	0.624331	0.363657	0.234288	0.371722	0.0361996	-0.108344	0.0675203	-0.203351	-0.486397	-0.65727	-0.308688	0.108989	-0.286424	0.0368283	0.107408
TraesCS7A02G442500	0.391181	0.722637	-0.37932	-0.209924	-0.388136	-0.141192	0.536784	-0.317095	-0.0169578	-0.195212	-0.0292892	-0.0885856	-0.242754	0.269399	-0.295684
TraesCS7A02G443600	0.443135	0.532735	-0.352362	-0.0426918	-0.225515	-0.189456	0.187968	0.0238287	-0.326845	-0.32668	-0.070705	0.0172638	-0.108513	0.447784	-0.132756
TraesCS7A02G453700	0.394657	0.481377	0.329451	0.513768	-0.13751	0.0639125	0.306622	-0.564111	-0.386097	-0.522362	-0.0745675	0.138448	-0.258526	-0.0308166	0.045765
TraesCS7B02G009400	-0.0492797	-0.33516	0.655473	0.682405	0.367719	-0.107793	-0.527191	0.06569	-0.374717	-0.103205	0.220295	0.376602	0.119122	-0.123901	0.492919
TraesCS7B02G031800	0.0127966	-0.105922	0.126363	0.239127	0.341032	-0.233446	-0.371895	0.295145	-0.266501	-0.112006	0.0061961	0.00552255	-0.0939378	-0.119448	0.643382
TraesCS7B02G042700	-0.0484216	-0.164874	-0.0348551	0.0312201	0.193304	-0.331389	-0.443818	0.520241	-0.126636	0.064595	-0.0552117	-0.143776	-0.0594387	-0.234972	0.388296
TraesCS7B02G050500	0.696302	0.478004	-0.0658333	0.488526	0.0605783	-0.468286	-0.0437819	0.119854	-0.554665	-0.493994	-0.375535	-0.342855	-0.350557	-0.190975	0.195929
TraesCS7B02G064400	-0.0364161	0.170123	-0.331248	-0.217274	-0.370411	0.434531	0.592982	-0.281944	0.350068	-0.0830212	-0.273733	-0.31137	-0.336216	-0.253586	-0.397974
TraesCS7B02G067400	0.122848	-0.174978	-0.143713	0.136781	0.184183	-0.249546	-0.371093	0.548955	-0.264874	-0.118819	0.00451079	-0.207588	-0.234374	-0.245055	0.387947
TraesCS7B02G096200	-0.171759	-0.387564	-0.000614338	-0.183327	0.308483	0.12031	-0.0187346	0.14638	0.392569	0.149436	-0.197444	-0.0465814	-0.202573	-0.389925	0.256337
TraesCS7B02G096400	-0.0434733	0.276229	-0.380818	-0.352211	-0.522364	0.365702	0.849508	-0.524105	0.598029	0.109238	-0.198505	-0.186097	-0.30465	-0.0194029	-0.385183
TraesCS7B02G138300	0.268941	0.446041	-0.219508	-0.240701	-0.0953239	-0.522861	-0.123785	0.34333	-0.224885	-0.0248822	-0.182886	-0.292933	-0.0606659	-0.0865696	-0.188105
TraesCS7B02G190200	-0.128661	-0.0666946	0.172344	0.128192	0.197612	0.32636	0.200951	-0.171035	0.0920015	-0.20029	-0.397361	-0.239944	-0.230424	-0.407395	-0.0139129
TraesCS7B02G221300	0.109055	0.0244622	0.206679	0.400734	0.0286649	0.185081	0.204754	-0.281438	-0.118468	-0.41746	-0.421757	-0.156378	-0.32515	-0.258118	0.0690587
TraesCS7B02G303300	-0.458034	-0.347176	-0.127843	-0.296979	-0.0719982	-0.00990274	-0.0989758	0.284669	0.591747	0.692117	0.228393	-0.161414	0.142254	-0.203091	0.00187398
TraesCS7B02G350000	0.242542	0.124369	-0.251117	0.0882086	-0.222822	-0.0369881	0.181895	-0.109963	-0.117117	-0.116131	0.329287	0.219462	0.0302649	0.732711	0.0160427
TraesCS7B02G351900	0.295978	-0.0270983	0.320638	0.648383	0.303502	-0.156102	-0.179611	-0.219857	-0.350608	-0.250718	0.172009	0.171635	-0.149048	-0.0177394	0.388075
TraesCS7B02G388000	-0.154652	-0.436249	0.00992526	0.224261	0.274347	-0.19204	-0.619083	0.555573	-0.229116	0.108194	0.193412	-0.00733245	0.102316	-0.156037	0.413945
TraesCS7B02G455700	0.227656	-0.029569	-0.159599	0.0334923	0.0307171	-0.309745	-0.409527	0.531077	-0.294799	0.0118328	0.0198967	0.0307286	0.323132	0.317869	0.142168
TraesCS7B02G455900	0.0568236	0.0163018	-0.0478552	-0.0138199	-0.0316449	-0.344391	-0.367346	0.417316	-0.263453	0.124201	0.415699	0.0605011	-0.00821211	0.10784	0.139347
TraesCS7B02G467100	-0.0213746	-0.0282839	-0.0768704	-0.0361424	0.0884772	-0.264369	-0.341439	0.514735	-0.162178	0.0865907	0.076503	-0.0593115	-0.0161044	-0.0927525	0.212737
TraesCS7D02G020100	0.0240618	-0.358931	0.486194	0.693748	0.639531	-0.137413	-0.456871	0.0195246	-0.346532	-0.175218	0.1269	0.128066	-0.00261049	-0.13077	0.608511
TraesCS7D02G046500	-0.0998892	-0.0911132	-0.234017	-0.17742	0.11789	-0.0287333	-0.174051	0.508742	0.00242401	0.0708938	-0.0600083	-0.148012	-0.101976	-0.0660784	0.0824027
TraesCS7D02G080400	-0.0882939	-0.269619	0.0215365	-0.0276989	0.524738	0.264725	-0.0873122	-0.0892875	0.0399009	0.0433027	-0.0217461	0.118959	0.563275	0.385081	-0.16901
TraesCS7D02G130605	0.0198376	-0.123364	-0.0759512	0.0425965	0.172623	-0.363248	-0.479748	0.623451	-0.244108	-0.00868911	-0.0769283	-0.195744	-0.0929076	-0.185906	0.46718
TraesCS7D02G149000	0.529674	0.304283	0.152612	0.578902	0.0681832	-0.383839	-0.0769101	0.0238339	-0.437168	-0.390537	-0.277496	-0.201005	-0.340854	-0.247978	0.291138
TraesCS7D02G178100	0.683511	0.332104	-0.156897	0.24867	0.0177258	-0.447397	-0.139177	0.122817	-0.471084	-0.234128	0.221524	0.0803691	0.0332133	0.435314	0.0589863
TraesCS7D02G192700	0.456531	-0.0454821	0.154035	0.303468	0.630067	-0.412345	-0.55025	0.434059	-0.545747	-0.287963	-0.137099	-0.168861	0.00299873	-0.133471	0.408284
TraesCS7D02G199800	0.31747	0.764862	-0.272334	-0.177719	-0.394648	-0.368027	0.112056	0.0651809	-0.301742	-0.172964	-0.127295	-0.232548	-0.0477688	0.0703146	-0.261307
TraesCS7D02G229300	-0.161892	-0.244206	0.371705	0.219677	0.250285	-0.310213	-0.474164	0.259017	-0.0740628	0.128642	0.202812	0.122206	-0.114115	-0.198082	0.425545
TraesCS7D02G242200	-0.405615	-0.394582	-0.228929	-0.306556	0.100862	-0.0154508	-0.131976	0.313984	0.54046	0.608932	0.054271	-0.296468	0.173362	-0.303823	0.0456994
TraesCS7D02G269400	0.0306136	-0.151619	0.0140283	-0.0106716	0.490997	0.0622088	-0.101	0.0491469	-0.100419	-0.135328	-0.0728453	-0.0215268	0.225474	0.438109	0.00268992
TraesCS7D02G308300	-0.382945	-0.47727	-0.110618	-0.228353	0.209473	-0.00317452	-0.162903	0.239925	0.291409	0.401515	-0.125352	-0.248945	0.205963	-0.102696	0.00499613
TraesCS7D02G337600	-0.168798	-0.251099	0.103606	-0.0542112	0.143509	-0.256022	-0.511004	0.607967	-0.107874	0.162462	-0.081753	-0.20555	0.145194	-0.234548	0.305459
TraesCS7D02G356900	-0.0420974	-0.101507	0.344764	0.359624	-0.000974539	0.603512	0.404643	-0.494459	0.073808	-0.32936	-0.19988	0.233996	-0.175042	-0.0726797	-0.0213906
TraesCS7D02G397500	-0.121052	-0.0186399	-0.0855699	-0.19096	-0.140765	0.137819	0.0616675	0.179327	0.243767	0.163735	0.00376004	-0.0915931	-0.059113	-0.128912	-0.0566781
TraesCS7D02G412900	0.153502	0.169761	-0.294747	-0.197087	-0.102926	-0.302396	-0.0972222	0.456922	-0.0794149	0.0372761	-0.126495	-0.228816	-0.141371	0.0353434	-0.00355479
TraesCS7D02G501100	-0.072159	-0.35468	0.450288	0.399742	0.500019	-0.120037	-0.610402	0.34983	-0.346859	-0.0984493	0.00542519	0.0783453	0.0241795	-0.257823	0.397271
TraesCS1A02G002400	-0.289403	-0.133463	-0.195116	-0.124239	-0.160612	0.485457	0.285966	-0.102389	0.143144	-0.0892422	0.107556	0.0254275	-0.237657	-0.0651497	-0.208047
TraesCS1A02G005700	0.23972	0.0232052	0.414933	0.317182	0.662957	-0.0954984	-0.219444	0.018668	-0.430242	-0.48286	-0.184657	0.042828	-0.117626	0.0197388	0.208312
TraesCS1A02G006500	-0.313791	-0.318391	-0.0912424	-0.240477	0.0389541	0.0260064	-0.272194	0.323095	0.273921	0.475073	0.0725081	0.0519613	0.716675	0.0839188	-0.0378169
TraesCS1A02G014900	0.18778	0.119754	0.0533977	0.237806	-0.0269132	-0.239923	-0.316899	0.00268049	-0.377391	0.0169408	0.389691	0.394426	0.642218	0.588985	0.0821117
TraesCS1A02G015900	-0.281237	-0.272733	0.0445744	0.101437	0.0384936	-0.225816	-0.508668	0.287556	-0.00296804	0.438066	0.561074	0.266966	0.629214	0.267355	0.273868
TraesCS1A02G029800	-0.130196	0.16937	0.261281	0.0557253	-0.417781	0.293953	0.216069	-0.428318	-0.0220272	-0.0343853	0.485347	0.838654	0.157276	0.436922	-0.0820597
TraesCS1A02G031300	0.343622	0.549184	-0.251871	-0.312897	-0.0428147	-0.173729	0.288352	-0.048282	-0.140257	-0.353153	-0.338693	-0.219697	-0.271107	0.250396	-0.365314
TraesCS1A02G033200	-0.142933	-0.276481	0.426124	0.262039	0.240359	-0.187302	-0.663152	0.214094	-0.267456	0.282883	0.603877	0.638686	0.643461	0.230752	0.227673
TraesCS1A02G035100	-0.138887	-0.279557	0.119164	-0.0225645	0.257196	-0.276901	-0.770413	0.589138	-0.317942	0.289054	0.373344	0.362743	0.750303	0.364255	0.243342
TraesCS1A02G048700	0.365786	0.272207	-0.109683	0.034963	-0.160565	-0.251101	-0.0620889	0.0271075	-0.320556	-0.0825269	0.373989	0.303969	0.186792	0.717878	-0.0424987
TraesCS1A02G070400	0.0247819	0.118697	-0.034528	0.0987135	-0.153264	0.0365861	0.000119917	-0.154371	-0.217726	-0.0327264	0.488777	0.551897	0.453768	0.899357	-0.0366017
TraesCS1A02G070600	0.00512852	-0.0439269	0.220799	0.149181	-0.12876	0.0558227	-0.0585547	-0.1738	-0.129567	0.0561538	0.573974	0.703347	0.369002	0.808552	0.0861708
TraesCS1A02G089500	-0.413288	-0.20165	-0.377165	-0.36581	-0.371311	0.218986	0.213566	0.0175484	0.570071	0.583027	0.481782	0.176323	0.297172	0.450835	-0.203363
TraesCS1A02G089600	-0.139758	0.0500276	-0.218886	-0.191534	-0.374715	0.179464	0.222743	-0.194535	0.264367	0.346838	0.56583	0.398269	0.436331	0.714386	-0.294035
TraesCS1A02G094900	0.0060758	-0.0348636	-0.0380135	0.115816	0.115729	-0.130068	-0.34668	0.109533	-0.260932	0.129462	0.485501	0.432736	0.707003	0.708256	0.103222
TraesCS1A02G097300	0.232863	0.238966	0.429549	0.146443	0.293773	0.175722	0.336994	-0.502667	-0.0586571	-0.489712	-0.474669	-0.0860684	-0.386625	-0.259647	-0.151264
TraesCS1A02G104200	-0.193663	-0.334904	-0.0941917	-0.107915	0.0662246	-0.256382	-0.596312	0.712982	-0.115112	0.242477	0.066253	-0.153025	0.215609	-0.145998	0.298107
TraesCS1A02G110000	0.127215	0.174512	-0.0946151	0.100673	-0.253115	0.0593149	0.156498	-0.266628	-0.156621	-0.0860666	0.44345	0.474134	0.277618	0.884631	-0.0995076
TraesCS1A02G113100	-0.474874	-0.431285	-0.253814	-0.28583	-0.164208	0.132993	0.012347	0.123315	0.607143	0.651894	0.248034	0.0662898	0.188836	-0.111017	0.00660353
TraesCS1A02G115400	0.0273481	-0.0291021	0.122461	0.0814802	-0.227635	-0.186419	0.0970009	-0.119269	0.339506	0.375064	0.265061	0.203451	-0.158176	-0.0879272	0.223203
TraesCS1A02G116900	-0.380045	-0.147659	0.127292	-0.0311943	-0.355368	0.408125	0.19863	-0.290962	0.298584	0.249814	0.58095	0.704378	0.186075	0.395451	0.00772894
TraesCS1A02G121800	-0.308901	-0.199869	0.674003	0.164375	-0.076243	0.0472696	-0.306374	-0.150785	-0.0206867	0.286818	0.664155	0.934977	0.403985	0.204065	0.21088
TraesCS1A02G125200	-0.503258	-0.355346	-0.233571	-0.332486	-0.293853	0.471511	0.492496	-0.242278	0.93968	0.508139	0.0572497	-0.0393683	-0.0856719	-0.159482	-0.144462
TraesCS1A02G125800	-0.222441	-0.185996	-0.172046	-0.13921	-0.0737418	0.128945	0.363832	-0.255227	0.559616	0.256102	-0.0505123	-0.0441707	-0.23855	-0.128839	0.150905
TraesCS1A02G144200	0.0133132	0.110382	-0.151098	-0.160865	-0.202536	-0.325129	-0.465054	0.379805	-0.276482	0.284033	0.456982	0.273951	0.710204	0.423137	-0.0294972
TraesCS1A02G149700	-0.411734	-0.278627	0.0528886	-0.0811603	-0.170289	-0.126694	-0.302185	0.141944	0.318333	0.769619	0.760367	0.310545	0.647509	0.238615	0.0523364
TraesCS1A02G150100	-0.0210069	0.0778954	0.156653	0.0953574	-0.212691	0.0881933	-0.0562336	-0.205077	-0.211548	0.0435934	0.62701	0.758994	0.496684	0.801678	-0.0266803
TraesCS1A02G167100	-0.196692	-0.0672766	-0.000146174	-0.0276585	-0.285396	-0.197382	-0.196235	0.126294	0.133357	0.483126	0.822937	0.569073	0.200188	0.358968	0.195559
TraesCS1A02G170000	-0.119667	-0.160071	-0.259824	0.0956674	-0.140902	-0.223624	-0.231659	0.282925	0.0460441	0.373236	0.654713	0.338278	0.286164	0.48371	0.228736
TraesCS1A02G176800	-0.0681284	0.391393	0.164581	-0.0757626	-0.286724	-0.425781	-0.244614	0.0396808	-0.17787	0.336361	0.654582	0.53635	0.368795	0.232961	0.0230427
TraesCS1A02G186400	-0.0701334	-0.0621784	-0.147293	-0.0788357	-0.0993134	0.26601	0.199671	-0.129583	0.00678865	-0.0933565	-0.00446809	0.0803222	0.18229	0.657883	-0.095181
TraesCS1A02G188900	-0.536219	-0.288385	0.0261992	-0.289429	-0.337247	-0.0306552	-0.0337509	0.0444835	0.623683	0.813751	0.531939	0.298155	0.193735	-0.188975	0.0788178
TraesCS1A02G189200	0.508915	0.266355	-0.282427	0.0980646	0.263508	-0.480207	-0.152391	0.280204	-0.403129	-0.283739	-0.132232	-0.286355	-0.194535	0.121135	0.0614143
TraesCS1A02G195700	-0.416106	-0.103012	-0.321921	-0.402042	-0.380903	0.0465065	-0.0830035	0.157163	0.369344	0.686437	0.661417	0.250291	0.651412	0.459834	-0.214548
TraesCS1A02G203200	0.643297	0.892603	-0.0827573	-0.0604041	-0.335714	-0.398325	0.202344	-0.154615	-0.418809	-0.353348	-0.0875672	0.0965961	-0.145407	0.208496	-0.15286
TraesCS1A02G206100	0.103894	0.610986	-0.16629	-0.144168	-0.330785	-0.420005	0.0392681	-0.0285682	-0.163902	0.0621572	0.138673	-0.0114319	0.148762	0.303628	0.00921583
TraesCS1A02G206800	-0.405781	-0.247457	0.0518973	0.0661483	-0.264442	0.0829349	-0.0161081	-0.122632	0.341249	0.538297	0.804368	0.533814	0.169734	0.229559	0.176317
TraesCS1A02G210400	0.670522	0.933824	-0.28484	-0.12643	-0.277147	-0.456903	0.198054	-0.0362921	-0.496734	-0.448461	-0.263604	-0.226345	-0.185363	0.186741	-0.253523
TraesCS1A02G211500	-0.157867	-0.0316428	0.00518966	0.00801519	-0.134195	-0.0865933	-0.195349	-0.0267048	-0.125638	0.300339	0.779775	0.507	0.568601	0.771103	0.00378798
TraesCS1A02G217100	-0.0224099	0.315945	0.00325585	-0.11838	-0.493056	-0.121639	-0.00138429	-0.087446	-0.140412	0.169545	0.546552	0.636501	0.376669	0.503947	-0.0655542
TraesCS1A02G219200	0.672837	0.45753	-0.0565251	0.148798	-0.11815	-0.0518899	0.176355	-0.0542389	-0.417785	-0.594835	-0.455184	-0.0785656	-0.304544	0.0370519	-0.207671
TraesCS1A02G227300	-0.616157	-0.469487	0.022267	-0.317435	-0.117091	-0.218869	-0.408411	0.383532	0.521598	0.956418	0.631855	0.190914	0.44925	-0.098918	0.184982
TraesCS1A02G241100	-0.361198	-0.281533	-0.117222	-0.29088	-0.0620364	0.0456677	-0.232276	0.252683	0.393655	0.656177	0.271685	0.127029	0.797134	0.246911	-0.102644
TraesCS1A02G248300	-0.587862	-0.503059	-0.11698	-0.327449	-0.138808	0.0814884	-0.0370709	0.0873669	0.770484	0.875181	0.328799	0.0397838	0.363724	-0.120955	0.0122978
TraesCS1A02G257500	0.120206	0.181669	0.155329	0.208359	-0.152019	-0.277914	-0.24288	-0.072276	-0.377019	0.0887332	0.768615	0.515972	0.306117	0.5725	0.0212948
TraesCS1A02G259900	0.266462	0.363232	-0.0984737	-0.0377869	-0.17405	-0.0190435	0.116324	-0.139023	-0.318777	-0.251654	0.0834498	0.289242	0.354639	0.923022	-0.221092
TraesCS1A02G268800	-0.221666	-0.22323	-0.0700047	0.0910842	-0.230944	0.133779	-0.0539046	-0.0969983	0.14413	0.37869	0.71969	0.48956	0.500511	0.621959	-0.000828391
TraesCS1A02G270900	-0.378102	-0.293886	-0.074865	-0.158696	-0.169182	0.456956	0.186591	-0.166628	0.521392	0.457302	0.268787	0.297439	0.559473	0.36047	-0.202307
TraesCS1A02G272000	-0.0527695	-0.109621	-0.247204	-0.141114	-0.0883519	-0.34642	-0.540963	0.728586	-0.258453	0.123758	0.194773	-0.0848058	0.0156295	-0.146016	0.204783
TraesCS1A02G273500	-0.166154	-0.0790122	-0.244462	-0.36493	-0.0783728	-0.366399	-0.514589	0.697287	-0.0708642	0.427926	0.396012	0.148349	0.489663	0.36446	0.0273124
TraesCS1A02G275900	0.0950992	0.0617873	-0.185521	-0.148746	-0.123538	0.226118	0.0742213	-0.0729991	-0.0449273	0.0208138	0.0416307	0.324994	0.713475	0.63429	-0.323489
TraesCS1A02G279200	-0.465353	-0.559544	0.120207	-0.0351596	-0.0655854	-0.0271279	-0.267935	0.169758	0.471702	0.645192	0.388617	0.197517	0.224806	-0.155275	0.249531
TraesCS1A02G283100	-0.0508627	-0.0671769	-0.0489784	0.196291	-0.128657	-0.229432	-0.185517	-0.0193129	0.0198177	0.372566	0.78768	0.467986	0.375127	0.538255	0.2472
TraesCS1A02G283900	-0.27676	-0.323808	-0.0331976	-0.2235	0.282585	0.618006	0.365094	-0.296655	0.512775	0.0393602	-0.288425	-0.235328	-0.0705583	-0.27974	-0.415486
TraesCS1A02G295300	-0.147494	-0.0487206	0.239451	0.0523165	-0.0813189	0.0713605	-0.18683	-0.220218	-0.0872198	0.260571	0.601719	0.62554	0.760557	0.637128	-0.124707
TraesCS1A02G297600	-0.568121	-0.450571	-0.11529	-0.34652	-0.189187	0.323861	0.210155	-0.0354083	0.865039	0.714315	0.124487	0.0152265	0.0963703	-0.277758	-0.108859
TraesCS1A02G298600	0.0475403	0.00158736	0.00454545	0.0505865	-0.0735695	0.225203	0.027669	-0.191124	-0.113335	-0.0299913	0.245721	0.507632	0.646126	0.897837	-0.207572
TraesCS1A02G300000	-0.416241	-0.234427	0.260712	-0.110626	-0.20957	-0.241108	-0.403506	0.216776	0.22399	0.723067	0.84133	0.662663	0.438039	0.18021	0.210611
TraesCS1A02G304000	-0.501893	-0.410394	-0.203325	-0.279171	-0.211782	0.154885	-0.0493483	0.140683	0.657423	0.798106	0.364631	0.107023	0.524136	0.0588721	-0.0542525
TraesCS1A02G304200	-0.306968	-0.257481	0.0633146	-0.00876818	-0.0577703	0.110086	-0.26869	-0.00227705	0.00213409	0.381577	0.677446	0.509468	0.78779	0.705465	-0.0809524
TraesCS1A02G310400	-0.0817661	-0.436554	0.428886	0.423007	0.604387	-0.140582	-0.475646	0.171956	-0.175943	-0.0843359	-0.0507056	-0.0325828	-0.0661807	-0.287654	0.589181
TraesCS1A02G312400	-0.214757	-0.125493	-0.141632	0.0484052	-0.214895	-0.315898	-0.246194	0.280611	0.065164	0.443368	0.748622	0.172357	-0.0340007	0.103354	0.273988
TraesCS1A02G313900	-0.00315153	-0.0490851	-0.0532083	-0.0161388	0.0136691	-0.629854	-0.802292	0.801015	-0.451872	0.235151	0.392329	0.0790583	0.299397	0.0358584	0.241212
TraesCS1A02G320300	0.497973	0.750026	-0.253632	-0.190544	-0.475921	0.0464037	0.52624	-0.330828	-0.229009	-0.474139	-0.329153	-0.00702638	-0.203696	0.157147	-0.325971
TraesCS1A02G325800	-0.0470443	0.0862624	-0.329064	-0.201644	-0.274374	0.291965	0.424021	-0.219515	0.138198	-0.0561161	0.0259262	0.0971513	0.174892	0.780651	-0.236473
TraesCS1A02G343400	-0.49068	-0.351774	-0.194101	-0.296506	-0.273152	0.257625	0.341078	-0.142705	0.92068	0.637883	0.178274	-0.00336918	0.0103289	-0.0965759	-0.0424282
TraesCS1A02G350400	-0.0443173	-0.0421471	-0.208698	-0.177215	-0.176408	0.446068	0.289004	-0.219536	0.0737312	-0.0644421	0.031868	0.271181	0.487591	0.85146	-0.307316
TraesCS1A02G361100	-0.56781	-0.399069	0.0448847	-0.155867	-0.295731	0.12415	-0.149934	0.0243205	0.381103	0.719689	0.877591	0.523506	0.524484	0.422259	0.0226007
TraesCS1A02G362100	-0.0158036	0.0635186	-0.213153	-0.0141267	-0.392262	-0.106946	0.199658	-0.205226	0.337188	0.472541	0.618984	0.405101	0.286611	0.485502	-0.0551418
TraesCS1A02G365900	-0.112194	-0.119596	-0.096469	0.18804	-0.145138	-0.347337	-0.407433	0.278437	-0.168571	0.331887	0.779657	0.26814	0.244548	0.25713	0.135156
TraesCS1A02G366100	-0.322094	-0.375516	-0.299303	-0.122265	-0.136107	0.0796064	-0.256999	0.301335	0.195489	0.515164	0.510417	0.276117	0.650397	0.427526	-0.0511832
TraesCS1A02G366200	-0.150135	-0.328564	-0.262294	0.00751168	-0.176718	-0.147114	-0.258639	0.445455	0.27775	0.543753	0.517	0.130859	0.268729	0.185047	0.185004
TraesCS1A02G366500	0.121384	0.268121	-0.549159	-0.185227	-0.615747	-0.07615	0.428384	-0.0332679	0.349215	0.170616	-0.0897382	-0.0991661	-0.131409	0.101986	-0.205048
TraesCS1A02G366900	0.0807158	0.314815	-0.0832524	0.0242878	-0.244032	-0.257744	-0.0290336	-0.0723335	-0.19064	0.12342	0.581238	0.265295	0.265192	0.61009	-0.129826
TraesCS1A02G367000	0.22888	0.404839	0.207434	0.153478	-0.237381	-0.245972	-0.0050384	-0.221288	-0.321436	-0.0554288	0.512067	0.616731	0.244582	0.682292	0.0785779
TraesCS1A02G367100	0.378696	0.570063	0.222724	-0.0192878	-0.322931	-0.158614	0.0748687	-0.187078	-0.322428	-0.281881	0.0403197	0.549893	0.0145494	0.329561	-0.147487
TraesCS1A02G369600	-0.119107	-0.319627	0.0732967	0.00356157	0.636146	-0.238257	-0.378463	0.318109	-0.0530225	-0.00621965	-0.220458	-0.348449	-0.167311	-0.397321	0.426664
TraesCS1A02G370100	-0.188077	-0.107487	-0.16659	-0.272555	-0.168025	-0.152677	-0.355949	0.450506	0.181136	0.556237	0.245677	0.114422	0.726335	0.190435	0.0148589
TraesCS1A02G370400	-0.375987	-0.257015	0.151699	0.107645	-0.136377	-0.0655471	-0.0885497	-0.13752	0.335951	0.574912	0.736819	0.333947	0.131509	0.0156648	0.374616
TraesCS1A02G370600	-0.467072	-0.319418	0.219063	0.0840976	-0.206851	0.114831	0.051842	-0.241996	0.515256	0.601917	0.689458	0.495295	0.114443	0.0227062	0.353738
TraesCS1A02G370700	-0.422501	-0.293285	0.111109	0.0629809	-0.176358	0.127392	0.131207	-0.248259	0.558968	0.575561	0.621963	0.363144	0.0443507	0.0162472	0.32779
TraesCS1A02G373200	0.092663	-0.0798233	0.54763	0.312011	0.504578	0.12124	-0.0871412	-0.301198	-0.266649	-0.245747	0.146134	0.413974	0.122811	0.366479	0.2114
TraesCS1A02G373700	-0.0707319	-0.219127	0.431213	0.099382	0.61894	0.024163	-0.193362	-0.0801436	-0.121364	-0.134336	-0.112972	-0.0586971	-0.0216654	-0.141649	0.107386
TraesCS1A02G378500	-0.394133	-0.308988	0.351829	0.0934279	-0.140231	0.140697	-0.236815	-0.119816	0.180487	0.491458	0.825426	0.762244	0.490801	0.310681	0.171279
TraesCS1A02G382200	-0.376852	-0.170898	0.0881939	-0.0736022	-0.26717	0.00328766	-0.111671	-0.0965981	0.231522	0.578864	0.873228	0.413182	0.310638	0.2052	-0.0525223
TraesCS1A02G392300	0.119063	0.251338	0.416729	0.139764	-0.170977	-0.365569	-0.37049	0.172589	-0.433875	-0.0223087	0.487475	0.621674	0.0961037	0.262937	0.287922
TraesCS1A02G394100	0.124656	0.194042	-0.107703	-0.111656	-0.146236	-0.0307971	0.00646219	0.0521799	-0.247438	-0.121231	0.128479	0.26241	0.344592	0.884274	-0.137826
TraesCS1A02G394900	0.21688	0.256345	-0.213541	-0.061854	-0.14694	0.0368663	0.23154	-0.137032	-0.184651	-0.229513	0.0352881	0.122539	0.163217	0.88926	-0.14787
TraesCS1A02G399900	-0.272179	-0.405094	0.589596	0.108025	0.595747	0.0599022	-0.287908	-0.034126	0.0361205	-0.000475327	-0.0701608	0.123601	0.0237988	-0.259395	0.379686
TraesCS1A02G401200	-0.0694135	-0.186824	0.631254	0.192817	0.608452	0.0315303	-0.202518	-0.152814	-0.161805	-0.141573	0.00983399	0.196406	-0.0136682	-0.0969963	0.286929
TraesCS1A02G403400	-0.169834	-0.0772764	-0.398489	-0.0523657	-0.549646	0.56729	0.632918	-0.435896	0.414287	0.0251354	-0.0346537	0.0388361	-0.0149817	0.263313	-0.346097
TraesCS1A02G407000	0.135047	0.174061	-0.326304	-0.234095	-0.165452	-0.529048	-0.404641	0.641831	-0.235682	0.0561193	-0.177611	-0.306102	-0.0182598	-0.216992	0.100792
TraesCS1A02G407600	-0.232741	-0.528045	0.304217	0.0116675	0.757406	0.0134263	-0.285388	0.248011	0.138278	0.0425139	-0.208224	-0.258126	-0.168202	-0.42659	0.173875
TraesCS1A02G407700	-0.330953	-0.379998	-0.165859	-0.0330355	-0.303861	0.240676	0.0357699	0.133137	0.438979	0.282713	-0.153525	-0.129969	-0.0297805	-0.408159	0.0735373
TraesCS1A02G410500	0.415136	0.368955	0.0123268	-0.00210016	-0.181183	-0.12765	-0.0306599	0.0852833	-0.391879	-0.335841	-0.0648089	0.433372	0.185226	0.560851	0.000889235
TraesCS1A02G410700	0.226706	0.20329	0.304368	-0.00314936	-0.19854	0.106773	0.0147935	-0.234574	-0.176168	-0.0882521	0.191864	0.718447	0.506396	0.611919	-0.174357
TraesCS1A02G418700	-0.324189	-0.40611	0.0465694	0.0809863	0.0121606	0.466019	0.3205	-0.255622	0.599071	0.280359	0.0721751	0.00455156	-0.0950196	-0.0791667	-0.0501532
TraesCS1A02G419600	0.158618	0.090872	-0.181369	-0.0237099	0.0987042	-0.515899	-0.515756	0.758367	-0.41866	-0.117179	-0.157933	-0.31631	-0.177933	-0.251075	0.445676
TraesCS1A02G424100	0.347436	0.128028	0.115957	0.0525673	0.400412	-0.262799	-0.278418	0.193867	-0.455247	-0.326524	-0.0141507	0.0914425	0.122249	0.561581	0.0835705
TraesCS1B02G044800	0.112136	0.0634449	-0.0675977	-0.119658	-0.0847319	-0.269862	-0.313938	0.267964	-0.184332	0.179745	0.290486	0.397191	0.623904	0.727576	-0.0426316
TraesCS1B02G048300	0.231975	0.331844	-0.0945624	0.0436285	-0.162318	-0.209313	-0.00648385	-0.117777	-0.294019	-0.0386461	0.431283	0.309858	0.374595	0.801431	-0.13412
TraesCS1B02G049900	-0.236764	-0.287029	0.0245534	-0.153631	0.129689	-0.147868	-0.510213	0.31545	0.0233428	0.50099	0.441961	0.264538	0.835308	0.387498	-0.00328237
TraesCS1B02G153100	-0.470529	-0.339479	-0.240663	-0.312778	-0.263999	0.399315	0.453101	-0.22231	0.940201	0.549655	0.0931815	-0.0117395	-0.062121	-0.156319	-0.111196
TraesCS1B02G158500	-0.508936	-0.224571	-0.242121	-0.432658	-0.328991	-0.0999787	0.0455519	0.186661	0.727588	0.828805	0.292769	-0.15367	0.0444616	-0.28948	0.0102134
TraesCS1B02G167700	-0.266169	-0.232328	-0.089979	-0.133198	-0.0969545	-0.111007	-0.288411	0.258759	0.25918	0.608916	0.407391	0.0864419	0.688302	0.271174	-0.0210885
TraesCS1B02G168500	-0.0936359	-0.264673	-0.119874	-0.0677093	0.21309	-0.399138	-0.641478	0.735592	-0.115528	0.29665	0.161782	-0.171229	0.256863	-0.0672713	0.309816
TraesCS1B02G174000	-0.491573	-0.510323	0.141773	-0.0276949	0.0148563	-0.136415	-0.465657	0.32385	0.216289	0.647615	0.587007	0.238984	0.362494	-0.0997062	0.323543
TraesCS1B02G175600	0.1468	0.160195	-0.132447	0.0355619	-0.0961674	-0.219948	-0.202074	0.115241	-0.295118	0.063175	0.385562	0.33941	0.594734	0.783239	-0.0617154
TraesCS1B02G183500	-0.17962	-0.0199596	0.0757503	0.0527955	-0.335382	-0.0407402	-0.0473452	-0.107621	0.153992	0.390934	0.807209	0.697535	0.235639	0.435373	0.118393
TraesCS1B02G192200	0.183965	0.192544	-0.135848	0.185488	0.0277992	-0.594004	-0.433829	0.465075	-0.490669	-0.120597	0.133199	-0.0457023	-0.0897918	-0.00105562	0.5281
TraesCS1B02G193800	-0.422501	-0.236513	-0.374556	-0.490689	-0.260914	-0.0568246	-0.0627207	0.320175	0.640387	0.800987	0.244387	-0.143362	0.371616	-0.100926	-0.0272949
TraesCS1B02G194000	-0.327681	-0.0733411	-0.103716	-0.299559	-0.158994	-0.00995321	-0.18587	0.097363	0.214069	0.539648	0.483275	0.374313	0.763901	0.434153	-0.0546403
TraesCS1B02G194300	-0.433933	-0.341568	-0.0583307	-0.201394	-0.0816228	-0.38048	-0.514359	0.50239	0.282643	0.83335	0.683635	0.205676	0.457722	0.0987946	0.28019
TraesCS1B02G196600	-0.511452	-0.428466	0.1	-0.0771502	-0.126568	-0.146206	-0.30969	0.131506	0.433942	0.818902	0.771689	0.38965	0.36031	-0.0648798	0.202675
TraesCS1B02G196800	0.554478	0.455374	-0.082669	0.261882	0.276772	-0.177715	0.0740529	-0.028698	-0.579721	-0.73231	-0.388312	-0.322379	-0.416407	-0.108705	0.0522467
TraesCS1B02G197000	0.330217	0.260543	0.0857926	0.196804	-0.168292	-0.291197	-0.148743	-0.0778727	-0.352793	-0.0216708	0.593449	0.585283	0.250377	0.585838	-0.00198354
TraesCS1B02G198700	0.0440609	-0.00758643	-0.28444	-0.101582	-0.199024	0.192571	0.28558	-0.197743	0.197824	0.126924	0.185697	0.213112	0.294312	0.814801	-0.143261
TraesCS1B02G201700	0.130797	-0.271905	0.272879	0.278834	0.551747	0.569027	0.232248	-0.345878	-0.064514	-0.511706	-0.490535	-0.100299	-0.176361	-0.0859856	-0.173444
TraesCS1B02G201800	0.266266	0.27849	-0.0556954	0.00209682	-0.0873553	-0.360187	-0.21302	0.121916	-0.342914	0.0406028	0.453913	0.371975	0.432417	0.8023	-0.0201051
TraesCS1B02G204100	-0.481621	-0.322289	-0.077269	-0.309834	-0.207305	-0.0489068	-0.148532	0.189689	0.536757	0.830667	0.604742	0.0603712	0.338235	-0.00357042	0.0199475
TraesCS1B02G208900	0.1642	0.387345	-0.118888	0.00469797	-0.539438	-0.0317516	0.342129	-0.208545	-0.0119727	-0.133228	-0.0816414	0.0770891	-0.265571	-0.0654623	-0.0879599
TraesCS1B02G210400	0.0348908	0.373508	-0.308947	-0.268903	-0.386042	0.0144827	0.167373	-0.134232	-0.0245146	0.150113	0.394205	0.247093	0.519876	0.762323	-0.38137
TraesCS1B02G213400	-0.00133402	0.0909319	-0.0759821	0.0721359	-0.184036	-0.155537	-0.151113	-0.000101494	-0.219566	0.151623	0.697862	0.453914	0.44419	0.814119	0.0215091
TraesCS1B02G234900	0.0975682	0.317532	-0.0845868	-0.103923	-0.317625	-0.253936	0.0265545	-0.0224896	0.00564119	0.214013	0.468564	0.458389	0.194727	0.47843	0.0870794
TraesCS1B02G244300	-0.174891	-0.31365	0.0864197	-0.0331189	0.316485	0.684548	0.388937	-0.404561	0.321589	-0.158735	-0.29354	-0.0712267	-0.111228	-0.142406	-0.280659
TraesCS1B02G250900	0.029595	-0.021018	0.278649	-0.0228576	-0.0639434	-0.213832	-0.408475	0.244363	-0.126347	0.079304	0.167681	0.600208	0.258719	0.158875	0.150999
TraesCS1B02G258800	-0.573707	-0.470976	-0.163634	-0.369156	-0.160211	0.0871699	0.024103	0.0973677	0.799243	0.859977	0.274504	-0.0241135	0.28233	-0.156238	-0.0242453
TraesCS1B02G259900	0.0418821	0.155218	0.516869	0.279978	-0.211855	0.0499969	-0.0769088	-0.305715	-0.321641	-0.197766	0.300112	0.616613	0.100185	0.151946	0.171036
TraesCS1B02G262300	-0.210489	-0.327042	0.382141	0.224857	0.24368	-0.34363	-0.846724	0.445717	-0.341768	0.313651	0.568251	0.366866	0.524706	-0.00179903	0.375892
TraesCS1B02G263100	-0.102749	-0.146435	0.109921	0.310511	-0.0154469	-0.249604	-0.418272	0.0979532	-0.269248	0.228996	0.787489	0.373141	0.280018	0.245661	0.165259
TraesCS1B02G267800	-0.0420401	0.0351931	-0.130486	-0.0386631	-0.108252	-0.0643623	-0.1603	0.0533612	-0.132368	0.202064	0.482925	0.367783	0.72951	0.855487	-0.112263
TraesCS1B02G268000	0.0139535	0.243288	-0.00575049	0.0935342	-0.317451	-0.268964	-0.00299044	-0.174704	-0.124502	0.201985	0.72015	0.369508	0.117067	0.433965	-0.0912718
TraesCS1B02G270300	0.153698	0.209424	-0.156904	-0.128998	-0.138763	0.0501693	0.0590207	-0.0789228	-0.160753	-0.0589572	0.12981	0.339057	0.593481	0.890009	-0.284129
TraesCS1B02G278300	0.496721	0.112363	0.210081	0.271127	0.256623	0.318611	0.304908	-0.501601	-0.216652	-0.521842	-0.294603	-0.00638284	-0.0862796	0.135304	-0.298795
TraesCS1B02G281200	-0.135373	0.0353934	-0.09681	-0.229964	-0.121261	0.00722396	-0.137955	0.0946235	0.119553	0.361285	0.191691	0.252571	0.850981	0.439041	-0.195992
TraesCS1B02G283100	-0.28739	-0.244032	-0.172134	-0.271759	-0.0855228	0.202861	-0.0874883	0.186794	0.35539	0.475534	0.067929	0.0501641	0.518171	0.0150363	-0.294302
TraesCS1B02G283400	-0.232161	-0.126705	-0.141051	-0.23708	-0.136104	0.163934	-0.0661029	0.0202455	0.0853513	0.305217	0.361499	0.339099	0.734715	0.794951	-0.154804
TraesCS1B02G285100	-0.033092	-0.0196324	-0.18572	-0.15383	-0.109017	0.221629	0.0309879	-0.0454314	0.00509715	0.104547	0.113131	0.340089	0.774975	0.701918	-0.277594
TraesCS1B02G285900	0.209447	0.0387279	-0.231091	-0.114915	0.0975778	-0.506589	-0.571664	0.689904	-0.391737	0.0366757	0.0873556	0.00412607	0.345674	0.313746	0.261033
TraesCS1B02G299700	0.00905864	0.0217927	-0.0612096	0.123321	-0.112196	0.0303676	0.0308258	-0.179562	-0.117549	0.0417449	0.431558	0.405547	0.395995	0.88792	0.11791
TraesCS1B02G304600	0.156975	0.137702	0.185849	0.130275	-0.147519	0.115442	0.0619189	-0.260858	-0.254452	-0.172395	0.305613	0.667626	0.354801	0.839313	-0.00606784
TraesCS1B02G305200	0.0722053	0.265064	-0.239359	-0.124358	-0.313187	-0.115135	0.0638	-0.0794396	-0.142403	0.114009	0.515541	0.284776	0.363774	0.84798	-0.116055
TraesCS1B02G310100	-0.375049	-0.211892	0.438233	-0.00578341	-0.203666	0.00371353	-0.310741	0.00111017	0.133646	0.463738	0.672399	0.833368	0.475859	0.186885	0.0760794
TraesCS1B02G314500	-0.356021	-0.334833	-0.225038	-0.25752	-0.136515	-0.192245	-0.267216	0.329811	0.445213	0.68511	0.233606	-0.043921	0.405996	-0.0490764	0.0805848
TraesCS1B02G314700	-0.516549	-0.379357	-0.0161307	-0.15006	-0.22877	0.156609	-0.126216	-0.0539128	0.396988	0.702304	0.785061	0.428375	0.654085	0.405527	-0.0821023
TraesCS1B02G322500	0.0932632	0.0598338	-0.148673	-0.087832	-0.014279	-0.617425	-0.547129	0.713676	-0.336794	0.0666637	0.0693038	-0.186797	-0.0728687	-0.1351	0.256707
TraesCS1B02G323100	-0.0157938	0.00394354	0.337982	0.356855	-0.0629603	-0.274462	-0.426197	-0.0166888	-0.325112	0.126176	0.641517	0.567071	0.469675	0.405803	0.262839
TraesCS1B02G324300	-0.000218413	0.115147	-0.319327	-0.11385	-0.285024	0.181398	0.278328	-0.0847254	0.0412308	-0.0468181	-0.079833	0.106127	0.2736	0.547045	-0.19304
TraesCS1B02G337400	0.2327	-0.0513918	0.172627	0.151825	0.552496	-0.100046	-0.16839	0.144672	-0.341367	-0.430571	-0.368546	-0.277266	-0.142521	-0.0382704	0.0467846
TraesCS1B02G339600	-0.128385	-0.071675	0.156241	0.237822	0.118711	0.368683	0.356618	-0.519745	0.127584	-0.24403	-0.139529	0.0135709	-0.261094	-0.216371	-0.0779895
TraesCS1B02G342700	0.0214173	-0.115337	0.148223	0.105719	0.444871	-0.0635865	-0.093481	-0.0248114	-0.0925396	-0.172541	-0.178058	-0.262812	-0.132881	-0.223178	-0.112248
TraesCS1B02G345400	-0.464925	-0.261546	0.222173	-0.122794	-0.211337	-0.129701	-0.265278	0.0715394	0.320432	0.752376	0.854493	0.442976	0.330575	0.0772479	0.163126
TraesCS1B02G347600	-0.454541	-0.338661	0.213939	-0.040324	-0.177163	0.0331644	-0.234577	-0.0215448	0.350714	0.729141	0.781398	0.468084	0.536683	0.0332218	0.0983054
TraesCS1B02G351000	-0.0751295	-0.237991	0.179691	0.170894	0.538829	-0.0180025	-0.149971	-0.0235787	-0.0779158	-0.136131	-0.0351544	-0.141877	-0.0630154	-0.123987	-0.0321375
TraesCS1B02G364200	-0.0212031	-0.10528	0.09514	-0.153936	0.740188	0.0276711	-0.233353	0.181378	-0.112539	-0.13131	-0.163185	-0.199358	0.0753233	-0.0506789	-0.0747919
TraesCS1B02G365000	0.0288401	-0.264731	0.372401	0.542393	0.0921821	-0.268451	-0.394461	0.0767218	-0.209974	0.0153165	0.179832	0.250463	-0.0240362	-0.200549	0.635637
TraesCS1B02G371600	-0.498492	-0.342274	-0.0715028	-0.233093	-0.339631	0.596977	0.403554	-0.326883	0.690517	0.471168	0.32987	0.404359	0.275059	0.263498	-0.204603
TraesCS1B02G372400	0.0608581	0.239775	-0.0215607	-0.103893	-0.0977283	-0.168711	-0.124685	0.129191	-0.220708	-0.00987046	0.103884	0.124533	0.387828	0.495256	0.0253767
TraesCS1B02G375400	0.0286381	0.0581483	-0.157126	0.0633299	-0.237274	-0.00940117	0.0633287	-0.12328	-0.0409865	0.101414	0.555315	0.424618	0.309487	0.801667	-0.0243033
TraesCS1B02G377700	-0.314892	-0.162503	0.00259611	-0.125419	-0.342533	0.440697	0.192608	-0.292769	0.189392	0.21847	0.552327	0.58497	0.474749	0.730174	-0.183161
TraesCS1B02G384900	0.0266853	0.182688	0.0457879	0.0821848	-0.321054	0.14681	0.286758	-0.408673	-0.016012	-0.0205868	0.486442	0.605051	0.156401	0.757795	-0.00783005
TraesCS1B02G385100	0.190589	0.256033	-0.15094	-0.0456797	-0.234699	-0.0725851	0.170968	-0.124198	-0.124191	-0.0584547	0.251692	0.238019	0.176387	0.879964	-0.0900221
TraesCS1B02G385200	0.064542	0.184221	0.355341	0.0113846	-0.268133	0.237918	0.151171	-0.369177	-0.0434148	-0.12319	0.181883	0.78905	0.269161	0.547501	-0.137739
TraesCS1B02G385300	0.591815	0.611984	0.0828154	0.102441	-0.229323	-0.361073	0.0273293	-0.141615	-0.477681	-0.299834	0.190259	0.36539	0.0740446	0.601458	-0.0385107
TraesCS1B02G388700	0.754494	0.830611	-0.204788	0.0240465	-0.103659	-0.376912	0.229247	-0.110647	-0.458383	-0.525262	-0.396741	-0.289806	-0.307799	-0.0936591	-0.121268
TraesCS1B02G389700	-0.376923	-0.268655	0.251198	0.180767	-0.13604	-0.0116804	-0.125593	-0.187264	0.287648	0.55053	0.813577	0.510217	0.213154	0.107223	0.386511
TraesCS1B02G389800	-0.219767	-0.212682	0.426085	0.345478	0.0421462	-0.207702	-0.438528	-0.0346131	-0.165178	0.317485	0.774665	0.521829	0.299055	0.0976138	0.481425
TraesCS1B02G389900	-0.451645	-0.353573	0.121516	0.105766	-0.156074	0.020768	-0.0152081	-0.170063	0.503712	0.640783	0.721751	0.386998	0.115916	0.00580411	0.376736
TraesCS1B02G399300	-0.140392	-0.133487	0.0491871	0.16809	-0.19498	0.0873543	0.0404173	-0.262048	0.140388	0.2853	0.669499	0.586698	0.34473	0.651849	0.244172
TraesCS1B02G401700	0.364503	0.474238	-0.308545	-0.14322	-0.333484	0.141224	0.512296	-0.342184	-0.0754805	-0.298283	-0.0684115	0.0922568	0.0442302	0.713662	-0.415443
TraesCS1B02G418400	-0.152032	-0.109585	0.0143981	0.0372012	-0.265368	0.0821299	0.0436056	-0.2646	0.122231	0.377862	0.730339	0.4534	0.440872	0.599466	-0.0451686
TraesCS1B02G422600	0.270468	0.232596	-0.174389	-0.106678	-0.176876	0.0680062	0.207078	-0.145008	-0.159691	-0.200365	0.0110501	0.192009	0.275935	0.897504	-0.23079
TraesCS1B02G431400	-0.408487	-0.299386	-0.134842	-0.0645503	-0.265587	0.0294031	-0.0987615	0.103356	0.364816	0.633403	0.788438	0.237574	0.250328	0.170195	0.0878431
TraesCS1B02G433700	-0.0764882	-0.0490253	-0.320852	-0.159954	-0.0897387	-0.231315	-0.306222	0.443398	-0.205787	0.142627	0.388606	0.138307	0.329201	0.694413	0.14756
TraesCS1B02G441300	0.587016	0.717382	-0.305363	-0.0200997	-0.207106	-0.650489	-0.087018	0.289178	-0.464296	-0.205701	-0.00869309	-0.1581	-0.141755	0.115016	0.0253129
TraesCS1B02G456200	0.118916	0.141215	-0.00282818	0.120518	-0.15142	-0.0954963	-0.0422871	-0.143624	-0.262048	-0.00715878	0.523119	0.47902	0.364731	0.886572	0.0479172
TraesCS1B02G462300	-0.472919	-0.348697	-0.339679	-0.429068	-0.158303	0.0574529	-0.0418566	0.26683	0.679913	0.727189	0.174019	-0.149232	0.330344	-0.1135	-0.0525271
TraesCS1B02G464900	0.170366	0.188836	-0.21826	-0.123579	-0.172574	0.0944752	0.16969	-0.107132	-0.137443	-0.119152	0.0708877	0.22285	0.415764	0.943353	-0.230313
TraesCS1B02G480300	0.413601	0.352036	-0.137957	-0.0433151	-0.103582	-0.137515	-0.00162088	-0.0783112	-0.254109	-0.0548957	0.104121	0.290944	0.637981	0.678752	-0.274388
TraesCS1D02G005400	-0.499049	-0.325642	-0.0266385	-0.207604	-0.265377	0.878323	0.454934	-0.41862	0.496994	0.113026	0.0502185	0.284274	0.245807	0.2774	-0.354119
TraesCS1D02G012800	-0.111604	0.0338663	0.0200044	0.0232555	-0.120204	-0.332825	-0.426297	0.226222	-0.155611	0.312644	0.417866	0.163923	0.568203	0.194652	0.176398
TraesCS1D02G013800	-0.0576583	0.0389664	0.185914	0.175744	-0.00791989	-0.115017	-0.240329	-0.0230195	-0.241623	0.0341567	0.266279	0.321192	0.560352	0.427896	0.12561
TraesCS1D02G030300	0.0792975	0.320717	0.150292	-0.021649	-0.433959	0.227824	0.357593	-0.4689	0.0176139	-0.0901148	0.341662	0.765439	0.140509	0.588563	-0.174015
TraesCS1D02G034600	0.0797344	0.207349	0.0872209	-0.200947	-0.340879	0.136854	0.1586	-0.235565	0.0807164	0.122721	0.362052	0.757349	0.422361	0.644242	-0.311202
TraesCS1D02G036500	0.128202	0.107788	-0.256521	-0.196223	-0.0674706	-0.191543	-0.176803	0.239246	-0.147883	0.152948	0.2211	0.236333	0.657285	0.849069	-0.110401
TraesCS1D02G039400	0.236849	0.264305	-0.0938139	0.115014	-0.101677	-0.258663	-0.106087	-0.0293409	-0.349644	-0.0413351	0.485329	0.317453	0.340698	0.758719	-0.0670717
TraesCS1D02G051000	0.0805824	0.0614054	-0.00416088	0.0624635	0.052245	0.15547	-0.00751226	-0.144551	-0.109838	-0.0227067	0.0487493	0.252017	0.751494	0.644975	-0.216039
TraesCS1D02G072900	0.00588404	0.108154	-0.0614781	0.101034	-0.213105	0.0528626	0.0825792	-0.213834	-0.115173	0.0295585	0.554662	0.520172	0.373166	0.86619	-0.0577081
TraesCS1D02G073100	-0.136505	-0.128062	0.616137	0.347062	0.00599404	-0.163154	-0.433462	-0.0691939	-0.287794	0.160445	0.750126	0.775799	0.318667	0.306818	0.341236
TraesCS1D02G085900	-0.24174	0.0699434	-0.0379843	-0.0657356	-0.325903	-0.204595	-0.0198894	-0.0483529	0.244339	0.549512	0.78179	0.183437	0.0397963	0.0838405	0.00608209
TraesCS1D02G091600	0.0339452	0.11291	-0.019558	0.102597	-0.259372	0.0583644	0.0688909	-0.2352	-0.143343	0.00758139	0.530451	0.599096	0.425727	0.890314	-0.050239
TraesCS1D02G098100	-0.110125	0.0215129	-0.11233	-0.0798658	-0.254029	-0.0927528	-0.0902805	-0.00572342	0.0389382	0.37195	0.738231	0.443754	0.498039	0.711744	-0.121979
TraesCS1D02G101100	-0.243749	-0.046862	0.748141	0.0621863	-0.137717	0.184217	-0.150178	-0.253697	-0.0369688	0.119842	0.408902	0.901452	0.386886	0.226214	0.00294686
TraesCS1D02G101900	-0.352302	-0.340338	-0.00193931	-0.197135	0.100652	0.0499893	-0.366963	0.210352	0.142197	0.491264	0.347916	0.209729	0.891835	0.395616	-0.131924
TraesCS1D02G103500	-0.0738678	-0.0398367	0.0878503	0.071047	-0.0730548	0.061237	-0.184183	-0.106979	-0.167106	0.156434	0.605521	0.67741	0.727848	0.792833	-0.0695053
TraesCS1D02G112900	-0.207402	-0.332313	0.0203266	-0.225765	0.544583	0.138584	-0.0447984	0.198329	0.240707	-0.0589722	-0.420962	-0.440351	-0.252572	-0.387119	-0.0046319
TraesCS1D02G114500	-0.477163	-0.42264	-0.302989	-0.380861	-0.146296	0.0584741	-0.190411	0.364842	0.511671	0.696153	0.215047	0.0730158	0.414006	-0.0544322	-0.0683198
TraesCS1D02G122600	-0.313301	-0.188988	0.640145	0.158043	-0.0897696	0.0377378	-0.29391	-0.138484	-0.00717396	0.292812	0.664057	0.938294	0.379436	0.198964	0.235507
TraesCS1D02G127700	0.00936212	-0.167891	0.292429	0.289978	0.638193	-0.110861	-0.335751	0.072397	-0.268609	-0.252393	-0.0624814	0.0480525	-0.0673736	-0.0758555	0.607344
TraesCS1D02G129400	0.273964	-0.0335102	0.382478	0.385414	0.0744854	0.584159	0.419272	-0.58574	-0.0878879	-0.575107	-0.435659	0.132265	-0.246412	-0.0830183	-0.145156
TraesCS1D02G146900	-0.248942	-0.190178	0.0783643	0.11157	-0.00600425	-0.0895077	-0.282666	0.0746828	0.0583645	0.450544	0.600158	0.319258	0.695556	0.473185	0.0120972
TraesCS1D02G152400	0.117537	-0.200305	0.208048	0.776394	0.171696	0.420849	0.303421	-0.568468	-0.164192	-0.442619	-0.0684969	0.0724843	-0.251463	0.0323967	0.261447
TraesCS1D02G160100	-0.224584	-0.273228	0.310085	0.0389822	0.0451957	0.0414882	-0.4681	0.297609	-0.114395	0.114323	-0.0194854	0.241044	0.349651	-0.138001	0.0354096
TraesCS1D02G162300	-0.231879	0.0332165	0.319603	0.0484682	-0.138186	-0.420046	-0.388449	0.13413	-0.000855219	0.501883	0.734344	0.53673	0.242709	0.0549785	0.289497
TraesCS1D02G162800	-0.504973	-0.36519	-0.127211	-0.273407	-0.214354	-0.0788515	-0.0909885	0.220088	0.694859	0.873079	0.486372	-0.00900842	0.173631	-0.157819	0.0782532
TraesCS1D02G167600	-0.0766	-0.0917795	-0.173614	0.0633443	-0.118468	-0.241123	-0.215305	0.206162	0.0176809	0.362763	0.62539	0.442413	0.43913	0.620851	0.186338
TraesCS1D02G173800	-0.298125	-0.105812	0.0656602	-0.0537952	-0.354176	0.0859317	0.0596318	-0.0978461	0.369074	0.467411	0.68804	0.645313	0.106837	0.233888	0.119452
TraesCS1D02G176900	-0.551212	-0.404361	-0.225869	-0.32145	-0.262417	0.0125644	0.0747574	0.0909784	0.833153	0.871046	0.358882	-0.0355117	0.124392	-0.1986	0.0825214
TraesCS1D02G177000	-0.0383506	0.00337492	-0.0224283	0.108344	-0.164394	-0.424483	-0.301512	0.150973	-0.00425125	0.499242	0.762117	0.337126	0.451264	0.372869	0.0730039
TraesCS1D02G187100	0.238048	0.108054	0.168484	0.296261	-0.100441	-0.283655	-0.258417	-0.0213372	-0.346969	0.0233323	0.662462	0.640672	0.269726	0.573032	0.171956
TraesCS1D02G187500	-0.554586	-0.338088	0.097813	-0.192073	-0.286311	-0.0389178	-0.150152	0.0471911	0.526057	0.832784	0.7989	0.443978	0.281437	-0.0312137	0.104562
TraesCS1D02G190200	-0.118738	-0.0892723	-0.137165	-0.0892718	-0.0948328	0.290822	0.198735	-0.12801	0.0293166	-0.0802873	-0.0138724	0.069519	0.166872	0.602774	-0.09544
TraesCS1D02G199000	-0.156915	0.163867	-0.189238	-0.172428	-0.354038	-0.145982	-0.124574	0.0169537	-0.0337863	0.405993	0.780374	0.407233	0.565182	0.654361	-0.137515
TraesCS1D02G213700	0.65397	0.942086	-0.287848	-0.127611	-0.285986	-0.448081	0.217901	-0.0457734	-0.483751	-0.453689	-0.282703	-0.229329	-0.206701	0.1655	-0.265813
TraesCS1D02G214700	0.0895108	0.184497	-0.182141	-0.0827069	-0.172169	-0.0175082	0.0402925	-0.0586758	-0.174836	0.00457903	0.299666	0.309015	0.51789	0.953034	-0.200204
TraesCS1D02G218800	-0.406082	-0.314647	-0.201745	-0.127065	-0.217749	-0.0295738	-0.122598	0.168734	0.459033	0.701379	0.741294	0.231881	0.361917	0.297514	0.0653582
TraesCS1D02G220900	0.407364	0.337743	0.0121798	-0.040844	0.00213279	0.0066799	0.0450696	0.01457	-0.317266	-0.400678	-0.237138	0.0829439	-0.118491	0.187971	-0.236753
TraesCS1D02G221500	-0.4265	-0.460135	0.0269205	0.0502832	-0.086869	-0.0283648	-0.233578	0.153976	0.43989	0.741694	0.758722	0.231408	0.27195	0.00880108	0.136985
TraesCS1D02G229200	0.101483	-0.362648	0.369555	0.638001	0.681251	-0.0463375	-0.363884	0.0814633	-0.274649	-0.204586	-0.121646	-0.150368	-0.0574171	-0.275368	0.320681
TraesCS1D02G239000	0.275288	0.177616	0.0971302	-0.0101981	-0.108323	-0.356841	-0.358306	0.330763	-0.321645	-0.0874599	0.11403	0.486209	0.132489	0.323114	0.18992
TraesCS1D02G241100	-0.208391	-0.0534385	-0.194188	-0.2541	-0.198922	-0.075086	-0.143188	0.148429	0.217981	0.560248	0.412181	0.241637	0.83038	0.565959	-0.181181
TraesCS1D02G243500	-0.107175	-0.406868	0.061289	0.0307244	0.511698	0.288489	0.0660169	0.027895	0.135823	-0.240391	-0.382406	-0.254972	-0.314467	-0.238053	-0.00205704
TraesCS1D02G253900	0.0564664	-0.00815529	-0.0296408	0.0950504	0.424424	-0.240052	-0.284548	0.386611	-0.255834	-0.175914	-0.0875067	-0.238757	-0.202946	-0.207675	0.450489
TraesCS1D02G259300	-0.365653	-0.118604	0.382383	-0.0463081	-0.263106	0.0742022	-0.0718784	-0.199944	0.247729	0.504887	0.691285	0.771482	0.497764	0.388856	0.119115
TraesCS1D02G259700	0.178186	0.161465	-0.20213	-0.120976	-0.144942	0.00177014	0.0471362	-0.0219641	-0.162366	-0.0546857	0.131356	0.227468	0.499536	0.938527	-0.194475
TraesCS1D02G264000	-0.326393	-0.204721	-0.214241	-0.257141	-0.189577	0.101475	-0.0024217	0.0942366	0.412429	0.510302	0.298118	0.162617	0.549717	0.290163	-0.0892884
TraesCS1D02G271100	-0.21111	0.0650727	-0.202561	-0.278222	-0.225304	0.272382	0.20218	-0.157354	0.233319	0.241255	0.178709	0.267097	0.656663	0.70983	-0.303609
TraesCS1D02G273800	-0.158774	0.144114	0.0622689	-0.232868	-0.268174	0.156395	-0.00649037	-0.0884855	-0.070507	0.132464	0.381294	0.587711	0.607974	0.731266	-0.264343
TraesCS1D02G276200	0.299965	0.203311	-0.115972	-0.143552	-0.102092	-0.421571	-0.426833	0.447545	-0.381288	0.0647226	0.22339	0.314961	0.533907	0.584021	0.0149214
TraesCS1D02G277900	-0.313611	-0.20736	0.163775	0.14067	-0.247204	-0.28829	-0.251694	0.0736318	0.201493	0.613466	0.856472	0.358333	0.0405195	-0.0563041	0.316789
TraesCS1D02G282300	-0.320614	-0.338168	-0.0669463	0.0745276	-0.152187	-0.0595081	-0.192999	0.0748303	0.33217	0.621296	0.75772	0.422634	0.452503	0.358557	0.15167
TraesCS1D02G293600	-0.533795	-0.484029	-0.177435	-0.311874	-0.0789322	0.15882	0.0471721	0.110598	0.815547	0.79377	0.174291	-0.0380547	0.287258	-0.192517	0.0129214
TraesCS1D02G295800	-0.0652515	0.150273	-0.115447	-0.0942546	-0.270246	-0.0316756	-0.025066	-0.0600837	-0.136551	0.161847	0.592683	0.441737	0.484603	0.862299	-0.0893717
TraesCS1D02G296700	0.160538	0.119618	-0.00548286	0.0414484	-0.200843	0.0448359	0.0603956	-0.149295	-0.17359	-0.0853965	0.325904	0.5032	0.312287	0.896515	-0.0469459
TraesCS1D02G299400	-0.399831	-0.28824	0.399891	0.00662617	-0.161999	-0.135407	-0.435821	0.155462	0.139977	0.596413	0.797914	0.756951	0.459681	0.148481	0.207887
TraesCS1D02G303600	-0.518534	-0.37262	-0.229349	-0.337235	-0.299304	0.377877	0.341936	-0.125375	0.895868	0.613668	0.151305	-0.011178	0.096309	-0.0712362	-0.0908757
TraesCS1D02G303700	-0.43766	-0.319644	-0.111306	-0.215559	-0.227924	0.0621124	-0.222141	0.11565	0.277223	0.652742	0.740636	0.397516	0.742381	0.551719	-0.0962375
TraesCS1D02G310600	-0.0778059	-0.129704	0.374929	0.428284	0.29557	-0.056268	-0.242331	-0.1352	-0.223196	-0.0592594	0.333185	0.289371	-0.00439584	-0.068142	0.468778
TraesCS1D02G312600	0.000173545	0.0865556	-0.249779	0.109315	-0.152703	-0.483498	-0.32269	0.431803	-0.219111	0.190334	0.543316	0.0950708	-0.0586334	0.17887	0.299881
TraesCS1D02G314800	0.0781149	0.0951834	0.642194	0.302385	-0.24332	0.0631345	-0.00477475	-0.279734	-0.131545	-0.098516	0.311409	0.806831	0.0122813	0.200874	0.0989037
TraesCS1D02G335400	-0.134709	-0.0137418	-0.16587	-0.194543	-0.154691	-0.465914	-0.553202	0.631643	-0.0856979	0.444805	0.40443	0.118177	0.405873	0.134823	0.0480756
TraesCS1D02G335500	-0.0022706	0.0200761	-0.108836	-0.177547	-0.10994	-0.503932	-0.599853	0.666897	-0.203068	0.379566	0.355114	0.146927	0.4762	0.147179	0.0520358
TraesCS1D02G336900	-0.361065	-0.244662	0.222353	-0.0911036	-0.164355	-0.165448	-0.311461	0.109477	0.188348	0.697866	0.781357	0.418546	0.411829	0.144145	0.0822671
TraesCS1D02G337700	-0.0469542	-0.421761	0.00877784	0.0921221	0.745927	0.122034	-0.256454	0.304207	-0.028699	-0.131332	-0.289173	-0.310278	-0.0843491	-0.264281	0.0964709
TraesCS1D02G344800	-0.402399	-0.274477	-0.207494	-0.255545	-0.275128	0.237481	0.365674	-0.165535	0.866409	0.59075	0.229454	0.0496532	0.0116967	0.0250961	-0.00251834
TraesCS1D02G353800	-0.191867	-0.117527	0.301671	0.114615	-0.186033	0.00227812	-0.206171	-0.104397	-0.0636941	0.277336	0.774331	0.723257	0.436186	0.697369	0.123669
TraesCS1D02G353900	-0.197705	0.368488	-0.115145	-0.299954	-0.586581	0.389164	0.587782	-0.471227	0.36162	0.119418	0.0760879	0.133403	-0.0176133	-0.0167981	-0.394177
TraesCS1D02G358500	-0.504092	-0.305968	0.121181	-0.156308	-0.160024	-0.24919	-0.390678	0.334484	0.352041	0.799875	0.696424	0.132451	0.245431	-0.139725	0.198592
TraesCS1D02G360000	-0.491834	-0.445999	-0.173876	-0.332435	-0.240789	0.306532	0.0109226	0.17056	0.59682	0.586475	0.24515	0.331106	0.349285	0.101107	-0.0748097
TraesCS1D02G363800	-0.0561086	0.00758314	0.0248285	0.0880409	-0.227696	-0.0437032	-0.0693585	-0.0762275	-0.0686293	0.164038	0.651849	0.589815	0.390963	0.743144	0.0104938
TraesCS1D02G365500	-0.549376	-0.31137	0.0100894	-0.246877	-0.405783	0.494406	0.231903	-0.303112	0.475756	0.482022	0.586415	0.548968	0.469362	0.521046	-0.186144
TraesCS1D02G371400	0.0628156	0.015473	0.0982094	0.285157	-0.0616104	-0.354509	-0.409569	0.183887	-0.376888	0.137784	0.694678	0.463809	0.295862	0.367651	0.168805
TraesCS1D02G372500	-0.0683625	0.0637745	0.338249	0.0961872	-0.257378	0.152728	0.109552	-0.323156	-0.041843	-0.00238406	0.468659	0.79022	0.228462	0.689318	0.0482748
TraesCS1D02G372600	-0.217922	-0.0627852	0.487647	0.0785791	-0.247778	0.223435	-0.0323277	-0.300329	0.045718	0.160488	0.530411	0.941335	0.427786	0.504663	0.0546729
TraesCS1D02G372700	-0.0890933	0.0789273	0.274619	-0.0122283	-0.30265	0.331756	0.167169	-0.361388	0.0338433	0.0146231	0.332708	0.84912	0.398001	0.558212	-0.122865
TraesCS1D02G372800	0.136863	0.264242	0.32906	0.109212	-0.321184	-0.0161972	0.0308477	-0.335292	-0.206648	-0.0132106	0.561382	0.800884	0.266127	0.545612	-0.0462123
TraesCS1D02G372900	0.357238	0.463154	0.238488	0.0971857	-0.258175	-0.232611	-0.0138151	-0.0837569	-0.36847	-0.178826	0.308831	0.606584	0.0654739	0.496916	0.0869745
TraesCS1D02G376500	-0.435265	-0.31075	0.1452	0.0782846	-0.170367	0.0268246	-0.04344	-0.145172	0.473287	0.641728	0.733398	0.443376	0.223626	0.0847258	0.356589
TraesCS1D02G376600	-0.476176	-0.339888	0.227726	0.0692185	-0.203768	0.156508	0.026892	-0.240679	0.501466	0.618738	0.742771	0.563571	0.200583	0.056868	0.278418
TraesCS1D02G376700	-0.504393	-0.372504	0.164779	0.0439284	-0.235137	0.17523	0.0595621	-0.240566	0.555387	0.650595	0.734837	0.49381	0.167233	0.0277135	0.228791
TraesCS1D02G376800	-0.512428	-0.410329	-0.0626577	-0.0137364	-0.211377	0.251798	0.171517	-0.222385	0.702133	0.654864	0.566398	0.335934	0.164403	-7.26626e-05	0.217642
TraesCS1D02G385400	0.0562584	0.0527002	0.115018	0.196614	-0.0915384	-0.0734527	-0.185211	-0.138123	-0.254196	0.0999821	0.644902	0.628563	0.551037	0.747848	0.150766
TraesCS1D02G387600	0.122525	-0.310142	0.103304	0.478576	0.501607	-0.205068	-0.302959	0.341885	-0.126269	-0.0629049	-0.131989	-0.206476	-0.149867	-0.250639	0.518571
TraesCS1D02G389900	-0.358083	-0.0881443	0.0682421	-0.117084	-0.300696	-0.150053	-0.118042	-0.0227173	0.325159	0.674669	0.776994	0.230837	0.18759	-0.0683979	0.0112097
TraesCS1D02G394500	0.132742	0.168804	-0.200386	-0.0932913	-0.155948	0.0951563	0.164543	-0.117713	-0.115869	-0.0962516	0.12642	0.242666	0.40453	0.954294	-0.223285
TraesCS1D02G395600	0.437039	0.274115	0.265619	0.206135	-0.20239	-0.110693	-0.0533478	-0.222456	-0.324076	-0.169572	0.287458	0.674866	0.272194	0.527565	-0.0884009
TraesCS1D02G412000	-0.0695601	0.0431198	-0.368118	-0.198854	-0.16368	-0.161867	-0.174013	0.338754	-0.148203	0.15304	0.422798	0.204696	0.385768	0.771352	0.0154083
TraesCS1D02G428600	0.199291	-0.0899969	0.140989	0.0939962	0.818209	-0.0279158	-0.132174	-0.034901	-0.183605	-0.268798	-0.121647	-0.15093	-0.0313613	0.0665757	-0.0442103
TraesCS1D02G430000	-0.115982	-0.00686319	0.178695	0.107503	-0.0654663	-0.42344	-0.520736	0.263287	-0.334939	0.27652	0.805677	0.337262	0.227585	0.255711	0.303044
TraesCS1D02G430800	-0.275392	-0.198506	-0.0872601	-0.100596	-0.112615	0.509709	0.211847	-0.259709	0.161012	0.0598971	0.13911	0.326812	0.569201	0.634871	-0.232941
TraesCS1D02G432800	0.297563	0.161613	-0.112574	0.0459589	-0.0834366	-0.107262	-0.0129406	-0.076851	-0.206352	-0.0290997	0.333652	0.323408	0.376112	0.844736	-0.0226811
TraesCS1D02G432900	0.0834617	-0.00223455	-0.0106178	0.260731	-0.124498	-0.0452448	-0.0342803	-0.172407	-0.154746	0.0504767	0.550809	0.460644	0.341374	0.737478	0.13815
TraesCS1D02G433200	0.118941	0.126118	-0.179952	0.0113186	-0.222347	0.0485059	0.152552	-0.153228	-0.0915109	-0.0302465	0.377143	0.319718	0.268132	0.907702	-0.0893823
TraesCS1D02G439200	0.26579	0.238933	-0.199667	-0.0808542	-0.164905	0.0511885	0.218009	-0.147881	-0.165643	-0.193391	0.0588251	0.178664	0.241823	0.920128	-0.192673
TraesCS1D02G439300	0.389445	0.473068	-0.261092	-0.0712137	-0.186009	-0.171777	0.128013	-0.0944057	-0.313565	-0.191567	0.129766	0.20914	0.349217	0.875549	-0.214193
TraesCS1D02G439400	0.530998	0.504596	-0.208523	-0.0642201	-0.190109	-0.183315	0.161828	-0.100526	-0.3171	-0.248706	0.0349909	0.179465	0.242999	0.779966	-0.259512
TraesCS1D02G443700	0.0810588	-0.140545	0.229558	0.281143	0.58861	-0.248536	-0.443127	0.232948	-0.357131	-0.282708	-0.150387	0.0399549	-0.153958	-0.16821	0.545559
TraesCS1D02G444200	-0.186529	-0.155782	-0.0135637	-0.104126	0.028418	-0.106829	-0.406097	0.24654	-0.0469098	0.320353	0.205874	0.191769	0.816147	0.297588	0.0693979
TraesCS2A02G011500	-0.0539609	-0.256656	-0.10497	-0.125568	0.368878	0.28157	-0.0243561	0.0830891	-0.012173	-0.16494	-0.343199	-0.183161	0.0769487	-0.138757	-0.31313
TraesCS2A02G029900	-0.0224843	0.159609	0.501514	0.0877879	-0.0198613	-0.231107	-0.425083	0.0758087	-0.425277	0.0170289	0.478679	0.771009	0.46085	0.45433	0.160449
TraesCS2A02G031300	-0.420497	-0.400369	0.0976275	-0.182451	-4.81679e-05	0.0393876	-0.368527	0.161301	0.26776	0.663501	0.574694	0.500342	0.812662	0.325742	-0.021531
TraesCS2A02G040300	-0.479643	-0.271442	0.104444	-0.182783	-0.336188	0.180953	-0.132834	0.010293	0.267122	0.559254	0.772358	0.653376	0.532992	0.465603	0.0219156
TraesCS2A02G049700	-0.342712	-0.267027	0.0533602	-0.0398274	-0.151213	0.0525717	-0.209494	-0.0583953	0.146861	0.547938	0.867096	0.462926	0.543721	0.427159	-0.0266179
TraesCS2A02G073700	0.0548178	0.0228861	0.0632941	0.284913	0.190321	-0.275816	-0.297052	0.129966	-0.331572	-0.161328	0.161551	0.0830942	-0.128339	-0.0609169	0.528429
TraesCS2A02G079900	0.17606	-0.30798	0.232943	0.385699	0.676877	0.36686	-0.0226239	-0.0964617	-0.236736	-0.503144	-0.427974	-0.196672	-0.00504485	0.0144946	0.0413966
TraesCS2A02G083600	-0.0876187	0.0344308	-0.207081	-0.157654	-0.213304	0.280709	0.207806	-0.209207	0.0809176	0.0866938	0.246531	0.305557	0.59761	0.892382	-0.311348
TraesCS2A02G083700	0.142109	0.180187	-0.196679	-0.0882759	-0.136222	0.095703	0.214221	-0.141323	-0.129177	-0.168299	0.0574605	0.134053	0.239903	0.900391	-0.173724
TraesCS2A02G090600	0.239876	0.322448	-0.212818	-0.101711	-0.178862	-0.0363977	0.223247	-0.143486	-0.112199	-0.120013	0.0899285	0.152293	0.281777	0.821183	-0.227442
TraesCS2A02G091000	-0.0646106	0.394502	-0.278625	-0.305829	-0.284478	-0.0995459	0.0425842	0.0582104	0.0484973	0.238932	0.180229	0.167204	0.519001	0.410433	-0.174946
TraesCS2A02G091100	0.228863	0.661518	-0.181295	-0.196229	-0.280879	-0.387166	0.0243102	0.0319823	-0.213464	0.0150488	0.10202	0.118809	0.306121	0.407095	-0.15641
TraesCS2A02G099900	-0.0776666	0.0866774	0.163207	0.0514519	-0.303326	0.0668831	0.0655958	-0.325661	0.0954435	0.276208	0.544621	0.770722	0.434792	0.385838	-0.0770273
TraesCS2A02G104600	-0.183669	-0.111184	0.726974	0.284218	-0.0721816	0.0198921	-0.291849	-0.208676	-0.192155	0.0807558	0.579737	0.900304	0.257129	0.213339	0.256465
TraesCS2A02G108100	-0.361804	-0.497148	0.215279	0.0122033	0.140396	0.110775	-0.321047	0.260468	0.101845	0.214526	0.0653133	0.0546092	0.209151	-0.165014	0.245093
TraesCS2A02G110200	0.0842784	-0.38275	0.181751	0.677441	0.486447	-0.305521	-0.550659	0.346198	-0.356487	-0.141488	0.046557	-0.0960759	-0.132315	-0.246386	0.563254
TraesCS2A02G111000	0.0346115	-0.0731063	-0.347344	-0.192612	-0.0170228	-0.575338	-0.654865	0.928684	-0.276591	0.212298	0.0885553	-0.239168	0.203906	0.022836	0.311153
TraesCS2A02G139600	-0.292131	-0.155528	0.0506163	0.0755646	-0.183198	-0.210844	-0.231639	0.0115411	0.0822641	0.498096	0.897109	0.299294	0.168662	0.130143	0.131106
TraesCS2A02G152200	0.0955167	0.0349395	-0.142602	-0.0666093	-0.112112	0.161043	0.191595	-0.131721	-0.0633461	-0.13282	0.0324288	0.0978965	0.141068	0.745281	-0.0964513
TraesCS2A02G152400	-0.170092	-0.183522	0.0178368	-0.0591799	-0.0164616	0.057243	-0.160165	-0.00375703	-0.0307297	0.251871	0.524212	0.333747	0.503673	0.733217	-0.00634173
TraesCS2A02G152500	-0.239024	-0.215407	0.219068	0.131615	-0.00960526	-0.261262	-0.559152	0.181915	-0.192408	0.448644	0.820609	0.406831	0.575204	0.224027	0.22629
TraesCS2A02G154900	-0.21373	-0.049073	0.375396	-0.0172624	-0.229378	-0.297178	-0.43706	0.121324	-0.0875632	0.497496	0.869469	0.61487	0.388861	0.197534	0.0911471
TraesCS2A02G161000	0.155137	-0.0859204	0.134809	0.122248	0.124271	-0.51075	-0.636714	0.678717	-0.387385	0.0552918	0.0811849	-0.0705285	0.0903735	-0.0710649	0.337095
TraesCS2A02G161500	0.343682	0.358045	0.115895	-0.0182913	-0.249776	0.201438	0.245381	-0.385449	-0.202215	-0.286834	0.0494567	0.583351	0.357017	0.695075	-0.347836
TraesCS2A02G161700	-0.52484	-0.325142	0.154029	-0.15609	-0.128789	-0.160898	-0.529067	0.331635	0.175229	0.711262	0.769349	0.623921	0.681461	0.193806	0.169069
TraesCS2A02G170400	-0.417981	-0.20812	-0.0946251	-0.190624	-0.384927	0.435958	0.437331	-0.27937	0.678608	0.448743	0.373237	0.308781	-0.0136536	0.184526	-0.114269
TraesCS2A02G174600	-0.108377	-0.186837	-0.114834	-0.147558	0.0679857	0.162626	-0.131759	0.0752249	0.010421	0.171124	0.102036	0.17102	0.757908	0.705167	-0.152986
TraesCS2A02G182400	-0.00141595	0.0515883	0.0782362	0.24646	-0.143709	-0.179084	-0.141376	-0.118604	-0.21287	0.134868	0.780122	0.477426	0.252473	0.621327	0.124453
TraesCS2A02G189600	-0.434572	-0.190646	0.221201	-0.0943385	-0.299131	-0.0606492	-0.227863	-0.0573386	0.242932	0.693627	0.888749	0.58783	0.536237	0.255153	0.023947
TraesCS2A02G190200	0.121092	0.383196	-0.395132	-0.381989	-0.203997	-0.625788	-0.342537	0.611429	-0.174928	0.275391	0.0506575	-0.118394	0.340123	0.136158	-0.0256401
TraesCS2A02G190500	-0.294692	-0.312669	0.133636	-0.0156772	0.167794	-0.1428	-0.521249	0.177823	0.00536874	0.516204	0.637824	0.360001	0.783107	0.383796	0.113959
TraesCS2A02G194500	-0.407877	-0.287488	0.358791	-0.059452	-0.273413	-0.0979249	-0.265455	0.0264969	0.295039	0.63238	0.704133	0.581748	0.183584	-0.0630412	0.216661
TraesCS2A02G196400	0.13439	0.186179	-0.129986	0.0683294	-0.140229	-0.0751641	-0.0209272	-0.0947986	-0.254504	-0.0326015	0.467038	0.431614	0.445878	0.848541	-0.0834234
TraesCS2A02G196700	0.0130244	0.0733376	0.0304898	0.167496	-0.129677	-0.131326	-0.155013	-0.107839	-0.260017	0.0995702	0.736123	0.520468	0.391618	0.725792	0.0428345
TraesCS2A02G199700	-0.390674	-0.156225	0.0764968	-0.103224	-0.221351	-0.20018	-0.347928	0.197188	0.135919	0.648876	0.904403	0.543412	0.493031	0.398103	0.199729
TraesCS2A02G205500	0.429778	0.703031	-0.346318	-0.208938	-0.226745	-0.523003	-0.0909354	0.353561	-0.479893	-0.217959	-0.0522177	-0.135095	-0.00133042	0.260603	-0.16701
TraesCS2A02G214000	0.0691278	0.00932935	0.214288	0.0978593	0.268417	0.478031	0.329087	-0.420033	-0.0654394	-0.411246	-0.143617	0.226965	-0.0122381	0.460329	-0.167058
TraesCS2A02G214400	-0.36386	-0.160205	0.406013	0.0530867	-0.159611	-0.16229	-0.26647	-0.081111	0.115843	0.554575	0.868791	0.565135	0.291379	0.12903	0.278882
TraesCS2A02G216400	0.074505	-0.16136	0.0632554	0.428802	0.0699713	-0.302762	-0.502783	0.196209	-0.40498	0.0848524	0.596102	0.364777	0.416356	0.384073	0.354607
TraesCS2A02G237100	0.104097	-0.321754	0.356742	0.62223	0.661752	0.0650892	-0.222792	-0.101115	-0.290624	-0.260137	-0.0120724	0.0979955	-0.0117846	-0.134837	0.4735
TraesCS2A02G258600	-0.157193	-0.173852	-0.160883	-0.113755	0.167286	0.0407705	-0.258439	0.154706	-0.0271452	0.276062	0.334904	0.296284	0.791851	0.668337	-0.0638455
TraesCS2A02G261500	-0.488997	-0.357651	-0.224732	-0.319722	-0.267117	0.418748	0.456719	-0.218998	0.937766	0.54066	0.0770775	-0.0340546	-0.0561627	-0.108261	-0.106072
TraesCS2A02G264900	-0.359767	-0.273528	0.572456	-0.0133277	0.00866675	-0.287245	-0.695757	0.385138	-0.057844	0.410998	0.450102	0.527438	0.324447	-0.120613	0.317606
TraesCS2A02G266000	-0.367932	-0.382093	-0.14984	-0.222623	0.0623212	-0.109866	-0.454681	0.458428	0.165209	0.538592	0.361174	0.182158	0.491975	-0.0621308	-0.010474
TraesCS2A02G269500	-0.500319	-0.352378	-0.236782	-0.323781	-0.280707	0.421334	0.463945	-0.220534	0.955543	0.556152	0.0969904	-0.0356885	-0.0642252	-0.129879	-0.113455
TraesCS2A02G271700	-0.296762	-0.165207	0.0263163	0.0207413	-0.178424	-0.175948	-0.230664	0.0925295	0.106225	0.512253	0.881639	0.269959	0.134462	0.168522	0.157381
TraesCS2A02G271900	-0.321307	-0.210864	0.205297	0.0096896	-0.129525	0.165474	-0.203901	-0.0625091	0.10902	0.423534	0.568786	0.668853	0.819672	0.508748	-0.0458621
TraesCS2A02G276600	0.0780056	0.0865516	-0.15663	-0.0641169	-0.10694	0.150561	0.194296	-0.143195	-0.0973209	-0.150539	0.0373122	0.126094	0.209279	0.817774	-0.119337
TraesCS2A02G277900	-0.600008	-0.454902	-0.096815	-0.392633	-0.158848	-0.0175892	-0.143079	0.246778	0.740931	0.941163	0.490068	0.138895	0.327797	-0.108479	0.0339349
TraesCS2A02G286700	-0.132446	0.0235659	0.0148669	0.0742989	-0.172101	-0.221612	-0.195365	-0.0350716	-0.104175	0.335134	0.866514	0.355385	0.290082	0.522894	0.0450807
TraesCS2A02G298600	-0.0680719	-0.0569111	0.398177	0.134238	-0.0844369	-0.0425974	-0.379804	-0.0148796	-0.207881	0.213828	0.604345	0.829901	0.648643	0.462804	0.0339072
TraesCS2A02G299900	0.153535	0.107084	0.0680937	-0.0616979	0.132805	0.458973	0.488701	-0.321753	0.0581367	-0.493729	-0.49828	-0.164436	-0.384732	0.0675118	-0.198101
TraesCS2A02G309000	-0.0475591	-0.12988	0.669686	0.256425	0.500621	0.0330858	-0.178179	-0.188934	-0.178573	-0.131823	0.107913	0.366922	0.0056541	-0.035873	0.403418
TraesCS2A02G314700	-0.290696	-0.0408698	0.128114	-0.251706	-0.284743	-0.179572	-0.148172	0.13552	0.191438	0.445069	0.311036	0.150951	0.144538	-0.0983695	0.0729685
TraesCS2A02G315100	-0.289509	-0.162988	-0.242046	-0.281222	-0.238034	-0.303879	-0.336597	0.439101	0.213624	0.705846	0.74566	0.152702	0.424085	0.347118	0.0599759
TraesCS2A02G318800	0.128462	-0.116835	0.359262	0.138786	0.766852	-0.0562054	-0.324382	0.0470703	-0.28745	-0.319877	-0.169167	-0.000889572	0.000342377	0.00360693	0.0727831
TraesCS2A02G319600	-0.0019529	-0.115274	0.611228	0.25196	0.586047	0.0469847	-0.125843	-0.241812	-0.197954	-0.238719	-0.05688	0.156893	-0.0813521	-0.128076	0.288213
TraesCS2A02G325100	-0.0405725	-0.213361	-0.133446	-0.102178	0.324283	0.246761	0.21263	-0.173693	0.169814	-0.0467241	-0.0748035	-0.0518062	0.0744715	0.538422	-0.134422
TraesCS2A02G327200	-0.477801	-0.348017	-0.226373	-0.293197	-0.277633	0.448619	0.474151	-0.250943	0.909181	0.478746	0.0715611	-0.00274317	-0.0566383	-0.0904272	-0.116003
TraesCS2A02G332000	-0.203785	-0.0974685	-0.131893	-0.221524	-0.155897	0.387784	0.0951229	-0.108662	0.190086	0.224273	0.12827	0.441504	0.76553	0.488791	-0.364467
TraesCS2A02G332300	-0.261393	-0.220861	-0.107443	-0.230278	-0.0753772	0.0642294	-0.290057	0.249551	0.136517	0.449881	0.216414	0.268996	0.910491	0.301885	-0.153058
TraesCS2A02G334400	0.479916	0.391145	0.178863	0.0104883	-0.230434	-0.330562	-0.0876452	-0.00295537	-0.307843	-0.150441	-0.111146	0.189405	0.0865005	0.0737305	-0.0172436
TraesCS2A02G338500	0.102056	0.0113059	-0.374034	-0.203075	-0.0582852	-0.400155	-0.536575	0.791134	-0.322911	0.136463	0.112467	-0.0258117	0.41526	0.316624	0.0676924
TraesCS2A02G338800	-0.191557	-0.259906	-0.151063	-0.288723	0.396258	-0.289089	-0.219823	0.472517	0.216647	0.195851	-0.189542	-0.461924	-0.264857	-0.358002	0.237861
TraesCS2A02G341800	0.0777377	0.191275	-0.422903	-0.053159	-0.723308	0.105337	0.317714	-0.0658085	0.106151	0.021592	0.0411764	0.000719724	-0.0622433	0.161432	-0.243219
TraesCS2A02G343600	-0.215455	-0.559041	0.410731	0.331408	0.667566	0.0721073	-0.286974	0.0902419	0.0420118	-0.0394357	-0.13441	-0.0761582	-0.12645	-0.337271	0.523164
TraesCS2A02G344200	-0.535749	-0.416533	-0.185681	-0.279781	-0.238028	0.310904	0.275931	-0.124573	0.904615	0.665191	0.223909	0.0308739	0.091089	-0.161725	-0.0690492
TraesCS2A02G348800	-0.563427	-0.516067	0.00842241	-0.194136	0.00664637	-0.2897	-0.517955	0.499084	0.398511	0.824905	0.523869	0.137919	0.304354	-0.197811	0.421589
TraesCS2A02G349100	0.138456	0.0539691	-0.301728	-0.103888	-0.188873	-0.317637	-0.204941	0.321089	0.0476063	0.407861	0.431	0.28801	0.405266	0.341668	-0.0668101
TraesCS2A02G349300	0.220065	0.339084	0.10813	-0.0714886	-0.365779	-0.0493774	0.0243921	-0.163216	-0.277573	-0.116145	0.32453	0.59315	0.31504	0.763726	-0.123822
TraesCS2A02G357800	-0.199004	0.0612672	-0.306404	-0.389704	-0.382534	-0.0685073	-0.0586259	0.118477	0.194346	0.550598	0.624421	0.274968	0.617939	0.573373	-0.257903
TraesCS2A02G359900	0.172281	0.480965	0.24527	-0.15492	-0.16573	0.300204	0.663879	-0.628702	0.111733	-0.402497	-0.411918	0.0710318	-0.434026	-0.139061	-0.281122
TraesCS2A02G360600	-0.0954075	0.308303	-0.106348	-0.316673	-0.257213	0.630996	0.822585	-0.656046	0.320196	-0.249848	-0.344835	-0.0885089	-0.297164	-0.077712	-0.472002
TraesCS2A02G361600	-0.013227	0.0263283	0.255758	-0.132851	0.305527	0.261754	0.395616	-0.466877	0.196833	-0.151698	-0.233653	-0.0564061	-0.210079	0.00415202	-0.152374
TraesCS2A02G361700	-0.105222	0.158402	0.0940215	-0.250846	-0.0541788	0.588237	0.738127	-0.659158	0.344805	-0.232573	-0.331781	-0.0541426	-0.324652	-0.0935241	-0.33565
TraesCS2A02G363300	0.154424	0.0792662	0.632449	0.340611	0.338944	0.136786	0.0732397	-0.381789	-0.249345	-0.414636	-0.109387	0.352399	-0.212085	-0.0415636	0.24767
TraesCS2A02G363500	-0.185084	-0.370294	0.0677656	0.202435	0.0208824	-0.239651	-0.657722	0.534033	-0.161284	0.260794	0.222945	0.0579222	0.400726	-0.144258	0.247115
TraesCS2A02G363600	-0.152268	-0.262241	-0.0833321	0.0100134	0.000682669	-0.451455	-0.810344	0.770373	-0.266706	0.368386	0.36079	0.115968	0.557357	0.0723107	0.248999
TraesCS2A02G367400	-0.250379	-0.228461	-0.0377909	-0.185873	-0.0257421	0.123461	-0.267601	0.172537	0.102865	0.385127	0.193728	0.318922	0.915163	0.332825	-0.183525
TraesCS2A02G367500	-0.281737	-0.238295	-0.0842763	-0.198776	-0.107359	0.321231	-0.0936075	0.0696821	0.182834	0.308671	0.101325	0.287369	0.806162	0.272164	-0.254442
TraesCS2A02G369900	0.194421	0.31377	0.0682462	0.0503361	-0.210821	0.586983	0.785098	-0.745502	0.164824	-0.413949	-0.269043	0.100445	-0.40955	-0.0707685	-0.347248
TraesCS2A02G371100	-0.155423	-0.0972865	0.0840858	-0.0554452	0.0664729	0.566106	0.732342	-0.674756	0.522608	-0.0832046	-0.248429	-0.098426	-0.369402	-0.118136	-0.273066
TraesCS2A02G378100	-0.0455111	-0.16324	-0.0106671	0.138992	-0.0846668	-0.0845536	-0.303329	0.246478	-0.185232	0.082315	0.111965	0.135086	0.480001	0.487441	0.0931029
TraesCS2A02G378300	0.741352	0.448916	0.185283	0.420206	0.0272897	0.0687694	0.361901	-0.516504	-0.389606	-0.6188	-0.287048	0.119428	-0.177042	0.236615	-0.229117
TraesCS2A02G380800	0.215092	0.176196	-0.162269	0.0764476	-0.0693076	-0.0577202	0.0305904	-0.109451	-0.254782	-0.101115	0.308772	0.293903	0.421194	0.932431	-0.120164
TraesCS2A02G380900	0.353206	0.389287	-0.202667	-0.0181797	-0.129877	-0.306157	-0.0953929	0.0916119	-0.395016	-0.120386	0.266098	0.242063	0.371888	0.804632	-0.14604
TraesCS2A02G381100	0.245519	0.232108	-0.114476	0.124698	-0.0379997	-0.357729	-0.269191	0.130711	-0.425203	-0.0128907	0.499413	0.338268	0.420251	0.729859	0.0060788
TraesCS2A02G381900	-0.312887	-0.186946	-0.207008	-0.00485657	-0.368248	0.118195	0.121523	-0.096099	0.340187	0.469955	0.71541	0.395614	0.290554	0.611672	0.0372198
TraesCS2A02G384100	-0.00547626	0.0571294	0.0654303	-0.111039	-0.112016	-0.107504	-0.319885	0.155125	-0.229499	0.17051	0.405943	0.550061	0.796846	0.819131	-0.0951904
TraesCS2A02G389200	-0.692419	-0.553539	0.132793	-0.200747	-0.0348782	0.323306	-0.0464132	-0.0418354	0.661101	0.645966	0.248148	0.153326	0.260281	-0.281666	0.128544
TraesCS2A02G390300	0.0292025	0.248881	-0.0122242	-0.199869	-0.0599643	0.596171	0.790565	-0.711926	0.284107	-0.291107	-0.285055	-0.0116111	-0.282515	0.0977765	-0.357694
TraesCS2A02G392500	0.0947302	-0.168435	-0.190325	-0.085081	0.26456	-0.467115	-0.703832	0.790651	-0.244678	0.292151	0.194955	-0.0317303	0.533949	0.159664	0.267065
TraesCS2A02G393800	0.404707	0.696522	-0.203815	-0.196837	-0.202561	0.118455	0.544743	-0.438013	-0.0859774	-0.37055	-0.390451	-0.251588	-0.234639	-0.013202	-0.396471
TraesCS2A02G399500	-0.507535	-0.444619	0.251975	0.0675956	-0.119293	0.200235	-0.135134	-0.0890527	0.368418	0.543688	0.632008	0.582559	0.302126	0.122664	0.15395
TraesCS2A02G399900	0.0142896	0.0462092	-0.0432206	0.13744	-0.21659	-0.266152	-0.139279	-0.0113533	-0.104634	0.261392	0.806403	0.36069	0.160057	0.504327	0.0662387
TraesCS2A02G404600	-0.327612	-0.28437	0.156744	-0.0616264	-0.0306509	-0.104559	-0.195555	-0.0139276	0.358409	0.688395	0.678356	0.358253	0.347113	0.010895	0.253432
TraesCS2A02G409400	-0.227147	-0.396084	0.144219	-0.0368312	0.689276	-0.0931914	-0.332307	0.264638	0.0582007	0.074444	-0.100568	-0.279437	-0.0746076	-0.312817	0.206829
TraesCS2A02G409500	0.324533	0.286197	0.00721973	0.413996	-0.283276	-0.204559	-0.0493991	-0.0345904	-0.448266	-0.353243	-0.0137104	0.0613555	-0.208598	-0.021243	0.212963
TraesCS2A02G410700	-0.45749	-0.302521	-0.205101	-0.296966	-0.286559	0.300308	0.33985	-0.110914	0.907077	0.623057	0.173627	0.0137155	-0.00238186	-0.192038	-0.0775751
TraesCS2A02G411000	0.152453	-0.029925	0.467459	0.506776	0.596787	-0.0475658	-0.0675608	-0.31569	-0.265487	-0.377822	-0.210925	-0.0369602	-0.159214	-0.185611	0.295651
TraesCS2A02G415100	-0.275378	-0.211763	0.438569	0.213016	-0.0838013	-0.150591	-0.357014	-0.0566438	0.00772733	0.431592	0.875391	0.646051	0.296056	0.191287	0.179661
TraesCS2A02G415900	-0.00407123	0.274704	0.277111	-0.0490826	-0.118153	0.367769	0.339218	-0.485625	-0.021454	-0.407833	-0.332179	0.146546	-0.271339	-0.152957	-0.162586
TraesCS2A02G420700	0.0343366	0.0439817	-0.188733	-0.103185	-0.120595	0.203494	0.225109	-0.140247	-0.0418944	-0.126458	0.0163169	0.107563	0.218966	0.811418	-0.144593
TraesCS2A02G427700	0.0530852	0.437777	0.178042	-0.000579467	-0.452957	0.163381	0.347231	-0.36282	-0.067477	-0.177906	0.226027	0.602485	-0.12099	0.2338	-0.0789905
TraesCS2A02G435500	0.178687	0.12739	-0.250333	-0.0573057	-0.121648	0.447752	0.806452	-0.571549	0.355998	-0.253078	-0.457308	-0.360226	-0.340157	0.0395339	-0.450711
TraesCS2A02G443600	-0.289112	-0.257973	-0.0735803	-0.125566	-0.017058	0.354531	-0.0817503	-0.00944795	0.0695145	0.198881	0.183521	0.320931	0.779772	0.572923	-0.132484
TraesCS2A02G448700	0.375803	-0.227995	0.16609	0.474494	0.628664	-0.0516211	-0.215916	0.154113	-0.339651	-0.488477	-0.485601	-0.31877	-0.309923	-0.293295	0.301513
TraesCS2A02G450500	-0.323174	-0.115426	-0.436131	-0.503755	-0.43066	-0.251786	-0.021619	0.411179	0.564496	0.71326	0.12907	-0.209018	0.0555684	-0.213601	-0.027235
TraesCS2A02G453300	-0.523625	-0.388515	-0.0370869	-0.22101	-0.173096	-0.292258	-0.50814	0.436525	0.319189	0.89245	0.766623	0.280384	0.540587	0.0190793	0.144293
TraesCS2A02G454400	-0.248939	-0.32921	-0.215398	-0.221156	-0.0364446	-0.393698	-0.507179	0.624249	0.223539	0.620949	0.171578	-0.119286	0.34705	-0.168241	0.131217
TraesCS2A02G455400	0.334377	0.273501	-0.415629	-0.00989237	-0.272658	-0.496422	-0.0589652	0.363991	-0.0825144	0.114789	0.109673	-0.0964586	-0.171201	0.128425	0.184072
TraesCS2A02G464200	-0.461369	-0.330154	-0.211071	-0.300057	-0.278688	0.306423	0.393202	-0.165228	0.92059	0.576314	0.10102	-0.0372289	-0.0858105	-0.21705	-0.0596008
TraesCS2A02G476000	-0.0368828	-0.0437281	0.180123	0.368278	0.00249944	-0.118506	-0.213147	-0.166764	-0.272736	0.0674578	0.684119	0.550035	0.363167	0.629785	0.313884
TraesCS2A02G485100	-0.245795	-0.111198	-0.189749	-0.272886	-0.224571	0.217841	-0.0323503	0.0492724	0.105885	0.267129	0.225795	0.328374	0.785549	0.706073	-0.252888
TraesCS2A02G491000	-0.548321	-0.494988	-0.0472542	-0.29653	-0.136772	-0.0503598	-0.263052	0.390185	0.500178	0.625623	0.117298	-0.130633	0.0331938	-0.39447	0.197519
TraesCS2A02G491600	-0.133516	-0.0976846	-0.142045	-0.114055	0.00691236	0.227669	-0.00957017	-0.0661401	0.00897797	0.115251	0.17837	0.313313	0.748605	0.817261	-0.152
TraesCS2A02G501300	-0.504856	-0.316269	0.163852	-0.370385	-0.160096	-0.201845	-0.444015	0.411812	0.297325	0.695013	0.403266	0.371421	0.403419	-0.0949541	0.190769
TraesCS2A02G505200	-0.191627	-0.262829	0.0114867	-0.17022	0.14357	0.151247	-0.313172	0.168366	0.00870712	0.255492	0.145923	0.348102	0.890365	0.45403	-0.159724
TraesCS2A02G507400	0.285911	0.269481	-0.130279	-0.0811511	0.416304	-0.38863	-0.227661	0.246017	-0.392467	-0.208703	0.0352885	-0.189551	-0.000351764	0.242796	-0.131977
TraesCS2A02G514200	0.364545	-0.12262	0.226089	0.458153	0.685122	0.0483709	-0.173235	0.0238977	-0.395354	-0.592802	-0.377186	-0.0727621	-0.286604	-0.154846	0.261188
TraesCS2A02G522100	-0.408208	-0.162253	-0.123628	-0.113567	-0.326508	-0.0673187	-0.0658827	0.0880149	0.311879	0.595247	0.784785	0.200526	0.0801184	0.112677	0.0559286
TraesCS2A02G524900	-0.275348	-0.172461	0.379699	-0.0614384	-0.163049	0.158635	-0.220826	-0.0203879	0.0495514	0.362609	0.500317	0.642206	0.641112	0.265237	-0.0141581
TraesCS2A02G527100	-0.184091	-0.342939	0.369829	0.0233617	0.72431	0.0919351	-0.189873	-0.00246253	0.0636344	-0.0352016	-0.119466	-0.0867321	0.0607554	-0.151711	-0.0180919
TraesCS2A02G527400	0.0826463	-0.233656	0.605346	0.400937	0.551164	-0.0310014	-0.209972	0.00625745	-0.223326	-0.233298	-0.192665	-0.00232622	-0.108473	-0.194538	0.145502
TraesCS2A02G528600	0.0669102	-0.176453	0.77657	0.3907	0.561759	-0.233054	-0.48518	0.0456758	-0.38738	-0.238169	-8.31071e-05	0.254696	-0.0362174	-0.215996	0.349024
TraesCS2A02G531400	0.0172007	-0.223167	0.31024	0.238908	0.448381	0.00791878	-0.101222	-0.0385233	-0.104267	-0.185543	-0.267956	-0.257744	-0.0963091	-0.212205	-0.0318918
TraesCS2A02G532500	-0.222349	-0.171033	0.00888187	-0.137617	-0.0271903	0.125495	0.215682	-0.0851188	0.512643	0.343318	0.0214886	-0.156087	-0.0760789	-0.0663952	-0.112392
TraesCS2A02G535900	0.232023	0.22696	0.0574812	0.0288186	-0.141274	0.0446926	0.115257	-0.242173	-0.198693	-0.133216	0.26148	0.508919	0.404425	0.888853	-0.110198
TraesCS2A02G536300	-0.00995733	-0.371297	0.354436	0.351644	0.703593	0.230948	0.00489111	-0.179592	0.0210181	-0.214902	-0.300472	-0.179775	-0.0463153	-0.188171	-0.00789309
TraesCS2A02G537800	0.230584	-0.0988607	0.11543	0.0617616	0.36163	0.408376	0.346802	-0.446967	0.176969	-0.156781	-0.175256	0.0637172	-0.0518805	0.0856699	-0.323684
TraesCS2A02G537900	0.00446241	0.114335	0.478946	0.254925	0.0920627	0.422002	0.35469	-0.544234	-0.0938119	-0.417422	-0.222379	0.0682315	-0.276229	-0.162007	-0.0519963
TraesCS2A02G539400	0.615917	0.682699	-0.0870403	-0.06095	-0.274172	0.0203337	0.554984	-0.463525	-0.240118	-0.493552	-0.220899	0.0775682	-0.140022	0.559658	-0.398333
TraesCS2A02G539900	0.011689	0.1367	0.171233	-0.0145467	-0.125568	0.659863	0.791274	-0.758512	0.312203	-0.300566	-0.335723	0.0865997	-0.347163	-0.0819703	-0.430912
TraesCS2A02G541100	0.184306	0.068605	0.116	0.154356	-0.0160508	-0.159487	-0.232059	-0.0329444	-0.275613	0.0353308	0.431541	0.566775	0.562827	0.749077	0.139609
TraesCS2A02G541300	0.293342	0.29405	0.471335	0.227699	0.0642777	0.0970295	0.342042	-0.440084	-0.160085	-0.398033	-0.315525	0.0311916	-0.25316	-0.124968	-0.166812
TraesCS2A02G541900	0.0403168	0.050742	-0.142153	-0.108273	-0.0837537	0.160426	0.16474	-0.129992	-0.0588559	-0.0828455	0.0805496	0.158431	0.318788	0.8658	-0.155035
TraesCS2A02G542000	-0.239194	-0.244716	0.410877	-0.0451038	0.228369	-0.0822403	-0.467423	0.143811	-0.0426042	0.361046	0.354592	0.366332	0.762454	0.188424	0.062501
TraesCS2A02G542100	0.159377	0.115297	-0.175105	-0.0923301	-0.127914	0.125991	0.21844	-0.140131	-0.0835127	-0.150449	0.0241928	0.11713	0.194928	0.843422	-0.148638
TraesCS2A02G542400	-0.195029	-0.227535	0.071856	-0.0954216	0.161847	0.127502	-0.226262	0.0451737	-0.016598	0.207776	0.234443	0.318872	0.77599	0.676973	-0.0393949
TraesCS2A02G542600	0.230954	0.22023	-0.0696009	0.239868	0.0328087	0.06702	0.478878	-0.393813	0.0779794	-0.297094	-0.0881737	-0.148572	-0.451077	-0.093125	-0.0151369
TraesCS2A02G542700	-0.193742	-0.144384	0.706062	0.269027	-0.0162571	-0.0195786	-0.312971	-0.11114	-0.149648	0.119121	0.57977	0.879928	0.223966	0.179078	0.303727
TraesCS2A02G544200	-0.398652	-0.469662	0.265398	-0.116184	0.419789	-0.0113599	-0.169752	0.00956716	0.308658	0.367836	0.13485	-0.031937	0.0766673	-0.15436	0.141821
TraesCS2A02G544300	-0.451777	-0.0792835	0.0298246	-0.327838	-0.0638805	0.410179	0.519891	-0.383104	0.597877	0.208614	-0.077982	-0.0792308	-0.252862	-0.269296	-0.167468
TraesCS2A02G545100	0.0713333	0.0529196	0.664487	0.292365	0.297623	-0.0720046	-0.0915229	-0.276363	-0.26878	-0.205133	0.0824478	0.23808	-0.0971054	-0.0225175	0.137359
TraesCS2A02G545500	-0.0130041	-0.0669626	0.724158	0.17714	0.357131	0.145304	-0.0476482	-0.151987	-0.184359	-0.370535	-0.286255	0.130813	-0.304063	-0.353516	0.160524
TraesCS2A02G545800	-0.392501	-0.338166	0.577484	0.094836	0.111029	0.108263	-0.373282	-0.0501072	0.0130411	0.313093	0.441263	0.638409	0.50872	0.0403518	0.303922
TraesCS2A02G545900	0.0873161	-0.00320587	0.41737	0.380075	0.199296	0.274403	0.333019	-0.585709	-0.0796396	-0.423151	-0.195255	0.0860824	-0.314666	-0.0697587	0.250863
TraesCS2A02G546500	0.0742483	-0.203754	0.32535	0.176894	0.577729	-0.0206127	-0.0332669	-0.0289658	0.0318142	-0.143721	-0.218104	-0.136913	-0.163169	-0.136776	0.0492637
TraesCS2A02G548100	-0.312723	-0.481793	0.353651	0.136211	0.253279	0.708638	0.332393	-0.364218	0.379615	-0.109153	-0.282885	0.076664	-0.159181	-0.273539	-0.0670531
TraesCS2A02G550200	0.0579618	-0.130857	0.525004	0.163185	0.540097	-0.153512	-0.370669	0.208063	-0.346856	-0.351418	-0.407564	-0.152796	-0.191209	-0.417363	0.135145
TraesCS2A02G550300	-0.220065	-0.37631	0.328151	0.135137	0.434813	0.0327242	-0.0344104	-0.101316	0.256526	0.156366	0.119297	-0.0107513	-0.194799	-0.222685	0.157528
TraesCS2A02G550400	-0.0112496	-0.256047	0.794513	0.466761	0.461853	-0.0859556	-0.351059	-0.0170959	-0.275448	-0.147466	0.0224201	0.265972	0.00675038	-0.175974	0.297936
TraesCS2A02G550900	0.512137	0.542962	0.141519	0.135802	0.182866	-0.0728667	0.270699	-0.223267	-0.432122	-0.71515	-0.601568	-0.300344	-0.482229	-0.292681	-0.152494
TraesCS2A02G551200	-0.465089	-0.441202	0.00217525	-0.245175	0.00134287	0.581476	0.460912	-0.367318	0.765873	0.373912	-0.0525326	-0.0989498	-0.115193	-0.259168	-0.275294
TraesCS2A02G551400	0.163528	-0.0094552	0.701271	0.464715	0.443409	-0.0865062	-0.153756	-0.304729	-0.357863	-0.307159	0.13574	0.266709	-0.0757103	-0.0182385	0.0785668
TraesCS2A02G551800	-0.383652	-0.428234	0.140799	-0.20612	0.222437	0.599399	0.322156	-0.229988	0.564638	0.124045	-0.134357	0.125091	-0.0639788	-0.122908	-0.133316
TraesCS2A02G552000	0.0843718	-0.122895	0.640918	0.363344	0.492208	-0.0323837	-0.1524	-0.0885608	-0.249649	-0.294682	-0.218682	-0.000412392	-0.148218	-0.245021	0.125218
TraesCS2A02G554900	-0.107912	-0.289444	0.308617	0.0287423	0.306306	0.356308	0.118836	-0.12703	0.162068	-0.0939815	-0.245168	-0.0192571	-0.046287	0.039795	-0.136552
TraesCS2A02G557900	-0.0532271	-0.379107	0.385071	0.18269	0.639164	0.371512	0.125271	-0.319737	0.186948	-0.127087	-0.30229	-0.0880665	-0.00734093	-0.154981	-0.138904
TraesCS2A02G559400	0.120577	-0.346583	0.385046	0.545902	0.762771	-0.133539	-0.384436	0.197898	-0.299789	-0.277385	-0.230734	-0.20128	-0.0820393	-0.267656	0.356421
TraesCS2A02G560300	0.0242212	-0.322644	0.00174291	0.522039	0.0872788	-0.346764	-0.629698	0.474734	-0.293381	0.145295	0.265747	0.0036423	0.183602	-0.110516	0.496301
TraesCS2A02G562400	-0.118816	-0.339549	0.662596	0.215273	0.67212	-0.176921	-0.558302	0.217771	-0.262012	-0.0595969	0.00379494	0.0913057	0.108423	-0.220259	0.225743
TraesCS2A02G573400	-0.090203	-0.087064	0.384434	0.0496321	0.316885	0.228523	0.131727	-0.287482	0.0421716	-0.077292	0.12412	0.335039	0.0845529	0.423088	-0.067918
TraesCS2A02G574000	-0.150264	-0.359473	0.19928	0.0724123	0.405811	0.116142	-0.191634	0.0700076	-0.0459894	-0.0818473	-0.232264	-0.233215	0.0531886	-0.218457	-0.00264047
TraesCS2A02G577400	-0.103543	0.0788976	0.693448	0.164493	0.10631	0.418578	0.221336	-0.523673	-0.113793	-0.417983	-0.118593	0.346508	-0.283621	-0.246433	-0.066741
TraesCS2A02G579900	0.0161064	-0.0634843	0.781077	0.282003	0.350509	0.0139126	-0.109998	-0.163694	-0.195496	-0.295146	-0.164984	0.170079	-0.289429	-0.38466	0.187191
TraesCS2A02G581000	-0.263271	-0.39243	0.234363	-0.0344121	0.583291	0.149638	-0.0154591	-0.0347805	0.285197	0.0941978	-0.150582	-0.193929	-0.0623589	-0.250489	-0.0632707
TraesCS2A02G583000	-0.0894924	-0.041286	0.461553	-0.00340749	-0.10415	0.15867	-0.0614105	-0.177513	-0.00853053	0.104183	0.377591	0.867461	0.496925	0.602002	-0.0273305
TraesCS2A02G583100	0.0645967	0.0470628	0.623993	0.231574	0.069009	0.0150174	0.0606625	-0.186493	-0.085926	-0.122439	-0.0278088	0.311214	-0.106263	-0.0247099	0.0612737
TraesCS2A02G584100	-0.157555	-0.105604	0.67371	0.131298	0.297209	0.444169	0.207433	-0.465608	0.0284558	-0.292369	-0.162933	0.279642	-0.222358	-0.230727	-0.0706088
TraesCS2A02G585700	0.054778	-0.131664	0.748145	0.500083	0.30631	0.320229	0.0545053	-0.418695	-0.2296	-0.435456	-0.0672245	0.368062	-0.231408	-0.202202	0.115839
TraesCS2A02G586400	-0.0234606	0.181919	0.239341	0.0211774	0.157749	0.276104	0.301582	-0.283368	-0.0856289	-0.403394	-0.394253	-0.106524	-0.336203	-0.217386	-0.135777
TraesCS2A02G593300	0.0235575	0.0115953	-0.210752	-0.167817	-0.104916	0.235371	0.181936	-0.0832671	-0.011804	-0.0609855	0.0549441	0.18495	0.381771	0.888674	-0.206439
TraesCS2B02G006300	-0.215322	-0.281407	0.0918889	-0.137906	0.194389	-0.236184	-0.504969	0.40754	0.0467894	0.402695	0.25466	-0.050061	0.374921	-0.0810745	0.206372
TraesCS2B02G008700	-0.243642	-0.280731	0.2656	0.0486434	0.0887585	-0.275238	-0.672651	0.390935	-0.139819	0.439101	0.484925	0.293909	0.697227	0.0717219	0.268358
TraesCS2B02G030500	0.0242981	-0.228056	-0.0997641	-0.101137	0.645719	-0.109417	-0.339188	0.359261	-0.0614997	0.0134477	-0.0847107	-0.222374	0.046331	-0.084479	0.0564676
TraesCS2B02G035300	-0.0562099	0.148038	-0.0551614	-0.231326	-0.1326	0.0772753	-0.141807	0.0611117	-0.140092	0.145947	0.162737	0.399126	0.809666	0.53978	-0.275176
TraesCS2B02G073600	-0.183815	-0.152204	0.0106445	-0.0975367	0.00957546	-0.108103	-0.462254	0.321726	-0.0488343	0.413968	0.290377	0.340287	0.87543	0.216176	0.003332
TraesCS2B02G078700	0.363149	0.523846	-0.240372	-0.0999796	-0.233442	-0.238272	0.16757	-0.072377	-0.251341	-0.168721	0.0719491	0.0786305	0.153435	0.608045	-0.276263
TraesCS2B02G097800	-0.0743085	-0.0730849	-0.164509	-0.141452	-0.00946554	0.270999	0.0695992	-0.0836659	-0.01284	0.0265432	0.0818841	0.233354	0.646607	0.853545	-0.222179
TraesCS2B02G111300	0.18798	0.655243	-0.0388151	-0.233164	-0.426927	-0.154018	0.152661	-0.188159	-0.167512	0.03251	0.181871	0.207439	0.198277	0.0446562	-0.319057
TraesCS2B02G116900	0.255801	0.268976	0.265988	0.159642	-0.217301	-0.162653	-0.105529	-0.176725	-0.26875	-0.00627936	0.48312	0.787305	0.365459	0.571733	-0.00407147
TraesCS2B02G117400	-0.499351	-0.443922	-0.160719	-0.387386	-0.0152863	0.22074	-0.219441	0.25446	0.408359	0.634143	0.305325	0.304121	0.822714	0.34062	-0.154994
TraesCS2B02G121600	-0.158796	-0.0871695	0.771852	0.278957	-0.0358638	0.0637182	-0.22949	-0.252521	-0.197778	0.00875983	0.488541	0.881581	0.222373	0.242177	0.290679
TraesCS2B02G123400	-0.329405	-0.16188	-0.12688	-0.266076	-0.141771	0.213878	0.0893898	-0.0199999	0.260452	0.30377	0.198974	0.117025	0.410507	0.57515	-0.118055
TraesCS2B02G124100	-0.169439	-0.144212	0.346281	0.284828	-0.0427207	-0.220876	-0.323289	-0.0859767	-0.105214	0.347518	0.893333	0.553653	0.224685	0.275703	0.305219
TraesCS2B02G124800	-0.399608	-0.297282	0.263616	-0.0452818	-0.11616	0.308531	-0.00721174	-0.194378	0.144925	0.241994	0.376518	0.39407	0.444332	0.42938	0.117975
TraesCS2B02G126200	0.105016	-0.0459672	-0.137991	-0.0416053	-0.0404201	0.145389	0.0590464	-0.0797657	-0.0664178	-0.0357323	0.128362	0.189846	0.450804	0.761644	-0.0217009
TraesCS2B02G127800	-0.377081	-0.334231	-0.130855	-0.260416	-0.0758523	-0.397852	-0.63777	0.718349	0.184034	0.771726	0.502595	0.044523	0.524772	-0.0428303	0.184856
TraesCS2B02G145900	0.338293	0.603959	0.0796483	0.190875	-0.242088	-0.417324	-0.0549048	-0.143406	-0.397351	-0.10196	0.250609	0.252223	0.110123	0.121485	0.0752442
TraesCS2B02G166800	-0.612329	-0.507774	-0.0423774	-0.392125	-0.14452	0.658114	0.232701	-0.0888528	0.686834	0.382519	-0.0425584	0.0389217	0.144901	-0.18922	-0.19846
TraesCS2B02G172000	-0.0417817	-0.141136	0.138061	0.137268	0.347893	0.369447	0.122873	-0.224987	0.0094807	-0.23137	-0.109931	-0.0609089	-0.174684	-0.158034	-0.226866
TraesCS2B02G173500	-0.293859	-0.180214	0.262639	0.0282256	-0.0182306	-0.258053	-0.531131	0.152353	-0.0375697	0.565082	0.811782	0.491959	0.723049	0.2725	0.145592
TraesCS2B02G175800	-0.471457	-0.264745	0.0780612	-0.18944	-0.135117	-0.209802	-0.314382	0.174615	0.329627	0.790026	0.824316	0.240032	0.285869	-0.0582501	0.107888
TraesCS2B02G177300	0.0991717	0.0454877	-0.126514	-0.0437149	-0.118919	0.130924	0.162986	-0.133286	-0.0901648	-0.114501	0.108183	0.152405	0.183079	0.803016	-0.0835469
TraesCS2B02G177600	0.0727199	0.0596882	-0.120749	-0.0620412	-0.164285	0.057983	0.110463	-0.120574	-0.0941185	-0.0152814	0.286057	0.180944	0.214533	0.821457	-0.0929604
TraesCS2B02G180000	-0.154387	0.00556888	0.307482	-0.138291	-0.243266	-0.150122	-0.331089	0.0936734	-0.034655	0.453957	0.622048	0.638368	0.622127	0.296494	-0.0188726
TraesCS2B02G187500	0.261318	0.278838	0.158057	0.0569147	-0.206115	0.238376	0.201176	-0.417809	-0.2092	-0.265241	0.0957559	0.611179	0.431008	0.703359	-0.315941
TraesCS2B02G187700	-0.364714	-0.23938	0.0488659	-0.292314	-0.151381	-0.0484416	-0.390894	0.318786	0.192384	0.583865	0.409127	0.523552	0.780075	0.263307	-0.0603928
TraesCS2B02G196500	-0.0308066	0.493643	-0.390618	-0.313018	-0.563558	0.314878	0.773025	-0.480645	0.29064	-0.0845975	-0.0949463	-0.0651057	-0.144104	0.318396	-0.468565
TraesCS2B02G196700	-0.445396	-0.237042	0.0299795	-0.0502275	-0.301457	-0.0304618	-0.0651845	0.0131572	0.428931	0.677779	0.829308	0.447404	0.20437	0.209572	0.0918464
TraesCS2B02G203100	0.299691	0.258554	-0.212303	-0.158642	0.00125635	-0.346008	-0.337203	0.373464	-0.383498	-0.00510507	0.0440341	0.151241	0.682944	0.633182	-0.176097
TraesCS2B02G210400	0.214813	0.30919	0.465407	0.116797	-0.0471263	0.392991	0.423327	-0.658029	-0.122293	-0.486874	-0.199944	0.244701	-0.243124	0.0202258	-0.35327
TraesCS2B02G210600	0.41922	0.263358	-0.14427	0.00765349	-0.121004	-0.0909023	0.0740944	-0.0886637	-0.251551	-0.171421	0.117966	0.229773	0.292707	0.836171	-0.0763447
TraesCS2B02G212400	-0.371312	-0.231166	0.323031	-0.00244775	-0.283092	-0.193683	-0.238263	0.00557768	0.248523	0.619304	0.790687	0.499212	0.067618	-0.066569	0.242843
TraesCS2B02G214600	-0.495352	-0.409925	0.424182	-0.00411478	-0.0410134	0.410887	-0.124388	-0.102343	0.28102	0.278999	0.285677	0.383346	0.13989	-0.198513	0.125209
TraesCS2B02G216800	-0.122707	-0.22123	0.0488663	0.0105461	0.205471	-0.554699	-0.882011	0.827155	-0.381524	0.27927	0.350536	0.0799657	0.302331	-0.107996	0.432181
TraesCS2B02G217500	-0.242665	0.0418286	0.356861	0.0826867	-0.246855	-0.174418	-0.222557	-0.189267	-0.0403159	0.42019	0.866105	0.606641	0.357047	0.24982	0.140189
TraesCS2B02G227000	-0.474928	-0.294608	0.0149028	-0.163021	-0.194092	-0.123855	-0.334069	0.197852	0.272829	0.764349	0.903327	0.469193	0.531286	0.316088	0.148965
TraesCS2B02G232900	0.408555	0.803953	-0.32994	-0.244241	-0.338083	-0.324171	0.168167	0.0361355	-0.319706	-0.205302	-0.103385	-0.0646129	0.114409	0.326012	-0.370296
TraesCS2B02G239400	-0.395732	-0.286249	0.392892	0.0548309	-0.0755471	-0.226468	-0.455676	0.124026	0.0579498	0.581951	0.868198	0.471853	0.30133	0.0381544	0.332426
TraesCS2B02G244100	-0.185005	-0.131828	-0.0292982	0.104334	-0.150898	-0.193026	-0.267715	0.109709	-0.0944826	0.348247	0.877763	0.370397	0.239496	0.464771	0.184769
TraesCS2B02G250900	-0.169907	-0.452288	0.125085	0.101069	0.592811	0.545119	0.157861	-0.27433	0.240775	-0.158459	-0.283969	-0.0859357	-0.111381	-0.228114	-0.0844498
TraesCS2B02G263900	-0.455594	-0.338269	0.0844388	-0.0449325	-0.223507	-0.143939	-0.253421	0.111481	0.329869	0.725445	0.895815	0.380738	0.178438	-0.00975623	0.167962
TraesCS2B02G276000	-0.528355	-0.450355	-0.212621	-0.402992	-0.107737	0.369647	0.14121	-0.0418374	0.699517	0.642815	0.112296	0.120446	0.473796	-0.00102679	-0.246207
TraesCS2B02G276100	-0.249806	-0.206509	-0.139402	-0.200479	-0.0894361	-0.443227	-0.618403	0.683256	0.00162311	0.563416	0.385582	0.0671399	0.347396	-0.0976619	0.105184
TraesCS2B02G284700	-0.240715	-0.217602	-0.074411	-0.106095	0.0708881	-0.050974	-0.367601	0.189183	0.0710667	0.454074	0.461363	0.31972	0.875914	0.460294	0.0170589
TraesCS2B02G288200	-0.480562	-0.32798	-0.242857	-0.32145	-0.298301	0.430742	0.474939	-0.224949	0.943116	0.541096	0.0994715	0.0132325	-0.0406081	-0.10011	-0.119055
TraesCS2B02G289900	-0.285477	-0.150792	0.0129896	0.00306468	-0.176064	-0.207701	-0.255812	0.132923	0.0829658	0.508314	0.869282	0.244314	0.127684	0.151071	0.1628
TraesCS2B02G290100	-0.0173442	0.312667	0.101448	-0.0730435	-0.312906	-0.191279	-0.181415	-0.0188455	-0.222107	0.227864	0.533879	0.533267	0.685315	0.586445	-0.137538
TraesCS2B02G293700	-0.0897015	0.070826	-0.00440163	0.0504902	-0.0867028	0.0702768	0.00171538	-0.139919	-0.136927	0.0329306	0.334615	0.469662	0.474083	0.765033	0.158741
TraesCS2B02G301800	0.220247	0.0501269	0.228566	0.135697	0.703566	-0.406782	-0.449138	0.375557	-0.394971	-0.297541	-0.305745	-0.272353	-0.130389	-0.27467	0.170997
TraesCS2B02G303200	-0.249239	-0.14466	0.0229768	-0.0657556	-0.0855128	0.0245992	-0.237248	0.0570172	-0.0957004	0.325634	0.629497	0.389017	0.617186	0.602975	-0.00652331
TraesCS2B02G303600	-0.296102	-0.14489	0.0415988	-0.0143913	-0.165452	-0.189249	-0.282654	0.0553709	0.0703069	0.54574	0.91218	0.314252	0.341131	0.289535	0.0563745
TraesCS2B02G305200	-0.484812	-0.333202	-0.233348	-0.325358	-0.291802	0.431365	0.456832	-0.223879	0.945695	0.551074	0.103745	-0.0102118	-0.0295397	-0.138864	-0.126835
TraesCS2B02G307900	-0.261828	-0.359682	0.172668	0.234192	0.0310783	-0.383065	-0.521422	0.240688	-0.0487208	0.48253	0.597394	0.271273	0.223475	-0.0679102	0.513903
TraesCS2B02G313800	0.13871	-0.0669642	0.658579	0.4459	0.187969	0.341703	0.102288	-0.400846	-0.219634	-0.51074	-0.382128	0.184859	-0.245502	-0.209174	0.0545474
TraesCS2B02G314700	-0.633526	-0.525508	-0.0177956	-0.342663	-0.0840925	-0.0509633	-0.316169	0.298543	0.53951	0.86541	0.5599	0.0989496	0.35794	-0.149296	0.101861
TraesCS2B02G315100	0.208007	0.169068	-0.0606493	0.0614077	-0.181897	-0.0351194	0.0206019	-0.126018	-0.108739	0.0696915	0.374277	0.548419	0.530101	0.80591	-0.112465
TraesCS2B02G315700	0.213608	-0.294471	0.0124205	0.569177	0.433008	-0.242548	-0.334644	0.385939	-0.22457	-0.139046	-0.239569	-0.377776	-0.153123	-0.285482	0.332758
TraesCS2B02G323000	-0.536258	-0.455991	-0.239893	-0.299195	-0.231764	-0.188906	-0.304656	0.415939	0.531372	0.905298	0.601563	0.132885	0.348273	-0.0184652	0.0672485
TraesCS2B02G324900	0.101927	0.143825	-0.0513227	-0.0529607	-0.186127	0.181419	0.178918	-0.223804	-0.143426	-0.131995	0.155958	0.405624	0.416916	0.933192	-0.193567
TraesCS2B02G326200	-0.327099	-0.291848	0.265122	0.219437	-0.146385	-0.0693721	-0.19959	-0.0675454	0.226817	0.576942	0.717988	0.32473	0.301495	-0.0348186	0.14142
TraesCS2B02G333200	0.0524642	-0.216376	0.190287	0.148687	0.863331	-0.118215	-0.385715	0.261398	-0.277022	-0.273032	-0.234606	-0.20174	0.00127499	-0.0915346	0.255552
TraesCS2B02G333600	-0.318463	-0.205933	-0.0530772	-0.115637	-0.20434	-0.15167	-0.25725	0.152629	0.149407	0.599059	0.883152	0.286137	0.353306	0.341841	0.0107986
TraesCS2B02G341700	-0.5493	-0.418333	-0.187424	-0.297366	-0.236447	0.36314	0.271122	-0.111747	0.908133	0.661671	0.20861	0.0458507	0.135741	-0.152505	-0.118839
TraesCS2B02G343400	0.16112	0.33278	-0.355164	-0.273295	-0.385594	-0.0439677	0.271936	-0.0505657	0.0780381	0.100401	0.184827	0.12578	0.22844	0.704821	-0.297303
TraesCS2B02G355700	0.0358311	0.181092	0.168347	-0.00889645	-0.195999	-0.244182	-0.32957	0.140806	-0.358908	0.0176499	0.37239	0.503036	0.227461	0.209318	0.326492
TraesCS2B02G358100	0.301156	0.368362	-0.334624	-0.273516	-0.362845	-0.435893	-0.0907093	0.258449	-0.090165	0.217332	0.144796	0.0905762	0.266224	0.240745	-0.194011
TraesCS2B02G363400	-0.273295	-0.265379	-0.0662231	0.0356006	-0.0299758	-0.1119	-0.257782	0.0706903	0.216344	0.538706	0.698801	0.380364	0.495605	0.407945	0.323541
TraesCS2B02G367500	0.353326	0.352894	-0.447838	-0.125422	-0.309488	-0.294345	0.0853944	0.161671	-0.00105326	0.159984	0.217338	0.121933	0.169109	0.443251	-0.147832
TraesCS2B02G367700	0.11284	0.24491	0.224393	0.128712	-0.29636	-0.000156386	-0.0333708	-0.222319	-0.300653	-0.0941221	0.498044	0.712857	0.323688	0.711518	0.0247929
TraesCS2B02G373000	-0.530135	-0.309795	-0.0938662	-0.299549	-0.207831	-0.257649	-0.294327	0.315839	0.499553	0.922942	0.700958	0.101876	0.311849	-0.0712177	0.120494
TraesCS2B02G384900	-0.22746	-0.200256	-0.0547644	-0.185415	-0.0190325	0.209469	-0.154587	0.0723352	0.125582	0.312554	0.14501	0.333702	0.853958	0.357103	-0.244209
TraesCS2B02G393900	-0.0972261	-0.0430829	0.0145447	0.28955	-0.0199263	-0.32154	-0.232883	0.129226	-0.103335	0.186242	0.60357	0.261417	-0.0290082	0.194135	0.347631
TraesCS2B02G395000	-0.249787	-0.077824	-0.0703555	-0.187641	-0.196415	-0.153849	-0.348832	0.226256	-0.035448	0.516015	0.774226	0.360801	0.676842	0.504774	-0.108229
TraesCS2B02G398000	0.262328	0.158928	-0.182322	0.0129889	-0.0205973	-0.144892	-0.107235	0.0550612	-0.307918	-0.0587867	0.308309	0.282193	0.501086	0.916523	-0.0873699
TraesCS2B02G398100	0.43219	0.406927	-0.166835	-0.055855	-0.153996	-0.137531	0.156368	-0.121499	-0.256375	-0.215385	0.0906563	0.169393	0.199121	0.783135	-0.217946
TraesCS2B02G398200	0.414264	0.419231	-0.214784	0.0374286	-0.102785	-0.43313	-0.19609	0.186262	-0.487904	-0.123296	0.328208	0.217022	0.307671	0.682533	-0.0684728
TraesCS2B02G398300	0.286007	0.318793	-0.0696906	0.184602	-0.11648	-0.312561	-0.135638	0.00121905	-0.439251	-0.122195	0.46722	0.357377	0.259233	0.69482	0.0260474
TraesCS2B02G398400	0.199378	0.205677	-0.0925238	0.134342	-0.0722178	-0.370454	-0.303652	0.152499	-0.431278	0.0286954	0.588366	0.359769	0.403513	0.697966	0.0329385
TraesCS2B02G400000	-0.539274	-0.385245	-0.423956	-0.482962	-0.321213	0.0157136	-0.0651463	0.419065	0.610375	0.704585	0.30007	-0.113779	0.197678	0.0168858	0.022146
TraesCS2B02G401300	0.104874	0.0985544	0.173241	-0.0530544	-0.088491	-0.0584499	-0.215188	-0.0102967	-0.23336	0.0650149	0.357997	0.598085	0.703981	0.84311	-0.0895231
TraesCS2B02G407800	0.231002	-0.206909	0.084315	0.0324476	0.667217	0.0501787	-0.0568503	0.0892237	-0.0399761	-0.295771	-0.467376	-0.314581	-0.180705	-0.251682	-0.063056
TraesCS2B02G413500	-0.468085	-0.454893	-0.103089	-0.211624	-0.250389	0.127134	-0.0494301	0.0260486	0.633702	0.833148	0.621951	0.372397	0.515674	0.19743	-0.112967
TraesCS2B02G414800	-0.376046	-0.250701	-0.0403112	-0.188068	-0.272814	0.0529312	-0.16815	0.0246036	0.240573	0.594646	0.808625	0.477222	0.613917	0.596954	-0.111836
TraesCS2B02G417600	-0.574216	-0.479771	0.0740736	-0.164873	-0.174071	0.155899	-0.107233	0.135733	0.513003	0.653436	0.445068	0.185167	0.118414	-0.156911	0.114407
TraesCS2B02G417900	-0.157935	-0.0103252	0.0553133	0.0990743	-0.242582	-0.272519	-0.22243	0.0300781	-0.0822519	0.377675	0.905365	0.415191	0.196339	0.41126	0.0863098
TraesCS2B02G422400	-0.604662	-0.361121	-0.209597	-0.425039	-0.344244	0.195012	0.138718	0.0435015	0.747523	0.753493	0.237807	-0.12674	0.104474	-0.300431	-0.144986
TraesCS2B02G434100	-0.351824	-0.280154	0.248169	0.0603575	-0.0832013	-0.00304046	-0.261315	0.0141114	0.242061	0.584584	0.809626	0.615526	0.434454	0.167072	0.0699408
TraesCS2B02G434900	0.410966	0.654986	0.232307	0.0880068	-0.0184611	-0.160169	0.093747	-0.20128	-0.503904	-0.625581	-0.41887	-0.053211	-0.366076	-0.202966	-0.0483403
TraesCS2B02G448100	0.054545	0.427191	0.228526	0.0491398	-0.404631	0.046816	0.213363	-0.313008	-0.144824	-0.148582	0.32349	0.652296	-0.0975675	0.214755	0.0117621
TraesCS2B02G448400	-0.0784509	-0.0451928	0.523668	0.157717	0.0728925	-0.0611719	-0.388902	-0.000812928	-0.220847	-0.0688043	0.0814327	0.511564	0.199707	0.00442492	0.126514
TraesCS2B02G455500	-0.100215	-0.120913	0.0300534	-0.0570906	-0.0550492	0.218224	-0.0537928	-0.11087	0.0546034	0.160406	0.285057	0.503331	0.730708	0.751657	-0.12927
TraesCS2B02G458400	-0.542233	-0.416839	-0.220605	-0.30917	-0.22104	0.420552	0.27082	-0.155444	0.778194	0.657189	0.152229	0.0894542	0.36399	-0.0518787	-0.216521
TraesCS2B02G464700	0.100335	0.0271783	-0.170129	-0.0843454	-0.111654	0.19163	0.186346	-0.134853	-0.0470306	-0.0878209	0.11422	0.207057	0.313166	0.883585	-0.12184
TraesCS2B02G474600	-0.461907	-0.288544	0.0340573	-0.214796	-0.183294	-0.167096	-0.458755	0.284155	0.239868	0.810157	0.756339	0.446482	0.78994	0.200026	-0.0105205
TraesCS2B02G485900	-0.466317	-0.351852	-0.214961	-0.281083	-0.23408	0.314773	0.361771	-0.164505	0.908059	0.583254	0.135819	-0.00923722	-0.015282	-0.139355	-0.0626052
TraesCS2B02G499700	-0.00923107	-0.0212654	0.160263	0.361299	0.000176315	-0.236814	-0.297194	-0.0895454	-0.300072	0.126595	0.779516	0.486139	0.30352	0.461934	0.242356
TraesCS2B02G507200	-0.509623	-0.328709	0.391758	-0.0886438	-0.159535	0.260602	-0.110151	-0.12838	0.303845	0.492244	0.631591	0.7436	0.37096	0.0747122	-0.0104787
TraesCS2B02G511900	-0.211244	-0.341869	0.067582	0.273403	0.280702	-0.188834	-0.546566	0.268781	-0.11539	0.243021	0.25634	0.24919	0.496114	0.0646295	0.551075
TraesCS2B02G528600	-0.454404	-0.27157	-0.172866	-0.404018	-0.172059	-0.183699	-0.261722	0.354602	0.491088	0.832851	0.303168	-0.152606	0.444185	-0.192023	-0.0841883
TraesCS2B02G529400	-0.605701	-0.385346	0.297894	-0.228775	-0.277101	0.117407	-0.14322	-0.0356704	0.518099	0.732294	0.623282	0.61164	0.346103	-0.0227507	0.105937
TraesCS2B02G537500	0.29637	0.606927	-0.181604	-0.13395	-0.288279	-0.0264066	0.191928	-0.144851	-0.255434	-0.207881	-0.123838	0.136994	0.292226	0.216285	-0.353086
TraesCS2B02G557900	0.396342	-0.00941463	0.627567	0.663927	0.269077	-0.111483	-0.0823656	-0.28364	-0.371943	-0.385145	-0.0663523	0.144625	-0.293649	-0.277683	0.261771
TraesCS2B02G561700	-0.122899	-0.268255	-0.0866332	-0.168711	0.232446	-0.440537	-0.769927	0.860355	-0.188442	0.321905	0.0921186	-0.137789	0.403596	-0.130098	0.292453
TraesCS2B02G562100	-0.129563	0.0498385	-0.349107	-0.272903	-0.429391	0.674745	0.752075	-0.459381	0.459006	-0.0494845	-0.134501	0.0545223	-0.0623576	0.355783	-0.408776
TraesCS2B02G562300	-0.522178	-0.517605	-0.10802	-0.260524	-0.108724	0.398194	-0.0558846	0.0238652	0.410544	0.530918	0.402474	0.343073	0.710773	0.557514	-0.0772645
TraesCS2B02G566000	0.103753	0.120958	-0.0263017	-0.0455701	-0.151519	0.128538	0.0445839	-0.158612	-0.159757	-0.0476054	0.221005	0.511333	0.615892	0.917488	-0.178454
TraesCS2B02G566400	0.0776811	0.0548246	0.0616122	0.0281648	-0.146001	0.0955876	-0.0201275	-0.176326	-0.11452	0.0482756	0.360969	0.617308	0.617329	0.809738	-0.0536667
TraesCS2B02G568900	-0.471364	-0.366573	-0.327651	-0.453589	-0.167655	0.481945	0.320618	-0.113716	0.742922	0.538865	0.00775104	0.0176343	0.446835	0.143179	-0.288047
TraesCS2B02G572100	-0.120635	-0.115419	-0.105816	-0.122451	-0.0151071	0.2097	0.00867961	-0.0489691	-0.00547956	0.0735168	0.120298	0.207722	0.589802	0.789047	-0.122932
TraesCS2B02G576400	-0.232472	-0.209161	0.353589	0.0153482	0.105575	-0.0493107	-0.467754	0.114317	-0.0640478	0.354552	0.340627	0.533757	0.817561	0.195519	0.14835
TraesCS2B02G591000	0.180131	0.112142	-0.188467	-0.102487	-0.146476	0.109086	0.155174	-0.108382	-0.100048	-0.0885523	0.106764	0.210626	0.372182	0.923546	-0.189768
TraesCS2B02G592200	-0.499564	-0.367553	-0.123896	-0.275751	-0.159787	-0.1246	-0.141687	0.136285	0.616972	0.892558	0.587577	-0.00960328	0.274728	-0.128431	-0.0096686
TraesCS2B02G592800	-0.182322	-0.182414	0.161527	-0.160274	0.0688784	-0.459054	-0.699495	0.742072	-0.197284	0.283884	0.237423	0.229404	0.132325	-0.184889	0.367599
TraesCS2B02G594900	-0.0282197	-0.379225	0.0418802	-0.00546988	0.767675	-0.217743	-0.44858	0.535224	-0.075624	-0.061946	-0.308767	-0.448896	-0.14109	-0.369832	0.317181
TraesCS2B02G599500	0.0309621	0.344993	-0.286544	-0.282113	-0.459375	0.54517	0.927046	-0.656251	0.417818	-0.199087	-0.303413	-0.114646	-0.328712	0.0893467	-0.465397
TraesCS2B02G602700	-0.236469	-0.0713123	-0.237646	-0.0746871	-0.418024	0.21405	0.442478	-0.393884	0.52324	0.42701	0.547822	0.304067	0.0820547	0.4527	-0.0920151
TraesCS2B02G603100	0.321313	0.510931	0.0525314	-0.0177505	-0.343487	-0.0420894	0.203873	-0.278306	-0.279533	-0.258089	0.188008	0.575055	0.232485	0.774619	-0.23956
TraesCS2B02G603200	0.0535358	0.397143	0.20417	-0.0510828	-0.420964	0.0537614	0.192619	-0.34783	-0.130224	-0.0809694	0.38386	0.767796	0.269529	0.666625	-0.185026
TraesCS2B02G603600	-0.0445478	-0.0184868	0.0907109	-0.00101337	-0.2153	0.148233	-0.0433632	-0.138908	-0.0152321	0.133673	0.442657	0.747032	0.625204	0.801482	-0.081586
TraesCS2B02G611600	-0.071371	-0.308806	0.295303	0.129186	0.869133	-0.0524986	-0.390628	0.145152	-0.131937	-0.134831	-0.119686	-0.0891478	0.0077316	-0.154955	0.294104
TraesCS2B02G620800	0.0739575	-0.411257	0.458217	0.766119	0.67615	-0.136597	-0.53987	0.109926	-0.4076	-0.189659	0.121469	0.116533	0.0686821	-0.14721	0.512216
TraesCS2B02G623700	-0.118596	-0.323743	-0.0194333	-0.0262012	0.325594	-0.460599	-0.872874	0.830428	-0.308018	0.234195	0.112649	-0.0488193	0.439022	-0.114737	0.377727
TraesCS2D02G002800	0.0260822	-0.393349	0.172489	0.290324	0.863846	-0.0435535	-0.387132	0.19547	-0.170553	-0.0897287	-0.124291	-0.168438	0.142519	-0.121378	0.244958
TraesCS2D02G013100	0.221472	0.392307	-0.233112	-0.18009	-0.208604	0.0808485	0.253589	-0.185479	-0.146033	-0.163425	0.0237932	0.22112	0.448288	0.805198	-0.344558
TraesCS2D02G013200	-0.318873	-0.19599	0.0411054	-0.102776	-0.132424	-0.168984	-0.385796	0.207067	0.0960645	0.597951	0.644841	0.318654	0.733024	0.29161	0.0950705
TraesCS2D02G015100	-0.322749	-0.514923	0.170407	-0.0942726	0.555778	0.406268	-0.0580636	0.0948857	0.270835	0.0128525	-0.213307	-0.129532	-0.0665577	-0.297868	0.02801
TraesCS2D02G015700	-0.231959	-0.204921	0.245311	0.0359027	-0.0150162	-0.234309	-0.437862	0.138073	-0.0586377	0.425779	0.733285	0.235533	0.241161	0.0543091	0.0699205
TraesCS2D02G016100	-0.255602	-0.324622	0.40138	0.130345	0.0714668	-0.221184	-0.544056	0.21838	-0.0525584	0.41045	0.696114	0.354166	0.255398	0.060125	0.220289
TraesCS2D02G025400	-0.402134	-0.067217	-0.133481	-0.490699	-0.344499	0.275565	0.112051	-0.0964739	0.399507	0.550985	0.404161	0.338438	0.5722	0.251939	-0.316289
TraesCS2D02G048800	-0.186819	-0.201583	0.105889	0.0481885	-0.033045	0.0431617	-0.281763	-0.0157819	-0.122929	0.276154	0.720001	0.548374	0.620205	0.680631	0.0575818
TraesCS2D02G055300	0.0100901	-0.307288	0.705226	0.348558	0.558301	0.287883	-0.124561	-0.226047	-0.104709	-0.32843	-0.193581	0.114495	-0.209633	-0.341864	0.055715
TraesCS2D02G064900	0.24311	0.230695	-0.0939618	-0.0284	-0.234529	-0.225832	-0.133006	0.0258521	-0.234298	0.120948	0.481883	0.488285	0.594733	0.825164	-0.209945
TraesCS2D02G065000	-0.0574968	-0.271141	0.452176	0.643875	0.082497	-0.0546604	-0.190058	-0.184696	-0.077387	0.160223	0.490702	0.242809	0.0190352	-0.0818093	0.31914
TraesCS2D02G079200	-0.144534	0.259505	-0.0603603	-0.22052	-0.386057	-0.548036	-0.324948	0.355414	-0.12165	0.427421	0.645165	0.160579	0.0269622	-0.0240773	0.0984827
TraesCS2D02G081400	-0.0740584	-0.0117477	-0.202745	-0.177017	-0.105238	0.304599	0.164945	-0.154849	0.0297358	0.0300807	0.136203	0.265436	0.624557	0.901703	-0.28097
TraesCS2D02G081500	0.142539	0.198616	-0.207052	-0.102849	-0.168369	0.109833	0.226383	-0.154887	-0.12417	-0.155167	0.0727377	0.183237	0.299226	0.926546	-0.220049
TraesCS2D02G087700	-0.694218	-0.422043	-0.0182112	-0.29685	-0.378899	0.302496	0.132808	-0.104728	0.76122	0.809211	0.601111	0.392893	0.25026	0.0166496	-0.0285941
TraesCS2D02G088400	0.0571109	0.108457	-0.0135778	-0.081543	-0.18103	0.288383	0.140531	-0.254243	0.016647	0.0449386	0.151716	0.525778	0.706608	0.581637	-0.348235
TraesCS2D02G088500	-0.359413	-0.242263	-0.166765	-0.0949499	-0.248796	0.59581	0.428775	-0.365788	0.556929	0.309868	0.289728	0.321379	0.327416	0.420794	-0.305073
TraesCS2D02G089000	-0.245472	-0.165859	-0.274714	-0.30412	-0.161041	0.104091	-0.0520948	0.143958	0.391187	0.523224	0.248965	0.161508	0.66923	0.480213	-0.115063
TraesCS2D02G090200	-0.341575	-0.211901	-0.309295	-0.213942	-0.140828	0.078529	-0.15109	0.249956	0.24795	0.450319	0.317002	0.2379	0.65949	0.409381	0.0592885
TraesCS2D02G090500	-0.200922	-0.266064	-0.0658821	-0.252226	0.177721	-0.383358	-0.770642	0.831806	-0.13385	0.428522	0.199508	-0.0206071	0.568114	-0.0654905	0.120659
TraesCS2D02G091800	-0.537044	-0.366073	-0.198891	-0.282784	-0.285526	0.365879	0.293553	-0.128661	0.875257	0.633334	0.226798	0.0251867	0.150691	-0.14716	-0.0983148
TraesCS2D02G096000	0.25748	0.380309	-0.24944	-0.0229341	-0.205285	-0.580658	-0.28914	0.481923	-0.372384	0.0272082	0.309808	-0.00710852	-0.0664256	0.123746	0.206097
TraesCS2D02G099400	-0.0219395	0.0799991	0.293537	0.0700879	-0.254885	-0.0880427	-0.165815	-0.14587	-0.0710649	0.25216	0.614632	0.857812	0.447337	0.401209	0.00371024
TraesCS2D02G099800	-0.529141	-0.498537	-0.150083	-0.335856	0.0218033	0.00409246	-0.376247	0.412974	0.455982	0.795628	0.488919	0.295265	0.710929	0.24739	0.0442427
TraesCS2D02G100200	-0.0104752	0.514266	-0.444748	-0.416021	-0.407152	-0.193256	0.282892	0.0199676	0.22971	0.25508	0.00765591	-0.20481	0.0105139	0.039481	-0.247659
TraesCS2D02G104300	-0.247444	-0.185143	0.67495	0.2605	-0.0660339	0.0579209	-0.255937	-0.215525	-0.113609	0.172005	0.656396	0.866853	0.298959	0.261388	0.262301
TraesCS2D02G106400	-0.355083	-0.177595	0.0939556	-0.224579	-0.110527	0.139572	-0.118098	-0.00987296	0.158139	0.42973	0.54271	0.503498	0.684604	0.674758	-0.134956
TraesCS2D02G107100	-0.295903	-0.128929	0.446167	0.173405	-0.166023	-0.121639	-0.200535	-0.171173	0.0260686	0.379529	0.863166	0.653889	0.133373	0.145102	0.170801
TraesCS2D02G107600	-0.583448	-0.486917	0.245123	-0.0282321	-0.135289	0.295873	-0.0441166	-0.173115	0.438446	0.558498	0.61756	0.335889	0.362878	0.0662987	0.0217892
TraesCS2D02G110000	-0.399763	-0.335684	-0.16287	-0.328406	-0.0941528	-0.312901	-0.454269	0.595001	0.414276	0.846564	0.38628	0.0200643	0.494137	-0.0760137	0.115839
TraesCS2D02G122700	-0.0109746	-0.0591867	0.789365	0.397217	0.256852	-0.0293606	-0.278035	-0.276973	-0.326241	-0.246647	0.124209	0.513213	-0.0289658	-0.0647913	0.264914
TraesCS2D02G136600	0.683418	0.455411	0.046976	0.438897	0.13389	-0.246349	0.00517771	-0.078694	-0.661171	-0.731971	-0.231406	0.0117571	-0.340596	0.115826	0.0905992
TraesCS2D02G141800	-0.370289	-0.103707	0.337751	-0.267845	-0.346901	0.074175	0.0576252	-0.21456	0.354664	0.443748	0.437659	0.468126	0.147849	-0.0236532	-0.106418
TraesCS2D02G142400	-0.297141	-0.141126	0.0280253	0.0685163	-0.21911	-0.203493	-0.200002	-0.0133305	0.111041	0.521104	0.918573	0.336417	0.230328	0.246095	0.0828979
TraesCS2D02G157800	-0.0309806	-0.0458032	-0.00540732	-0.0166511	-0.166019	-0.100959	-0.117425	-0.0261869	0.010386	0.316476	0.638579	0.439227	0.488101	0.802173	0.0770425
TraesCS2D02G157900	-0.40676	-0.256729	0.0492672	-0.0438831	-0.274751	-0.005624	-0.104565	-0.0622136	0.322428	0.642792	0.878459	0.355354	0.325723	0.306764	0.0855988
TraesCS2D02G160200	-0.295094	-0.0438044	0.286181	-0.0418725	-0.319874	-0.0934294	-0.212939	-0.0577051	0.0564361	0.492195	0.890499	0.647846	0.370622	0.252041	0.0699546
TraesCS2D02G163300	0.0576327	-0.152389	0.044429	-0.00436641	0.794956	8.91832e-05	-0.233808	0.148814	-0.174166	-0.175476	-0.157613	-0.185553	0.195676	0.196445	-0.0256865
TraesCS2D02G166200	0.619109	0.741259	-0.374352	-0.119134	-0.326011	-0.475608	0.0711167	0.175524	-0.412705	-0.249023	-0.113419	-0.107783	-0.00477933	0.332277	-0.212704
TraesCS2D02G167300	-0.62609	-0.464053	-0.256122	-0.435434	-0.27049	0.0666886	-0.0326999	0.188456	0.744491	0.870809	0.295536	-0.0484957	0.338581	-0.163609	-0.037032
TraesCS2D02G168600	0.199794	0.281952	0.248591	0.11677	-0.253781	0.280367	0.219353	-0.471504	-0.197049	-0.253277	0.105454	0.681007	0.416568	0.557654	-0.241737
TraesCS2D02G168800	-0.274098	-0.214017	-0.227842	-0.317081	-0.143513	0.127686	-0.139517	0.206991	0.300809	0.4785	0.286385	0.396506	0.69345	0.399194	-0.145916
TraesCS2D02G175600	0.709323	0.454665	0.00223468	0.33176	0.115323	-0.221963	0.228162	-0.379509	-0.323257	-0.383042	-0.0542769	-0.00241749	-0.162381	0.198122	-0.00285345
TraesCS2D02G178000	-0.324257	-0.144421	-0.0840262	0.00195815	-0.302589	0.0140817	0.00267658	-0.0749493	0.361374	0.57907	0.770571	0.485259	0.330473	0.381319	0.0638919
TraesCS2D02G184100	0.305777	0.303031	-0.134177	-0.0917156	-0.12938	-0.122078	-0.0282084	-0.0126343	-0.228394	-0.0256596	0.119057	0.323227	0.640758	0.747266	-0.264335
TraesCS2D02G190200	-0.0118845	0.00935111	-0.0139218	0.169596	-0.140803	-0.16862	-0.165794	-0.0311252	-0.206074	0.163388	0.757582	0.419817	0.321684	0.716587	0.0774157
TraesCS2D02G191800	0.443864	0.293317	-0.0828331	0.0243018	-0.129592	-0.0852241	0.115538	-0.136016	-0.248191	-0.235227	0.0565394	0.232615	0.18553	0.814305	-0.0975385
TraesCS2D02G193400	-0.360849	-0.256206	0.350577	-0.105859	-0.254876	0.0163623	-0.113909	-0.0228878	0.333276	0.452197	0.370366	0.460546	-0.0411551	-0.221574	0.225908
TraesCS2D02G197600	0.379801	0.690096	-0.270847	-0.149107	-0.224805	-0.550822	-0.135843	0.291126	-0.507234	-0.196739	-0.0116231	-0.0571988	0.101258	0.308105	-0.149394
TraesCS2D02G198200	-0.426914	-0.217941	0.355752	-0.0349165	-0.197843	-0.147446	-0.353428	0.0110903	0.175436	0.684775	0.91322	0.597026	0.512314	0.212914	0.118882
TraesCS2D02G201200	-0.256092	-0.131984	0.0897432	0.00267185	-0.176802	-0.211744	-0.303933	0.10026	0.00379493	0.47925	0.835346	0.228695	0.211821	0.0953232	-0.0202027
TraesCS2D02G204400	-0.00497978	0.0483115	-0.0362063	0.0303313	-0.0438941	-0.0765503	-0.175016	-0.0263344	-0.216224	0.133597	0.563647	0.472738	0.665195	0.88952	-0.0699852
TraesCS2D02G204700	-0.0463588	-0.00739667	0.109659	0.145276	-0.0610821	-0.135658	-0.301174	-0.0219342	-0.256335	0.184955	0.741015	0.616072	0.606215	0.727845	0.0454116
TraesCS2D02G207400	-0.226905	-0.0575926	0.196572	0.032441	-0.196264	-0.271039	-0.405482	0.119216	-0.0960473	0.487048	0.94651	0.613536	0.480477	0.427246	0.170064
TraesCS2D02G211000	0.154903	0.592616	-0.276252	-0.305432	-0.41465	-0.656251	-0.132074	0.262147	-0.158277	0.296338	0.396492	-0.0369613	0.0858102	0.156902	-0.156072
TraesCS2D02G217500	-0.128304	-0.0645943	0.0910068	0.145482	-0.144452	-0.17346	-0.232104	-0.0694999	-0.130372	0.3198	0.872427	0.368692	0.297063	0.417015	0.0272211
TraesCS2D02G219800	0.155375	0.142757	0.0562433	-0.0121095	0.453571	0.283725	0.213348	-0.298836	-0.142766	-0.425209	-0.227885	-0.00370886	0.0564115	0.40834	-0.257529
TraesCS2D02G226000	-0.0672484	-0.149998	-0.212178	-0.0766591	-0.0175103	-0.539834	-0.666745	0.791806	-0.253541	0.330691	0.471391	0.0130712	0.202628	0.105788	0.326025
TraesCS2D02G232800	-0.174519	-0.459393	0.0933217	0.102668	0.586923	0.440544	0.0974048	-0.207827	0.260269	-0.0769516	-0.223115	-0.0870821	-0.110813	-0.25372	0.0274275
TraesCS2D02G250500	-0.4226	-0.282532	-0.0785629	-0.0613478	-0.230501	-0.142928	-0.188666	0.100019	0.365019	0.739014	0.886475	0.235808	0.2131	0.0627305	0.126484
TraesCS2D02G257800	-0.619238	-0.52114	-0.156108	-0.299334	-0.113213	-0.071891	-0.210624	0.312687	0.613675	0.780747	0.318075	-0.00362921	0.165046	-0.296297	0.216395
TraesCS2D02G268500	-0.479044	-0.336264	-0.225555	-0.308595	-0.288501	0.454411	0.493156	-0.253301	0.927199	0.495691	0.0606035	-0.0250887	-0.0904338	-0.125807	-0.114075
TraesCS2D02G270300	-0.333058	-0.191675	0.00481569	-0.00644904	-0.197205	-0.158959	-0.218238	0.106366	0.15579	0.544828	0.879891	0.265908	0.133204	0.145674	0.159386
TraesCS2D02G272800	-0.353793	-0.314149	0.189951	-0.14505	-0.00440278	-0.00920205	-0.503158	0.383039	0.0622109	0.459595	0.448298	0.310056	0.469154	-0.00342292	0.0591711
TraesCS2D02G275000	-0.106237	0.0729883	0.0139951	-0.118392	-0.150585	0.110014	-0.072826	-0.00223221	-0.0804875	0.0975616	0.254007	0.593772	0.635517	0.690328	-0.0810069
TraesCS2D02G284700	-0.377389	-0.208841	0.0606729	-0.101975	-0.206684	-0.0449989	-0.191035	0.0410004	0.245308	0.637569	0.821511	0.28986	0.348732	0.153333	-0.0164054
TraesCS2D02G285300	-0.167687	0.0126866	0.0249176	0.00897973	-0.184246	-0.226257	-0.22233	0.00729132	-0.0794276	0.38288	0.873783	0.344471	0.30608	0.476502	0.00298586
TraesCS2D02G286700	-0.513373	-0.371909	-0.2234	-0.319608	-0.27503	0.441939	0.420312	-0.199503	0.938757	0.559213	0.102883	-0.0182158	0.0334367	-0.109679	-0.131471
TraesCS2D02G289900	0.355567	0.3164	-0.153287	0.0506832	-0.106969	-0.177749	0.0738432	-0.0842304	-0.261515	-0.17556	0.195481	0.214336	0.183391	0.763973	-0.097802
TraesCS2D02G296100	-0.324146	-0.29061	-0.0532832	-0.21803	0.0437293	0.248027	-0.0858923	0.0545848	0.3368	0.408552	0.1766	0.195429	0.748521	0.372193	-0.143474
TraesCS2D02G296200	-0.594497	-0.497173	0.234041	0.00578411	-0.173226	0.564667	0.160569	-0.293225	0.542853	0.434334	0.426355	0.539054	0.277477	0.105665	0.104517
TraesCS2D02G296700	-0.0135396	0.0994798	0.0390686	-0.0334747	-0.215876	0.0293265	-0.0805509	-0.107482	-0.0634431	0.215563	0.536213	0.698219	0.674808	0.728785	-0.157487
TraesCS2D02G302600	0.237827	0.162414	-0.198157	-0.0694851	-0.159389	0.0607811	0.191334	-0.13062	-0.122611	-0.142668	0.0889819	0.167049	0.232785	0.881472	-0.134672
TraesCS2D02G303300	0.425676	-0.0432981	-0.0676701	0.0633377	0.560036	-0.277859	-0.333905	0.365049	-0.386043	-0.312365	-0.221243	-0.250101	-0.0808491	-0.0063605	0.197609
TraesCS2D02G304500	-0.370101	0.0300441	-0.135325	-0.458054	-0.409419	-0.328505	-0.120383	0.241338	0.436589	0.785943	0.566547	0.0865911	0.131269	-0.120517	-0.0670291
TraesCS2D02G304700	-0.616846	-0.543827	-0.113055	-0.33844	-0.248418	0.013991	-0.328201	0.356136	0.503063	0.881833	0.67596	0.288738	0.496796	0.0655033	-0.0188563
TraesCS2D02G306700	0.372965	0.412592	0.0963569	0.0167364	-0.149346	-0.322189	-0.191058	0.120787	-0.489214	-0.132004	0.283555	0.461486	0.400856	0.663708	-0.112376
TraesCS2D02G307400	-0.173523	0.132452	0.276084	0.119738	-0.252969	-0.363447	-0.261763	-0.0244017	-0.135159	0.378392	0.798033	0.405406	0.214571	0.131459	0.113383
TraesCS2D02G312900	-0.367949	-0.247131	0.109358	-0.2103	-0.043184	-0.288345	-0.437181	0.413254	0.252264	0.624324	0.411747	0.217231	0.24313	-0.285006	0.283241
TraesCS2D02G313400	-0.264579	-0.149405	-0.070256	-0.101703	-0.191897	-0.230448	-0.331915	0.1955	0.068126	0.601364	0.899742	0.327826	0.503454	0.46488	0.0357155
TraesCS2D02G316800	0.0901323	0.12695	-0.298984	-0.211023	-0.174662	0.0294247	0.0205295	0.111607	-0.124857	-0.0145989	0.132803	0.199628	0.466378	0.844587	-0.256138
TraesCS2D02G322500	-0.507413	-0.389441	-0.19037	-0.291787	-0.227394	0.297031	0.261032	-0.102857	0.88592	0.626645	0.18799	0.0160997	0.119702	-0.116713	-0.0684065
TraesCS2D02G324700	0.280038	0.359288	-0.0463381	0.0587172	0.340646	-0.409719	-0.204858	0.243601	-0.477843	-0.346548	-0.11471	-0.238591	-0.145387	0.05687	0.117724
TraesCS2D02G335700	-0.465425	-0.326702	-0.240395	-0.310436	-0.287624	0.397941	0.467585	-0.232819	0.924841	0.523756	0.0851484	0.00314555	-0.0808042	-0.150626	-0.0953279
TraesCS2D02G347500	0.264613	0.177662	-0.406867	-0.0405365	-0.245082	-0.415589	-0.12195	0.346478	0.00894259	0.316813	0.378528	0.105499	0.172304	0.325763	-0.0160701
TraesCS2D02G347700	0.110184	0.268276	0.221518	-0.00923048	-0.331119	-0.0456575	-0.0168881	-0.182436	-0.224483	-0.0216432	0.478304	0.703485	0.295427	0.736326	-0.0499082
TraesCS2D02G353000	-0.458674	-0.193896	-0.127661	-0.342824	-0.252272	-0.330233	-0.338859	0.443015	0.39578	0.852914	0.65771	0.0659389	0.315172	0.000223175	0.0648713
TraesCS2D02G364300	-0.290065	-0.263188	-0.0866943	-0.23121	-0.0117363	-0.0306853	-0.426395	0.365173	0.103223	0.511141	0.265824	0.269619	0.919552	0.266884	-0.0278018
TraesCS2D02G375300	-0.420229	-0.317319	-0.123548	-0.235751	-0.113987	0.257025	-0.0168458	0.0607526	0.49986	0.553253	0.211766	0.12039	0.40341	-0.0422081	-0.108447
TraesCS2D02G375400	0.11184	0.251028	-0.208809	-0.241722	-0.260566	-0.0595805	-0.0349541	0.0363735	-0.0501538	0.191996	0.135169	0.303153	0.784029	0.560813	-0.323683
TraesCS2D02G377200	0.166628	0.0482602	-0.220504	0.0355819	-0.0266095	-0.128805	-0.168314	0.13571	-0.309502	-0.0265173	0.358452	0.278412	0.500415	0.91095	-0.0147035
TraesCS2D02G377500	0.134412	0.0934461	-0.0513825	0.14657	-0.0259418	-0.282739	-0.32243	0.1098	-0.369428	0.0845209	0.612772	0.427272	0.532321	0.74372	0.0329122
TraesCS2D02G377600	0.0376228	0.0825899	0.00624165	0.151833	-0.107054	-0.477289	-0.49496	0.290357	-0.400192	0.212258	0.772153	0.440201	0.383205	0.480707	0.192388
TraesCS2D02G379000	-0.522623	-0.423043	-0.272707	-0.349933	-0.207517	0.0478503	-0.0407643	0.207665	0.620217	0.743231	0.473793	-0.00942616	0.341209	0.218269	0.0986305
TraesCS2D02G380500	0.0176199	0.0278424	0.0863951	-0.0764485	-0.102905	0.0684157	-0.0841242	-0.065843	-0.164471	0.066311	0.350113	0.478008	0.608613	0.898053	-0.133856
TraesCS2D02G381700	0.500091	0.0483038	0.0737717	0.215274	0.716087	-0.168548	-0.159639	0.152688	-0.398281	-0.525483	-0.484032	-0.382413	-0.246736	-0.23577	0.121591
TraesCS2D02G387300	-0.380591	-0.133726	0.498258	0.0616627	-0.195607	-0.128295	-0.214333	-0.107427	0.194193	0.55015	0.819658	0.648935	0.182282	0.019738	0.178553
TraesCS2D02G387500	0.486571	-0.0316011	0.0437932	0.0978573	0.484226	0.0349606	0.0232716	0.0241188	-0.193823	-0.483511	-0.464589	-0.23624	-0.288536	-0.0961938	0.0319905
TraesCS2D02G389800	-0.265882	-0.476111	0.265774	0.0171259	0.205877	0.788057	0.398728	-0.402296	0.40748	-0.148633	-0.343998	0.0621342	-0.176299	-0.144114	-0.190457
TraesCS2D02G391700	0.394043	0.75411	-0.248726	-0.241532	-0.317313	0.109697	0.634212	-0.477923	-0.0368874	-0.353218	-0.378148	-0.234953	-0.253219	0.0358432	-0.468387
TraesCS2D02G392200	0.332398	0.532044	0.442823	0.250272	0.0990735	-0.301847	-0.139305	-0.19897	-0.556452	-0.499609	-0.170455	0.188235	-0.197242	-0.0745459	0.194136
TraesCS2D02G392300	0.0567037	-0.0536748	-0.220811	-0.257659	0.0531752	-0.464652	-0.582189	0.804443	-0.0921694	0.348834	0.0390018	-0.0970705	0.428301	0.0581086	0.166349
TraesCS2D02G394200	-0.565231	-0.421374	0.148872	-0.100257	-0.299416	0.422601	0.130846	-0.307943	0.544148	0.584776	0.713247	0.540497	0.347338	0.331645	-0.148068
TraesCS2D02G396300	-0.20439	-0.336078	0.163812	-0.0212475	0.28918	0.346799	0.242944	-0.277672	0.379182	0.0151349	-0.10521	-0.1014	-0.11935	-0.0873968	-0.189949
TraesCS2D02G397000	-0.446145	-0.306136	0.511718	0.0552912	-0.184976	0.0292888	-0.299881	-0.0621059	0.19002	0.524335	0.721559	0.773872	0.419731	0.16722	0.109528
TraesCS2D02G397100	-0.589262	-0.491619	0.0467542	-0.13436	-0.129119	0.0569484	-0.223507	0.0715965	0.468953	0.770151	0.68932	0.273433	0.381648	-0.0113471	0.0800246
TraesCS2D02G397500	-0.0957146	-0.00906859	-0.0794414	-0.0505445	-0.256289	-0.156741	-0.0601641	-0.0277641	0.0812506	0.401637	0.77404	0.337388	0.27655	0.628071	-0.0498297
TraesCS2D02G401400	-0.620278	-0.459965	-0.149127	-0.404306	-0.174161	-0.122841	-0.280758	0.373475	0.582415	0.938347	0.498447	-0.0201309	0.363467	-0.184345	0.00825197
TraesCS2D02G401500	0.070665	0.370225	-0.0893784	-0.108877	-0.386703	-0.384238	-0.0304134	0.0371739	-0.00432824	0.299303	0.456197	0.214891	0.0852724	0.107165	0.0448001
TraesCS2D02G408100	-0.481991	-0.325582	-0.123119	-0.297104	-0.282839	0.213942	0.28635	-0.111914	0.91938	0.692085	0.21981	0.0176769	0.0135258	-0.197466	-0.026421
TraesCS2D02G413400	0.0616525	0.201599	-0.179551	0.00363371	-0.344801	-0.325205	-0.0810769	0.0909133	0.0183583	0.347313	0.561082	0.0859803	0.104208	0.0857641	0.156752
TraesCS2D02G417400	-0.0269348	-0.0173028	-0.159831	-0.0795304	-0.110118	0.222454	0.193616	-0.13483	-0.0208092	-0.0911404	0.0429187	0.104073	0.200273	0.733272	-0.0974652
TraesCS2D02G425700	0.14252	0.515022	0.187154	0.026681	-0.468728	0.141284	0.367353	-0.424935	-0.142771	-0.262221	0.209795	0.602754	-0.161461	0.231018	-0.104955
TraesCS2D02G432500	-0.247606	-0.147212	0.185839	-0.0510975	-0.0838896	-0.352407	-0.515904	0.278903	-0.108649	0.512572	0.79976	0.25194	0.282055	0.0242724	0.0289033
TraesCS2D02G435200	-0.370455	-0.0387926	-0.244247	-0.411756	-0.395467	0.429228	0.48514	-0.386536	0.5691	0.38	0.107401	0.148866	0.247265	0.133725	-0.348516
TraesCS2D02G436100	0.290777	0.211435	-0.186495	-0.0673876	-0.139459	0.0485758	0.210014	-0.13829	-0.158325	-0.206203	0.0363183	0.153101	0.195281	0.887451	-0.17279
TraesCS2D02G436200	0.268635	0.217028	-0.16213	-0.0379026	-0.150569	0.0263492	0.13919	-0.137308	-0.197074	-0.165651	0.140592	0.283464	0.347213	0.950107	-0.17926
TraesCS2D02G442000	-0.318035	-0.268459	-0.0291331	-0.0188124	-0.215499	0.654402	0.270494	-0.365747	0.284437	0.118393	0.145748	0.446759	0.557463	0.441373	-0.240905
TraesCS2D02G442700	-0.0306299	-0.0383975	-0.203444	-0.124307	-0.138042	0.382443	0.281124	-0.195595	0.0278778	-0.123402	0.0111277	0.182772	0.307235	0.792867	-0.206073
TraesCS2D02G452900	-0.480455	-0.277933	-0.104298	-0.312234	-0.199791	-0.306952	-0.456298	0.413	0.332943	0.888736	0.644391	0.236941	0.640606	0.0156629	0.0507802
TraesCS2D02G463600	0.397509	0.128356	0.0215082	0.192675	0.380518	0.16585	0.0209545	0.048534	-0.463508	-0.728529	-0.569257	-0.254102	-0.362633	-0.0689376	0.0474544
TraesCS2D02G465100	-0.461033	-0.312853	-0.234199	-0.306155	-0.296153	0.415642	0.489192	-0.236686	0.930155	0.505255	0.0799492	-0.0245363	-0.11418	-0.136593	-0.110291
TraesCS2D02G468100	0.605893	0.119996	0.414333	0.720836	0.380938	-0.287792	-0.153271	-0.0913241	-0.510543	-0.536278	-0.287981	-0.0472543	-0.296	-0.151293	0.352446
TraesCS2D02G478300	-0.0397193	-0.264243	0.388261	0.282079	0.727435	-0.132391	-0.450233	0.148164	-0.279665	-0.215069	-0.0628607	0.0385105	-0.0362013	-0.134609	0.603976
TraesCS2D02G481400	-0.534994	-0.419235	-0.0111964	-0.302032	-0.318525	0.526653	0.266428	-0.156515	0.648616	0.4259	0.162355	0.350655	0.179187	0.0844619	-0.224862
TraesCS2D02G501800	-0.557625	-0.403221	0.0601012	-0.41914	-0.157205	0.0211688	-0.223073	0.173455	0.552337	0.818747	0.417448	0.298164	0.582679	0.0457639	0.00206185
TraesCS2D02G506300	-0.360661	-0.380953	0.124766	-0.0994218	0.1057	0.389905	-0.133977	-0.0159308	0.178914	0.236045	0.132686	0.385386	0.740386	0.387131	-0.166071
TraesCS2D02G512100	-0.290684	-0.277101	-0.433674	-0.249097	-0.254556	-0.0894222	-0.0311425	0.383659	0.478083	0.552652	0.252331	-0.0499914	0.0529268	0.131292	0.117606
TraesCS2D02G520500	-0.497788	-0.34829	-0.231558	-0.321916	-0.31581	0.47333	0.516306	-0.287276	0.895388	0.465443	0.0288218	-0.038236	-0.114636	-0.181765	-0.135065
TraesCS2D02G522100	0.167468	0.153553	-0.114909	-0.044443	-0.176173	0.0818124	0.105061	-0.137595	-0.164521	-0.0918357	0.247867	0.422854	0.445219	0.948415	-0.13001
TraesCS2D02G527800	-0.0239942	-0.0384689	-0.21537	-0.142574	-0.123213	-0.391138	-0.382099	0.459035	-0.0665803	0.438544	0.433697	0.118163	0.567031	0.569742	-0.0151276
TraesCS2D02G532700	-0.193836	-0.217313	-0.44479	0.146331	-0.374894	0.351778	0.294549	-0.154861	0.370617	0.194175	0.0459835	-0.083718	-0.0120108	-0.0373989	0.088678
TraesCS2D02G533900	-0.234965	-0.18943	-0.253065	-0.244726	-0.0736142	-0.328757	-0.483745	0.75382	0.1393	0.518992	0.181551	-0.16115	0.303285	-0.0894991	0.175622
TraesCS2D02G537300	0.356776	0.306691	-0.142294	-0.00353053	-0.166058	-0.0557412	0.150495	-0.16169	-0.210944	-0.188555	0.150843	0.257293	0.249168	0.831448	-0.162481
TraesCS2D02G539300	0.0604225	0.306632	-0.176064	0.1229	-0.488692	-0.232893	-0.00974097	-0.139799	-0.157681	0.107424	0.50577	0.263045	-0.0110816	0.0377408	0.144713
TraesCS2D02G541800	0.317312	0.342433	-0.327232	0.206519	-0.305723	-0.378908	-0.164119	0.22191	-0.33462	-0.115416	0.0974071	-0.0934871	-0.0812345	0.0467807	0.234659
TraesCS2D02G543000	-0.0185236	-0.0435411	-0.157728	-0.109315	-0.0843155	0.20391	0.116665	-0.087045	-0.0192699	-0.0238431	0.064992	0.153705	0.382629	0.797621	-0.123238
TraesCS2D02G543300	0.0444695	-0.00204767	-0.168687	-0.113307	-0.106989	0.161382	0.138803	-0.089538	-0.0240321	-0.0385663	0.0535295	0.121214	0.319791	0.799094	-0.1024
TraesCS2D02G543400	-0.0744113	-0.0508106	-0.147957	-0.146125	-0.103589	0.116644	-0.0167633	-0.00240418	-0.0171358	0.143032	0.240677	0.230978	0.60313	0.854712	-0.129508
TraesCS2D02G543600	-0.0700176	-0.0269504	-0.168006	-0.140528	-0.115426	0.0469514	-0.0782582	0.0104856	-0.00919919	0.213635	0.286385	0.245847	0.716125	0.823849	-0.101613
TraesCS2D02G544400	0.592687	0.578292	-0.422083	0.0892629	-0.358098	-0.401666	-0.0133383	0.146493	-0.45414	-0.286276	-0.127509	-0.102464	0.0506182	0.251394	-0.0238326
TraesCS2D02G545400	0.0164182	0.014359	-0.170237	-0.0999277	-0.119598	0.216327	0.194024	-0.124883	-0.0290288	-0.0976505	0.0116724	0.0997714	0.225869	0.746538	-0.120099
TraesCS2D02G551600	0.286625	0.507754	-0.0131436	-0.192477	-0.467258	-0.275878	0.0335414	-0.091302	-0.147404	-0.0394935	0.0798151	0.0777851	-0.0655025	0.0156661	-0.188933
TraesCS2D02G553100	0.405204	0.777287	-0.438349	-0.0131176	-0.481235	-0.314681	0.240848	-0.0501724	-0.351486	-0.295523	-0.0615965	-0.198406	-0.286663	0.0105069	-0.135226
TraesCS2D02G555200	0.185589	-0.134204	0.111392	0.635103	-0.0402826	0.157971	0.0503356	-0.206156	-0.169275	-0.329899	-0.245057	-0.00234808	-0.163821	-0.156947	0.272513
TraesCS2D02G557400	0.531634	0.569742	-0.273036	0.276218	-0.325956	-0.408044	-0.044889	-0.00186588	-0.497334	-0.278739	0.0747493	-0.00552808	-0.0370436	0.172286	0.165173
TraesCS2D02G558500	0.268275	0.491325	-0.279726	0.138303	-0.56754	0.089031	0.491261	-0.460399	0.0160578	-0.162028	-0.0390836	0.0291205	-0.127579	0.119573	-0.197801
TraesCS2D02G559100	0.568742	0.803959	-0.432389	0.0394847	-0.418312	-0.259713	0.301125	-0.120742	-0.410119	-0.405533	-0.129342	-0.119343	-0.0893774	0.389072	-0.173226
TraesCS2D02G561500	0.212507	0.13135	-0.0413337	0.293294	-0.0353937	-0.473247	-0.413388	0.234822	-0.330643	0.0612683	0.293017	0.14473	0.28713	0.213324	0.468184
TraesCS2D02G562000	-0.158787	-0.0718125	-0.376071	0.0533216	-0.316331	0.0421672	0.121671	-0.0507863	0.283053	0.286065	0.090762	-0.0270285	0.0848762	-0.101096	0.207819
TraesCS2D02G562800	-0.142966	-0.336915	-0.342125	0.0114884	-0.158821	-0.265189	-0.30087	0.516001	0.296942	0.542371	0.166332	-0.147115	0.159719	-0.151708	0.298473
TraesCS2D02G565200	0.279575	0.254794	-0.229485	0.421105	-0.405461	-0.00830987	0.398548	-0.425013	0.117136	-0.0591284	0.0543863	-0.0279745	-0.303539	-0.138983	0.115292
TraesCS2D02G568600	-0.00110537	0.235243	-0.293898	-0.342	-0.428133	0.501408	0.85223	-0.557446	0.429879	-0.166407	-0.339143	-0.150962	-0.340045	0.019511	-0.424799
TraesCS2D02G571100	-0.0315456	-0.293322	0.25243	0.0407203	0.709586	-0.337129	-0.684038	0.601305	-0.332009	-0.0544229	-0.00108048	-0.0318842	0.0601191	-0.11301	0.455712
TraesCS2D02G592100	-0.299773	-0.292209	-0.470322	-0.0520514	-0.415376	0.228492	0.218587	-0.0243081	0.52579	0.42741	0.117175	-0.120823	0.0202109	-0.0835869	0.0949856
TraesCS2D02G592600	-0.16929	-0.13908	0.0175935	0.058352	0.0146686	-0.207191	-0.376719	0.249998	-0.0179158	0.114663	0.0120753	0.022601	0.0174998	-0.292818	0.499297
TraesCS2D02G599000	0.214263	-0.0157729	-0.212321	0.0527328	0.079406	-0.523795	-0.542067	0.774488	-0.400441	-0.107153	-0.15133	-0.286072	-0.176005	-0.23568	0.475651
TraesCS2D02G599800	-0.111902	-0.161297	-0.15643	0.129777	-0.131942	0.555994	0.235259	-0.201763	0.0977578	-0.0705762	-0.0739329	0.144027	0.346166	0.31615	-0.221808
TraesCS2D02G600700	0.200801	-0.0614342	-0.0543236	0.514639	0.0878511	-0.40052	-0.395971	0.294997	-0.343456	-0.125134	-0.00944202	-0.110823	-0.187009	-0.26541	0.750121
TraesCS3A02G000600	-0.184117	-0.257167	0.138501	0.304179	0.0581568	-0.278812	-0.559244	0.240661	-0.288306	0.288058	0.790616	0.320857	0.263945	0.101912	0.370124
TraesCS3A02G011800	-0.302567	-0.149015	0.0158769	-0.164093	-0.0625845	0.301839	-0.0102083	-0.0986253	0.10279	0.213362	0.190907	0.335904	0.789331	0.639577	-0.189101
TraesCS3A02G022700	0.317618	0.312213	0.0747492	0.0859442	0.24205	0.0152432	0.131863	-0.163947	-0.296616	-0.505249	-0.329608	-0.12094	-0.35447	-0.296802	0.0231026
TraesCS3A02G025400	0.26022	0.18342	-0.127202	-0.108159	-0.0881047	-0.0852024	-0.0432855	0.0279518	-0.203871	-0.0261116	0.157259	0.297862	0.560381	0.874419	-0.149803
TraesCS3A02G041600	-0.0746841	-0.319693	-0.0679185	0.0861166	0.323145	0.686438	0.325287	-0.348595	0.187136	-0.186733	-0.106041	0.0194496	0.0547787	0.323244	-0.276098
TraesCS3A02G052200	0.564555	0.858053	-0.169268	-0.0458746	-0.285003	-0.455476	0.0924804	-0.0431241	-0.55431	-0.386322	-0.041079	0.0272572	-0.0265155	0.365661	-0.192012
TraesCS3A02G064400	0.135303	0.413826	0.117785	0.0374434	-0.240472	-0.00525089	0.0414826	-0.274018	-0.287102	-0.0890408	0.335805	0.619592	0.575357	0.703264	-0.223352
TraesCS3A02G105700	-0.236051	-0.152466	0.0732404	0.106897	-0.197451	-0.0851548	-0.154368	-0.0712105	0.0830046	0.45678	0.922505	0.464605	0.246314	0.369778	0.0886688
TraesCS3A02G107000	0.673355	0.894973	-0.220853	-0.0725855	-0.180665	-0.243411	0.345097	-0.187078	-0.484307	-0.615742	-0.361246	-0.201519	-0.312742	0.163993	-0.248085
TraesCS3A02G116400	-0.297814	-0.374478	-0.215793	-0.291304	0.0830476	-0.309746	-0.642038	0.86154	0.118239	0.552798	0.113542	-0.162192	0.454501	-0.11187	0.209228
TraesCS3A02G119500	-0.516737	-0.309427	-0.0280318	-0.106392	-0.385254	0.279975	0.0916215	-0.15974	0.514523	0.640535	0.770354	0.604881	0.371441	0.288401	-0.0215023
TraesCS3A02G122600	0.295286	-0.0330334	0.370668	0.766032	0.269535	-0.0131523	-0.0824835	-0.2772	-0.354193	-0.430863	-0.174693	0.104114	-0.138147	-0.0748531	0.426521
TraesCS3A02G146500	-0.142464	-0.1285	0.0519589	-0.0572428	-0.169273	0.890509	0.665085	-0.633733	0.352851	-0.209257	-0.144286	0.206455	-0.125365	0.153032	-0.382118
TraesCS3A02G165200	-0.525516	-0.12845	-0.0552802	-0.29128	-0.499341	0.193055	0.176865	-0.190718	0.50074	0.613595	0.5812	0.226213	0.191677	-0.039253	-0.144409
TraesCS3A02G171800	-0.469804	-0.366953	-0.144671	-0.249919	-0.211683	0.179965	0.167029	-0.0144888	0.821838	0.65758	0.20373	0.0497797	0.181565	-0.111732	0.0160455
TraesCS3A02G178400	-0.436967	-0.410242	0.49172	0.0873446	-0.0255833	0.102069	-0.169458	-0.15933	0.302947	0.528319	0.602361	0.62945	0.432275	0.140801	0.231119
TraesCS3A02G180700	-0.26346	-0.185746	-0.0928759	-0.248777	-0.0501992	-0.552242	-0.707564	0.857266	-0.0516548	0.463195	0.212414	-0.151656	0.145533	-0.239366	0.300363
TraesCS3A02G184400	0.06902	-0.038351	0.227906	0.39153	-0.159844	-0.232741	-0.300007	-0.0483596	-0.318655	0.0772015	0.64937	0.54638	0.222017	0.368729	0.180677
TraesCS3A02G206400	0.0503796	0.159141	0.18284	0.0124966	-0.239547	0.150488	0.0521163	-0.307005	-0.176812	0.00415695	0.475012	0.701549	0.581825	0.86944	-0.218577
TraesCS3A02G209100	-0.272684	-0.0344542	0.466496	0.0292997	-0.25472	-0.0611485	-0.236343	-0.141741	0.0373481	0.402197	0.781666	0.904338	0.44899	0.304296	0.126299
TraesCS3A02G213100	-0.304838	-0.300103	-0.0923457	-0.260063	-0.0348873	-0.500812	-0.738273	0.8809	0.031192	0.622421	0.329203	-0.0353618	0.37431	-0.180746	0.279893
TraesCS3A02G227800	-0.185687	-0.108262	0.00351396	0.0684105	-0.215792	-0.123415	-0.182688	0.0210313	-0.0829785	0.307825	0.797483	0.393965	0.274699	0.604589	0.092415
TraesCS3A02G229300	0.0211779	0.395353	-0.0995521	-0.14961	-0.29245	0.0892012	0.212381	-0.196724	-0.0923131	-0.0314515	0.151087	0.350579	0.474499	0.741247	-0.234619
TraesCS3A02G229900	0.271689	0.196869	-0.205384	-0.0902258	-0.147932	0.0710018	0.235616	-0.141142	-0.109476	-0.1812	0.0325372	0.131783	0.165506	0.863223	-0.159402
TraesCS3A02G237800	0.557535	0.934766	-0.216191	-0.0745203	-0.271295	-0.431346	0.175685	-0.0687393	-0.48487	-0.407124	-0.209281	-0.153404	-0.127801	0.157137	-0.202705
TraesCS3A02G245500	-0.135891	0.00187949	-0.274024	-0.31524	-0.191794	-0.48866	-0.443748	0.497842	0.0260487	0.64977	0.636713	0.0519729	0.54074	0.325464	-0.0599535
TraesCS3A02G247000	-0.00484748	0.412818	-0.0917596	-0.257047	-0.416723	-0.225104	-0.0440383	-0.0257467	-0.170039	0.207786	0.530136	0.461293	0.502951	0.708817	-0.258236
TraesCS3A02G249500	-0.203238	-0.125615	0.124587	0.153439	-0.121954	-0.209944	-0.325821	0.0377871	-0.129065	0.380113	0.907121	0.406994	0.263606	0.259991	0.107898
TraesCS3A02G250800	0.321581	0.399873	-0.199991	-0.132448	-0.202971	-0.653454	-0.301693	0.511885	-0.33422	0.0443116	0.153457	-0.0416155	-0.174502	-0.0603672	0.0777385
TraesCS3A02G252800	-0.443449	-0.0746516	0.0135856	-0.220849	-0.366659	0.0101706	0.00667002	-0.0966876	0.347238	0.623554	0.768726	0.396959	0.193759	0.0439807	0.0710653
TraesCS3A02G252900	-0.177051	-0.130742	-0.0853376	0.125213	-0.297356	-0.0336255	0.00599406	-0.111429	0.179765	0.399821	0.810467	0.478035	0.192632	0.457176	0.148177
TraesCS3A02G255600	-0.264168	-0.149869	0.124889	0.12298	-0.233239	0.298989	0.19977	-0.388207	0.187517	0.205001	0.623226	0.606207	0.224286	0.551972	0.138652
TraesCS3A02G255700	-0.250869	-0.128293	0.0759935	0.0627748	-0.267148	0.438746	0.312048	-0.434516	0.199581	0.0853539	0.475026	0.585274	0.199952	0.582819	0.000108966
TraesCS3A02G256300	-0.508101	-0.315043	-0.0360077	-0.0967152	-0.352593	0.352254	0.28762	-0.292654	0.641873	0.572679	0.639512	0.318007	0.05145	0.120638	0.0160004
TraesCS3A02G259900	-0.610849	-0.332999	-0.118926	-0.38562	-0.396709	0.576103	0.381585	-0.239411	0.845742	0.653516	0.30975	0.232074	0.271659	0.0034549	-0.291149
TraesCS3A02G263300	-0.114117	-0.187601	-0.00079387	0.153346	-0.023532	-0.520625	-0.656617	0.562548	-0.137603	0.458222	0.597677	0.143825	0.316994	-0.011428	0.204099
TraesCS3A02G264500	-0.277433	-0.172406	0.408527	0.0698243	-0.216657	0.313176	-0.0810941	-0.204499	0.0903617	0.198821	0.511194	0.922078	0.429494	0.336715	-0.0150868
TraesCS3A02G269700	-0.482275	-0.325766	-0.16022	-0.325364	-0.281636	0.318124	0.250318	-0.0775405	0.78926	0.555534	0.130143	-0.0116145	0.148413	-0.144675	-0.103107
TraesCS3A02G270400	-0.44176	-0.300772	-0.233742	-0.297543	-0.283933	0.392246	0.474305	-0.228592	0.925582	0.51719	0.0963476	0.00358006	-0.0951291	-0.127835	-0.096115
TraesCS3A02G275200	-0.581805	-0.363065	-0.12676	-0.341005	-0.262693	0.247515	0.169859	-0.0580125	0.833316	0.760919	0.324602	0.190626	0.232613	-0.0754377	-0.0191416
TraesCS3A02G276500	-0.230483	0.0310026	0.0339226	-0.0556532	-0.201021	-0.139491	-0.0901733	-0.0470212	0.0629215	0.405719	0.757093	0.21559	0.181365	0.314208	-0.0635656
TraesCS3A02G277200	-0.086591	0.213102	0.490708	0.199106	-0.280033	-0.0418631	-0.0583747	-0.374624	-0.209272	0.0517251	0.719829	0.767187	0.145162	0.358249	0.0611857
TraesCS3A02G277300	-0.165428	0.212134	0.520525	0.098685	-0.315457	-0.0342924	-0.0599332	-0.380886	-0.110403	0.158622	0.700299	0.690995	0.146216	0.195125	-0.00386767
TraesCS3A02G278100	-0.106408	-0.0965732	-0.331316	-0.311554	-0.140896	-0.521441	-0.596166	0.832956	-0.109884	0.416582	0.173398	-0.162876	0.260581	-0.11891	0.142501
TraesCS3A02G279600	-0.0872074	0.230828	-0.040616	-0.168703	-0.142599	-0.310494	-0.374018	0.412618	-0.267891	0.122822	0.146485	0.109478	0.317638	-0.0136497	0.119219
TraesCS3A02G279800	-0.166296	-0.113002	0.235224	-0.0223565	-0.0332541	-0.0168462	-0.174876	-0.0394611	-0.112784	0.125232	0.406292	0.480243	0.354098	0.679522	0.232268
TraesCS3A02G283800	0.524118	0.606184	-0.128725	-0.0784693	-0.256068	-0.204951	0.147072	-0.119431	-0.344648	-0.29462	0.023115	0.320796	0.200767	0.712278	-0.253461
TraesCS3A02G291200	-0.305925	-0.44725	-0.0106574	0.178969	-0.161481	0.698207	0.368371	-0.361714	0.407804	0.0863709	0.0144853	0.226663	0.232771	0.222922	-0.0607549
TraesCS3A02G301900	-0.458058	-0.312339	0.0553343	-0.160766	-0.183582	-0.2652	-0.367182	0.293372	0.382915	0.82261	0.791631	0.292997	0.32306	0.0265334	0.203063
TraesCS3A02G305200	0.119841	0.0920608	-0.12347	-0.104495	-0.147164	0.0634819	0.00134667	-0.0428784	-0.11774	0.0350666	0.227425	0.402596	0.657864	0.923929	-0.212361
TraesCS3A02G305500	-0.446577	-0.308516	-0.157731	-0.243089	-0.246151	0.213051	0.274654	-0.0871519	0.883324	0.663948	0.224368	-0.0232246	0.0349804	-0.166687	-0.00377217
TraesCS3A02G312500	0.284223	0.445071	-0.0237844	0.126214	-0.23313	-0.571726	-0.283579	0.176907	-0.51151	-0.0716267	0.423099	0.205255	0.0463168	0.260826	0.0276515
TraesCS3A02G325100	-0.315111	-0.0237753	0.298664	-0.0290619	-0.27273	-0.238366	-0.336417	0.0729121	0.0246516	0.553067	0.896811	0.661062	0.414576	0.240376	0.194688
TraesCS3A02G326400	-0.494864	-0.351201	-0.23796	-0.307138	-0.297688	0.448107	0.490042	-0.244927	0.944582	0.520563	0.0855386	-0.0250713	-0.0932473	-0.154994	-0.123441
TraesCS3A02G327300	-0.0929914	-0.06261	-0.171512	-0.118193	-0.0234391	0.317487	0.143185	-0.129522	0.00603119	-0.027499	0.0329011	0.165955	0.532846	0.817758	-0.214963
TraesCS3A02G331900	0.236893	0.401705	-0.220727	-0.0917059	-0.129707	-0.421895	0.131319	0.0567932	-0.0860868	-0.125749	-0.344588	-0.422174	-0.459803	-0.375961	-0.0357287
TraesCS3A02G336800	-0.226045	-0.193687	0.341896	0.0254302	0.0806331	-0.335333	-0.603697	0.25728	-0.0715598	0.501753	0.640044	0.452814	0.614621	0.224797	0.172849
TraesCS3A02G338900	0.148843	0.599469	0.318668	-0.00430373	-0.400415	-0.313594	0.00819559	-0.197387	-0.254954	-0.0499178	0.256287	0.441681	-0.109245	-0.124648	0.0830228
TraesCS3A02G340200	-0.482122	-0.362238	-0.198857	-0.30419	-0.234314	0.352301	0.30213	-0.0990688	0.900196	0.622986	0.15118	-0.0511864	0.074831	-0.150418	-0.0960589
TraesCS3A02G342600	-0.192654	-0.101315	0.535914	0.0745414	-0.0936964	0.0433121	-0.292717	-0.102172	-0.130476	0.212072	0.610297	0.907349	0.614384	0.532248	0.00495249
TraesCS3A02G343700	-0.149862	-0.0626395	-0.0965414	-0.186121	-0.11039	-0.0496726	-0.273481	0.195967	0.0352808	0.382973	0.262733	0.293659	0.917809	0.403681	-0.16965
TraesCS3A02G343900	-0.428286	-0.345726	0.052862	-0.230659	-0.105632	0.0567136	-0.335758	0.141054	0.295875	0.696054	0.587776	0.51016	0.886185	0.334051	-0.140807
TraesCS3A02G347300	0.254172	0.256577	0.0916036	0.186827	-0.147186	-0.0467572	-0.00307035	-0.184394	-0.366546	-0.1954	0.284278	0.502829	0.411336	0.90038	-0.0359403
TraesCS3A02G347500	0.135028	0.131736	0.169604	0.19237	-0.199475	0.024917	0.00223966	-0.257099	-0.2458	-0.0755431	0.499784	0.675702	0.397974	0.857929	-0.0142004
TraesCS3A02G355900	-0.115331	0.129195	-0.082672	-0.12085	-0.542561	0.694125	0.752281	-0.558405	0.339984	-0.164177	-0.15408	0.196186	-0.181185	0.173436	-0.408336
TraesCS3A02G363700	0.128171	0.546245	-0.309302	-0.261782	-0.34426	-0.547078	-0.0370637	0.229084	-0.0941831	0.149227	0.0404554	-0.282391	-0.133921	-0.144475	0.0860591
TraesCS3A02G363800	0.143712	-0.0339878	0.271189	0.43822	0.261232	0.347412	0.450801	-0.598728	0.0423568	-0.439446	-0.343078	-0.192413	-0.466965	-0.309621	-0.108384
TraesCS3A02G364600	-0.581929	-0.392324	-0.048078	-0.271768	-0.250197	0.276673	-0.00382665	0.121205	0.606942	0.633026	0.417932	0.182744	0.078977	-0.265767	-0.026697
TraesCS3A02G368800	-0.321255	-0.0971231	0.619798	0.0787554	-0.160494	-0.0285547	-0.28949	-0.147633	-0.0330148	0.383052	0.80529	0.794392	0.355496	0.170652	0.0986829
TraesCS3A02G371500	-0.275563	-0.0941785	0.0487219	0.0111756	-0.371609	0.147833	-0.0622287	-0.00659036	-0.0257674	0.176049	0.561621	0.367183	0.144667	0.0983561	-0.0462327
TraesCS3A02G371700	0.328924	0.412583	-0.16843	0.0409242	-0.169465	-0.586745	-0.291575	0.340392	-0.507551	-0.064137	0.404206	0.115207	0.050635	0.415816	0.0530245
TraesCS3A02G374000	-0.471855	-0.48723	-0.126207	-0.0378992	-0.203759	-0.230005	-0.463722	0.514378	0.261139	0.701398	0.662714	0.185824	0.279046	0.067601	0.298311
TraesCS3A02G374800	-0.0655879	-0.228658	0.598085	0.262067	0.592802	0.0257162	-0.227948	-0.125006	-0.158329	-0.105167	0.156562	0.279886	0.00101162	-0.0721873	0.119485
TraesCS3A02G375500	-0.250658	0.0778696	-0.108635	-0.0528085	-0.296807	-0.297079	-0.133346	0.0572406	0.195756	0.603512	0.838375	0.348539	0.275299	0.256201	0.187824
TraesCS3A02G376500	-0.0591978	-0.0441762	0.279619	0.0304572	0.333505	0.260979	0.38632	-0.535313	0.252367	-0.0759969	-0.0587166	0.03277	-0.234404	-0.066123	-0.046414
TraesCS3A02G378600	0.127428	0.3061	-0.145213	0.00417193	-0.583595	0.163953	0.440818	-0.299648	0.153953	-0.0840733	-0.21045	-0.0377449	-0.250576	-0.103217	-0.172065
TraesCS3A02G379300	0.500619	0.430323	-0.324316	0.159501	-0.409466	-0.328867	0.11627	0.129128	-0.258565	-0.200579	-0.238422	-0.2786	-0.219124	-0.14341	0.0189048
TraesCS3A02G379900	-0.452445	-0.396444	-0.114621	-0.267171	-0.193163	-0.0154348	-0.424715	0.590327	0.19386	0.495792	0.35955	0.114613	0.18651	-0.176589	0.177813
TraesCS3A02G385300	-0.563835	-0.439769	-0.202751	-0.418371	-0.204817	0.0431598	-0.071583	0.203493	0.724209	0.858162	0.262996	0.0355004	0.446019	-0.0862841	-0.0213288
TraesCS3A02G390000	0.681377	0.721813	0.120235	-0.0719631	0.194423	-0.223154	0.15798	-0.245197	-0.470537	-0.569412	-0.359787	-0.028154	-0.083476	0.156007	-0.330998
TraesCS3A02G391300	-0.441652	-0.320876	-0.228968	-0.258935	-0.267717	0.263444	0.377915	-0.163249	0.916094	0.607726	0.164436	-0.00129495	-0.0479763	-0.13837	-0.0318025
TraesCS3A02G397000	0.333747	0.0357129	0.054709	0.239013	0.615804	-0.275531	-0.286627	0.291377	-0.368628	-0.336089	-0.259444	-0.41908	-0.249192	-0.409609	0.325467
TraesCS3A02G397900	-0.400026	-0.396705	0.21203	0.0402674	0.145473	-0.278715	-0.641136	0.329829	0.0468102	0.649875	0.773651	0.3258	0.546095	0.0148324	0.383084
TraesCS3A02G406800	0.272271	0.298649	-0.198127	-0.0261239	-0.218029	-0.181388	-0.172585	0.161183	-0.460993	-0.154658	0.281518	0.376357	0.425052	0.622089	-0.136003
TraesCS3A02G407000	0.224946	0.378313	-0.225026	0.0258219	-0.209398	-0.0868981	0.124613	-0.139983	-0.300213	-0.206422	0.211205	0.279536	0.279219	0.757348	-0.129476
TraesCS3A02G422200	-0.130645	-0.439245	-0.0623308	-0.0151892	0.642678	-0.0395512	-0.17037	0.283858	0.204333	0.0622657	-0.281863	-0.405151	-0.160049	-0.349008	0.178895
TraesCS3A02G435200	-0.521509	-0.457165	-0.194104	-0.199381	-0.186782	0.658524	0.177021	-0.104392	0.406499	0.281634	0.20074	0.239709	0.453363	0.309459	-0.200356
TraesCS3A02G435800	0.32724	0.00256143	0.206124	0.473255	0.276515	0.468555	0.286704	-0.486274	-0.275612	-0.664674	-0.43472	0.0752655	-0.153177	0.054174	-0.0686434
TraesCS3A02G438800	-0.522671	-0.354824	-0.100526	-0.364025	-0.288236	0.682895	0.324608	-0.259911	0.604317	0.363494	0.114441	0.278966	0.471442	0.23084	-0.364111
TraesCS3A02G440800	-0.196363	-0.159429	0.260381	-0.0237109	-0.0504815	-0.317265	-0.571614	0.259991	-0.12628	0.538358	0.86732	0.535977	0.613672	0.312959	0.0962146
TraesCS3A02G446000	-0.427729	-0.332455	-0.184336	-0.264605	-0.186578	0.680298	0.333745	-0.237539	0.382949	0.126125	-0.00315357	0.19575	0.409274	0.369975	-0.279703
TraesCS3A02G452900	-0.0339059	-0.348497	0.238798	0.172126	0.672276	0.34962	0.0408476	-0.183461	0.10785	-0.104879	-0.197113	-0.0817389	0.0543376	-0.0359659	-0.0696223
TraesCS3A02G454900	-0.0118778	0.111438	-0.119369	0.0466843	-0.16259	-0.569848	-0.491192	0.425088	-0.330883	0.288557	0.728223	0.142903	0.137397	0.199664	0.179258
TraesCS3A02G480300	-0.457939	-0.332721	-0.155905	-0.257193	-0.241676	0.670805	0.403814	-0.30425	0.496629	0.195109	0.0375441	0.182235	0.322112	0.347988	-0.270573
TraesCS3A02G489300	0.102441	0.0580731	-0.168368	0.0348792	-0.125221	-0.00150909	0.0465915	-0.100692	0.00543082	0.153196	0.378188	0.371034	0.57975	0.891851	-0.0711077
TraesCS3A02G491100	0.563412	0.414948	0.00708792	0.0567596	-0.247682	0.0804966	0.2181	-0.160265	-0.280281	-0.498387	-0.408548	0.0756754	-0.00964339	0.119048	-0.0933407
TraesCS3A02G492500	0.0885618	0.055452	0.000173032	-0.0300492	-0.112547	0.151442	0.00738551	-0.128471	-0.123533	-0.0362604	0.17836	0.542146	0.600313	0.866253	-0.122846
TraesCS3A02G492600	0.11403	0.0584261	-0.102988	-0.0952873	-0.133217	0.140025	0.0493561	-0.0997833	-0.0657109	0.00891842	0.176576	0.443914	0.596943	0.901875	-0.156586
TraesCS3A02G497200	-0.524942	-0.295371	-0.0945605	-0.302898	-0.317161	-0.00139822	0.040777	0.114726	0.633311	0.763303	0.591196	0.0968867	0.0341007	-0.0399965	0.0369188
TraesCS3A02G498900	-0.322484	-0.231701	0.177559	0.0203825	-0.0933279	-0.299257	-0.528448	0.308636	-0.0551845	0.569962	0.859872	0.388404	0.431458	0.160451	0.325128
TraesCS3A02G499500	0.0322349	0.0477338	-0.186843	-0.107095	-0.111972	-0.189524	-0.27483	0.251235	-0.167334	0.224917	0.344331	0.252568	0.742578	0.786711	0.0154635
TraesCS3A02G501200	0.0522083	0.0492744	-0.210489	-0.126827	-0.170916	0.226556	0.254238	-0.16635	-0.00599565	-0.103589	0.0709717	0.193544	0.268661	0.882645	-0.188664
TraesCS3A02G509500	-0.105959	-0.121536	0.000789545	-0.102072	0.0888366	-0.480185	-0.746046	0.816252	-0.343	0.21457	0.217907	0.0661641	0.2132	-0.0941325	0.245871
TraesCS3A02G509700	-0.303644	-0.151626	-0.118971	-0.271024	-0.110115	0.0881833	-0.203852	0.206357	0.0556148	0.326432	0.255837	0.167955	0.629876	0.565872	-0.147977
TraesCS3A02G537700	-0.0418835	-0.0268966	0.355881	0.0959796	-0.18325	0.0749563	-0.154041	-0.136291	-0.087629	0.102844	0.522677	0.901531	0.382681	0.483124	0.0545126
TraesCS3B02G002200	-0.134785	-0.228397	0.186751	0.39449	0.112279	-0.331638	-0.559676	0.184581	-0.318102	0.217585	0.713258	0.314295	0.221844	0.0570454	0.452366
TraesCS3B02G002300	-0.144767	-0.194459	0.212825	0.304893	0.105811	-0.363738	-0.593	0.238065	-0.339162	0.23457	0.725631	0.300229	0.177721	0.0264381	0.477351
TraesCS3B02G004500	-0.0379882	-0.243219	0.494826	0.337858	0.435663	-0.316025	-0.681009	0.325078	-0.435641	-0.0602253	0.322201	0.313191	0.0174659	-0.114579	0.642963
TraesCS3B02G012500	0.0707722	0.244993	0.238657	0.37785	-0.119602	0.157588	0.363973	-0.503211	-0.0553332	-0.334202	-0.233	-0.0418678	-0.465897	-0.379103	0.0845999
TraesCS3B02G022000	-0.480459	-0.434757	-0.0216518	-0.127404	0.0371976	-0.138786	-0.213717	0.260025	0.608733	0.789492	0.349244	-0.02056	0.231218	-0.175495	0.296328
TraesCS3B02G025600	0.212391	-0.0320446	-0.0683847	0.292643	0.158441	0.119159	0.371795	-0.363527	0.116064	-0.188578	-0.0772168	-0.271379	-0.35184	-0.131094	-0.114676
TraesCS3B02G032400	0.0817164	0.143569	0.484173	0.1887	0.102111	-0.497585	-0.654113	0.266487	-0.549257	0.0420263	0.467195	0.517965	0.338337	0.145632	0.425687
TraesCS3B02G033000	0.0730571	0.00729383	-0.0662439	0.251372	-0.104196	-0.479653	-0.473036	0.319942	-0.349133	0.212033	0.67737	0.250922	0.208241	0.178979	0.203674
TraesCS3B02G045500	0.127382	0.438336	-0.167745	-0.270057	-0.357685	-0.466026	-0.220643	0.239966	-0.158053	0.294974	0.425617	0.408201	0.386091	0.319754	-0.104082
TraesCS3B02G052900	0.314165	0.640736	-0.13449	-0.0545874	-0.324964	-0.721792	-0.194088	0.304198	-0.382107	0.0347862	0.297474	-0.0124286	-0.151192	0.0440978	0.103322
TraesCS3B02G055835	-0.312683	-0.445981	0.397168	0.289514	0.149709	0.452981	-0.208474	-0.182291	0.0340908	0.133307	0.260657	0.445933	0.572025	0.132823	0.0122466
TraesCS3B02G056500	-0.491837	-0.486318	0.00213671	-0.172925	0.250679	0.744833	0.304488	-0.309779	0.50203	0.113109	0.0224452	0.0827477	0.0923322	0.164612	-0.228971
TraesCS3B02G084800	0.165553	-0.0722097	0.275079	0.322447	0.724385	-0.0466503	-0.221139	0.0568468	-0.348814	-0.467554	-0.311856	-0.0808147	-0.186755	-0.188228	0.442486
TraesCS3B02G096600	0.563469	0.509737	0.309463	0.186463	0.135056	-0.0866626	0.247008	-0.478125	-0.396861	-0.504161	-0.134304	0.112549	-0.208039	0.0642081	-0.23494
TraesCS3B02G112100	0.16651	0.413548	-0.198587	-0.226041	-0.220265	-0.621164	-0.411269	0.572288	-0.422018	0.0759594	0.20319	0.0109606	0.228427	0.318725	0.0621355
TraesCS3B02G119400	0.17113	-0.0796887	0.0860724	0.2885	0.124254	0.460043	0.550734	-0.592127	0.130801	-0.395091	-0.391242	-0.10429	-0.290503	0.0149721	-0.191154
TraesCS3B02G119800	-0.0958854	-0.334219	0.723294	0.418522	0.521871	0.0793712	-0.422721	0.0459884	-0.256119	-0.194126	-0.050539	0.257771	-0.0094331	-0.246643	0.253355
TraesCS3B02G120500	-0.0907423	0.170893	0.310794	-0.0563592	0.130333	0.36692	0.345797	-0.482481	-0.00160886	-0.380714	-0.351816	0.0206786	-0.260702	-0.151523	-0.035693
TraesCS3B02G123800	-0.375148	-0.138859	-0.189211	-0.268522	-0.292219	0.274161	0.186025	-0.0662962	0.549785	0.566698	0.427428	0.199548	0.347561	0.17748	-0.228298
TraesCS3B02G124200	-0.272256	-0.228816	0.153557	0.186204	-0.152766	-0.030419	-0.149424	-0.130944	0.063637	0.40063	0.900276	0.467644	0.179464	0.308349	0.13563
TraesCS3B02G125200	-0.201632	-0.166183	-0.0298602	-0.186007	-0.0427317	-0.291326	-0.513126	0.495226	-0.0517286	0.421358	0.383392	0.221527	0.602989	0.28881	0.137722
TraesCS3B02G128100	0.246541	0.516641	-0.0785183	0.00938279	-0.576669	0.0456873	0.48327	-0.488332	0.0119324	-0.00547922	0.341103	0.233653	-0.0455753	0.361542	-0.276681
TraesCS3B02G135500	-0.314747	-0.436474	-0.244056	-0.287368	0.099603	-0.251478	-0.610691	0.839675	0.165244	0.554297	0.0684724	-0.179089	0.467264	-0.123791	0.191844
TraesCS3B02G138900	-0.354652	-0.223541	0.0259059	0.0637332	-0.260694	0.172431	-0.0235663	-0.169594	0.20756	0.447073	0.831352	0.606976	0.410009	0.483057	-0.0517763
TraesCS3B02G143300	-0.236851	-0.165813	-0.309822	-0.29074	-0.198813	0.331224	0.217245	-0.0300852	0.319764	0.251792	0.0970852	0.0983112	0.446631	0.671853	-0.239855
TraesCS3B02G144400	-0.0537791	-0.0630524	-0.173934	-0.110754	-0.0921965	0.266746	0.165068	-0.112359	0.0218252	-0.0314946	0.0328184	0.146979	0.361144	0.76724	-0.163725
TraesCS3B02G156900	-0.49463	-0.262453	0.120728	-0.100937	-0.330603	0.244265	0.25933	-0.373133	0.683045	0.643682	0.581185	0.450697	0.0957634	-0.033797	0.0379223
TraesCS3B02G157500	0.336716	0.421869	0.0703195	0.138088	0.465978	-0.265798	-0.0164419	-0.159217	-0.392715	-0.446273	-0.202589	-0.137249	-0.166078	0.0472976	0.184038
TraesCS3B02G159700	0.066699	0.103358	-0.0364948	0.147038	-0.16036	-0.519623	-0.490602	0.447932	-0.42581	0.0808592	0.552196	0.224241	0.042225	0.173339	0.241112
TraesCS3B02G164700	0.0742446	0.181148	0.63962	0.258658	-0.174046	0.0138117	-0.108153	-0.301058	-0.304563	-0.113945	0.420899	0.883025	0.259795	0.398602	-0.0171311
TraesCS3B02G167400	0.0516812	-0.0788084	-0.136892	0.125478	-0.137899	-0.170599	-0.213424	0.146938	-0.193153	0.122782	0.557885	0.278894	0.315836	0.68009	0.0421546
TraesCS3B02G173400	0.106772	0.0981894	-0.235673	-0.182688	-0.027921	-0.554053	-0.589625	0.807663	-0.379145	0.123611	0.0983553	-0.0549376	0.328113	0.215644	0.149532
TraesCS3B02G190800	-0.304206	-0.0970715	-0.128426	-0.234403	-0.250209	-0.121195	0.0454811	0.0734986	0.598317	0.734147	0.476517	0.0388284	0.166943	0.0298242	-0.0466688
TraesCS3B02G199000	0.201876	0.309935	-0.0816382	0.0974601	-0.283934	-0.110524	0.0597635	-0.159813	-0.252046	-0.0302488	0.522229	0.485246	0.344977	0.851278	-0.0811032
TraesCS3B02G202700	-0.43456	-0.341815	-0.16743	-0.312513	-0.126349	0.126696	0.054666	0.0507713	0.753776	0.705019	0.208912	-0.014833	0.366837	-0.0639614	-0.0154904
TraesCS3B02G203100	0.661712	0.136881	0.181813	0.200291	0.437531	-0.236608	-0.227626	0.146125	-0.508955	-0.515375	-0.366402	-0.12427	-0.163013	0.0432699	0.0653944
TraesCS3B02G204300	-0.115327	0.100437	-0.510551	-0.569231	-0.389362	0.214498	0.271261	0.114031	0.2966	0.228057	-0.0587842	0.0003471	0.404373	0.521948	-0.470752
TraesCS3B02G226200	0.082389	-0.33518	0.00765188	0.0507711	0.607035	0.189011	0.0111968	0.0916177	0.0710371	-0.202557	-0.333182	-0.212426	-0.118803	0.0156762	-0.0225609
TraesCS3B02G238500	0.130457	0.341877	0.0216541	-0.103104	-0.304034	0.0571448	0.111501	-0.26709	-0.19859	-0.014206	0.395164	0.551366	0.572803	0.881251	-0.339074
TraesCS3B02G239400	-0.202116	0.0400329	0.477839	0.0518414	-0.277194	-0.198808	-0.296707	-0.0703783	-0.045504	0.382985	0.774064	0.876196	0.403226	0.289976	0.158618
TraesCS3B02G243500	-0.448589	-0.406713	-0.0260674	-0.284492	-0.0536131	-0.394048	-0.651453	0.669134	0.246429	0.809793	0.414632	0.100408	0.548907	-0.13956	0.223469
TraesCS3B02G256500	0.0388951	0.0540203	0.0287391	0.0472529	-0.18795	-0.17485	-0.108177	-0.0385357	-0.207405	0.118129	0.608019	0.313833	0.19318	0.690638	0.105777
TraesCS3B02G284600	-0.378541	0.0761527	0.0618606	-0.270825	-0.389121	-0.0590766	0.0022631	-0.0880343	0.265353	0.551052	0.670732	0.361097	0.172314	-0.00585006	0.0214591
TraesCS3B02G284800	-0.281165	-0.184475	0.124284	0.132589	-0.270595	-0.0219285	-0.0864675	-0.145334	0.177631	0.465992	0.906232	0.550572	0.234626	0.346084	0.0940976
TraesCS3B02G288100	-0.263825	-0.153661	-0.017092	0.0408629	-0.274498	0.41955	0.322394	-0.411469	0.27363	0.172352	0.500332	0.528533	0.236988	0.623266	0.0294792
TraesCS3B02G288300	-0.17094	-0.148221	-0.0668323	0.125572	-0.149535	0.322598	0.168379	-0.32929	0.0712679	0.0897613	0.525981	0.447864	0.319119	0.688286	0.047489
TraesCS3B02G288900	-0.357656	-0.0423812	0.166018	-0.16966	-0.268923	-0.187182	-0.295524	0.113697	0.052229	0.541851	0.800562	0.475786	0.299594	0.0632294	0.133631
TraesCS3B02G293000	-0.515052	-0.404199	-0.0445256	-0.0863526	-0.19788	0.178752	-0.00890166	-0.122805	0.549676	0.748937	0.650513	0.242838	0.513118	0.175063	-0.0919528
TraesCS3B02G297700	-0.0967245	-0.0708949	0.708151	0.257876	-0.0747698	0.0985869	-0.166118	-0.284259	-0.0503191	0.0725096	0.410228	0.873843	0.209242	0.117253	0.185909
TraesCS3B02G297800	-0.0184569	-6.85959e-05	0.544109	0.210103	-0.140609	0.113152	-0.106537	-0.237102	-0.0762037	0.0213112	0.397913	0.884988	0.230813	0.226657	0.0853977
TraesCS3B02G304200	-0.435545	-0.298411	-0.207204	-0.282138	-0.263544	0.261901	0.377453	-0.160495	0.913908	0.584322	0.136575	-0.0100346	-0.0486424	-0.154901	-0.0322602
TraesCS3B02G307700	-0.010364	0.166726	-0.172319	-0.122265	-0.269776	-0.163645	-0.08585	0.0380993	-0.0940278	0.271031	0.537197	0.282812	0.590516	0.837031	-0.155294
TraesCS3B02G309900	-0.322351	-0.372769	0.254618	0.179323	0.0121007	0.0359815	-0.420048	0.077027	-0.0183565	0.401783	0.620363	0.597933	0.662438	0.313279	0.203137
TraesCS3B02G310100	0.0363063	0.0414834	-0.0480483	-0.128041	-0.0538448	0.113566	-0.037987	-0.0702675	-0.0958386	0.0752605	0.216521	0.43592	0.732753	0.872559	-0.227395
TraesCS3B02G310500	-0.247802	-0.0320132	-0.0635739	-0.0492373	-0.200679	-0.197296	-0.140275	0.137066	0.134181	0.476558	0.736245	0.185111	0.140236	0.259798	0.0764232
TraesCS3B02G311200	-0.459766	-0.279074	-0.181456	-0.279246	-0.266267	0.340095	0.409199	-0.189962	0.915421	0.596394	0.184953	0.0579354	-0.00456233	-0.070757	-0.0753434
TraesCS3B02G313600	0.0490981	0.143481	-0.0911603	-0.0672869	-0.0517871	-0.32581	-0.36459	0.29047	-0.292493	0.148446	0.367947	0.363847	0.612652	0.651726	0.113161
TraesCS3B02G321400	-0.121289	-0.373027	-0.0519022	0.148779	0.285413	0.725084	0.329541	-0.235815	0.169091	-0.333835	-0.431002	-0.267294	-0.234235	-0.196886	-0.0580274
TraesCS3B02G321700	-0.108886	-0.208229	0.18895	0.148407	0.10192	-0.281387	-0.636344	0.491155	-0.281884	0.168825	0.256013	0.3629	0.353434	-0.0459037	0.310646
TraesCS3B02G328700	0.137943	0.584609	-0.15393	-0.188785	-0.321286	-0.065236	0.253587	-0.216625	-0.149124	-0.135038	-0.0266465	-0.0119568	0.106338	0.312651	-0.14893
TraesCS3B02G328800	0.217783	-0.0855785	0.0131642	0.137385	0.612921	-0.294788	-0.408402	0.513994	-0.392475	-0.348734	-0.376763	-0.38421	-0.201758	-0.199334	0.362526
TraesCS3B02G331000	-0.439163	-0.311953	-0.172427	-0.263058	-0.27423	0.251945	0.290342	-0.104578	0.879252	0.626222	0.18656	0.0207421	0.0596582	-0.149452	-0.0145631
TraesCS3B02G352000	-0.0410451	-0.256341	0.205832	0.0898381	0.792072	0.0419739	-0.17672	-0.0490484	-0.091943	-0.17133	-0.185992	-0.252719	-0.0280035	-0.14183	0.0777568
TraesCS3B02G352300	-0.262186	-0.153254	-0.325596	-0.236806	-0.201575	0.276701	0.254595	-0.164693	0.415551	0.406046	0.278741	0.142361	0.477508	0.659341	-0.220752
TraesCS3B02G352800	-0.524187	-0.204037	-0.0559044	-0.298017	-0.307587	-0.0672419	-0.124763	0.0796675	0.467297	0.830273	0.659103	0.125729	0.346753	-0.0751105	-0.0891759
TraesCS3B02G354000	-0.236607	0.12207	-0.076558	-0.232697	-0.334279	-0.448087	-0.376933	0.376361	0.0320795	0.611196	0.748861	0.364166	0.391816	0.23264	0.143781
TraesCS3B02G355700	-0.483302	-0.324911	-0.253337	-0.311716	-0.323992	0.498113	0.530183	-0.267117	0.923974	0.468082	0.0625359	-0.021456	-0.115756	-0.142054	-0.149606
TraesCS3B02G356400	-0.130826	-0.138703	-0.070881	-0.237851	-0.0134182	-0.510358	-0.625822	0.804093	0.00458471	0.468428	0.270389	0.0634186	0.127234	-0.150131	0.356433
TraesCS3B02G356700	-0.0711661	-0.0128315	-0.19954	-0.133075	-0.099343	0.282156	0.21154	-0.136225	0.0025732	-0.0739806	0.0277287	0.122243	0.328726	0.793124	-0.183834
TraesCS3B02G357500	-0.017631	-0.00231623	0.576798	0.323596	-0.135674	-0.111223	-0.223848	-0.195092	-0.148786	0.0839264	0.567805	0.841771	0.112149	0.206433	0.286739
TraesCS3B02G358800	-0.187692	-0.234758	0.482469	0.0775337	0.247994	-0.343101	-0.803749	0.407152	-0.306604	0.289928	0.392772	0.465704	0.65006	0.0528225	0.281124
TraesCS3B02G359000	-0.0928699	0.0768692	0.22862	0.187302	-0.300698	0.380207	0.343674	-0.601432	0.215032	0.157814	0.384535	0.496126	0.354701	0.371732	-0.202534
TraesCS3B02G362000	-0.174017	-0.264482	-0.326497	-0.310236	0.050449	-0.0241257	0.11019	0.246314	0.451527	0.227067	-0.306507	-0.503343	-0.378914	-0.454746	0.0047485
TraesCS3B02G364900	0.582086	0.652085	-0.124198	-0.114504	-0.290344	-0.295388	0.154502	-0.136312	-0.301948	-0.191628	0.0987043	0.134654	0.139829	0.501499	-0.262995
TraesCS3B02G366700	-0.406514	-0.204211	-0.194874	-0.253102	-0.39167	0.440566	0.334203	-0.162686	0.481324	0.378476	0.353292	0.262106	0.186294	0.393963	-0.232873
TraesCS3B02G367900	-0.311626	-0.183167	0.250833	0.0314852	-0.167253	-0.24542	-0.415663	0.113652	0.00162888	0.5313	0.905302	0.412416	0.273205	0.0949603	0.0965287
TraesCS3B02G370600	-0.117827	0.41987	-0.102431	-0.18324	-0.508494	-0.0448872	0.425691	-0.341332	0.339514	0.273219	0.229553	0.0596104	-0.181166	-0.0824712	-0.0309845
TraesCS3B02G371800	-0.486557	-0.377799	-0.168781	-0.290779	-0.174412	0.310069	0.27105	-0.100419	0.90374	0.631843	0.174351	0.0346223	0.0902203	-0.158185	-0.0646156
TraesCS3B02G374600	-0.198117	-0.0603229	0.106959	-0.113112	-0.239947	0.186582	0.0180957	-0.157124	0.0468278	0.23622	0.521409	0.671874	0.609529	0.839906	-0.160627
TraesCS3B02G375800	-0.18356	-0.125476	0.020846	-0.190991	-0.207311	0.348343	0.0648993	-0.209743	0.17318	0.258334	0.35817	0.592396	0.747061	0.671503	-0.35271
TraesCS3B02G377600	-0.290211	-0.322215	-0.0966297	-0.187413	-0.133372	-0.257741	-0.570603	0.666666	0.0550059	0.543719	0.443715	0.209524	0.424428	0.101785	0.26111
TraesCS3B02G378600	0.0651992	-0.247045	0.285075	0.159659	0.862622	-0.0258772	-0.356552	0.125729	-0.209792	-0.229559	-0.178324	-0.109502	0.00313708	-0.0886569	0.100074
TraesCS3B02G379200	0.132221	0.142641	0.110538	0.219104	-0.216033	-0.0538852	-0.0373206	-0.198642	-0.253848	-0.0343393	0.557818	0.656251	0.379338	0.818827	0.0295127
TraesCS3B02G380400	-0.108252	-0.419671	0.29001	0.287885	0.718904	0.0286031	-0.394888	0.0449871	-0.169042	-0.00451025	0.230707	0.0524535	0.221149	0.0617307	0.0565552
TraesCS3B02G381500	-0.465806	-0.353029	-0.230893	-0.265371	-0.282301	0.183935	0.264337	-0.0851981	0.873138	0.691057	0.213723	-0.0192753	0.0660038	-0.16243	-0.00151001
TraesCS3B02G385400	0.896999	0.590459	-0.1206	0.080125	0.0438646	-0.283264	0.190925	-0.148941	-0.400942	-0.476834	-0.318216	-0.20576	-0.166608	0.0870595	-0.171951
TraesCS3B02G388700	-0.211146	-0.379858	0.245117	0.168006	0.442778	0.250025	0.039183	-0.148252	0.167869	-0.172765	-0.303785	-0.273431	-0.305584	-0.451709	0.335109
TraesCS3B02G392100	-0.0721076	0.00920055	-0.0642273	-0.110233	-0.171095	0.237422	0.134536	-0.190119	-0.0103083	0.0271553	0.293737	0.389468	0.480864	0.942729	-0.194738
TraesCS3B02G392200	0.0925977	0.108762	-0.0622694	-0.0794703	-0.155786	0.0189682	-0.016959	-0.0851386	-0.156638	0.0485032	0.356902	0.432198	0.599954	0.953594	-0.162268
TraesCS3B02G392500	-0.0423518	3.91139e-05	0.0722673	0.0407368	-0.105639	0.132844	-0.0817032	-0.162248	-0.1689	0.0241856	0.393178	0.568168	0.621946	0.861271	-0.0268088
TraesCS3B02G394400	-0.0407503	0.156866	0.0913647	-0.0911845	-0.312974	-0.0910325	-0.123539	0.0822475	-0.105428	0.192497	0.538975	0.697557	0.434407	0.624851	-0.0403224
TraesCS3B02G400800	-0.349678	-0.136294	0.538976	0.0259904	-0.159928	0.0328742	-0.265875	-0.170922	0.0747707	0.466696	0.775122	0.849241	0.568731	0.310197	0.0373253
TraesCS3B02G404000	0.183528	0.330558	-0.159305	-0.0712796	-0.216231	-0.275128	-0.0655662	0.0889675	-0.352529	-0.0682815	0.368295	0.168847	0.213209	0.789232	-0.0765718
TraesCS3B02G406000	-0.296435	-0.324938	-0.0453017	-0.152504	0.110257	0.319707	-0.0692371	-0.0374899	0.211932	0.325355	0.266994	0.348329	0.804557	0.686596	-0.18121
TraesCS3B02G407700	-0.496069	-0.179349	-0.15348	-0.231358	-0.38096	0.229503	0.314795	-0.217077	0.752379	0.691981	0.542775	0.218053	0.0807782	0.0655776	-0.017465
TraesCS3B02G408500	-0.190444	-0.0645445	0.165683	-0.136099	-0.115702	0.0407153	-0.214877	-0.0188721	0.0227876	0.365008	0.544734	0.710224	0.806087	0.698372	-0.0958462
TraesCS3B02G409100	0.0887444	0.31746	-0.320426	-0.346487	-0.34631	-0.641921	-0.177602	0.414954	0.104489	0.492301	0.225312	-0.206784	0.05004	-0.087527	-0.0371595
TraesCS3B02G413200	0.408546	0.820135	-0.329634	-0.1818	-0.299423	-0.208372	0.315692	-0.127139	-0.331598	-0.364081	-0.203232	-0.134565	0.0161815	0.397921	-0.348556
TraesCS3B02G417500	-0.581918	-0.40562	-0.0512997	-0.315376	-0.266416	0.0773111	-0.0056565	0.012039	0.730184	0.898187	0.512819	0.193545	0.425069	0.00865794	-0.012523
TraesCS3B02G418800	0.473055	0.0721999	0.2908	0.190908	0.747451	-0.140231	-0.163767	-0.0680861	-0.331215	-0.389049	-0.271336	-0.107222	-0.0535936	0.000863527	0.0294238
TraesCS3B02G422400	-0.166481	-0.212652	0.156648	-0.0233358	0.123543	-0.51409	-0.856033	0.802355	-0.308243	0.33707	0.347747	0.164434	0.300311	-0.136298	0.37507
TraesCS3B02G423500	-0.475403	-0.34291	-0.225659	-0.298002	-0.280445	0.319257	0.391728	-0.169146	0.935952	0.602734	0.14258	-0.00971454	-0.040961	-0.167619	-0.0712147
TraesCS3B02G428800	-0.0611579	-0.268249	-0.17673	-0.199395	0.431601	-0.132681	-0.383986	0.671891	-0.0864417	-0.0045455	-0.151798	-0.334082	-0.100121	-0.169	0.173509
TraesCS3B02G429000	0.0148544	-0.186149	-0.0296722	0.150952	0.276343	-0.361691	-0.248778	0.388165	0.100361	0.233319	0.138996	-0.197538	-0.241752	-0.256999	0.419362
TraesCS3B02G432300	0.183448	0.304535	-0.169763	-0.0758294	-0.168923	-0.197729	-0.0538421	0.0451361	-0.24978	0.0336782	0.325792	0.308064	0.529588	0.867376	-0.137556
TraesCS3B02G436300	-0.298687	-0.247108	-0.166657	-0.206314	-0.0941288	0.867753	0.564137	-0.414479	0.376717	-0.11791	-0.15872	0.0624579	0.0201544	0.316569	-0.359643
TraesCS3B02G441100	0.128767	0.136568	-0.0205739	0.224176	-0.0828713	-0.258831	-0.268552	0.017704	-0.361803	0.0465674	0.526646	0.473317	0.575515	0.723415	0.147399
TraesCS3B02G441200	0.0861182	0.136278	0.0445851	0.200617	-0.133629	-0.477196	-0.490745	0.333468	-0.495212	0.0522298	0.644153	0.339605	0.143254	0.258748	0.267947
TraesCS3B02G455800	0.169913	0.183185	-0.0419541	-0.0791551	-0.0202131	-0.450809	-0.494601	0.663192	-0.424026	-0.0969066	-0.192936	-0.211072	0.0571254	-0.193386	0.128537
TraesCS3B02G456200	-0.192654	-0.213064	0.201364	0.00930335	0.156117	-0.489493	-0.867707	0.71135	-0.374506	0.305789	0.458744	0.255709	0.367375	-0.0542669	0.312762
TraesCS3B02G459600	-0.377748	-0.371716	0.0111016	0.0171654	-0.295204	0.319548	0.38183	-0.317763	0.773231	0.446986	0.0473348	0.0459997	-0.185879	-0.302994	0.041692
TraesCS3B02G470000	0.194794	0.57815	0.260536	-0.0304026	0.00690647	-0.0441865	0.345323	-0.545258	-0.115893	-0.320995	-0.190315	-0.00507521	-0.309887	-0.195373	-0.106639
TraesCS3B02G470500	0.109957	-0.0885756	-0.000678665	0.246484	0.0540642	0.703935	0.51184	-0.54785	0.00726479	-0.462687	-0.291681	0.0950241	-0.105054	0.197468	-0.161738
TraesCS3B02G470900	-0.0436957	0.141988	0.114556	0.145678	-0.203768	0.727184	0.801277	-0.774379	0.204337	-0.437795	-0.313226	0.0991392	-0.4023	0.0120884	-0.287158
TraesCS3B02G471000	-0.108551	-0.0366934	-0.0497029	-0.0937751	0.0269001	0.548409	0.584758	-0.540156	0.393853	-0.037914	-0.092918	0.0878052	-0.179519	0.102557	-0.149286
TraesCS3B02G472100	0.0697136	0.177161	-0.280396	-0.371858	-0.427121	-0.187274	-0.0728167	0.286727	0.0632071	0.159691	-0.0168189	-0.179835	-0.0187868	-0.0897793	-0.0580707
TraesCS3B02G472400	-0.120331	0.012935	-0.0983374	-0.19761	-0.296899	-0.268351	-0.478248	0.524243	-0.198282	0.155396	0.173442	0.13252	0.285119	0.0948491	0.0707196
TraesCS3B02G472500	-0.111961	0.00809038	-0.373626	-0.347776	-0.608039	0.116415	0.362243	-0.103367	0.526225	0.348454	0.0728828	-0.0291235	-0.0695558	-0.0364105	-0.244291
TraesCS3B02G474500	-0.399985	-0.473713	0.0949896	0.104114	0.14981	0.888893	0.460675	-0.4651	0.45079	-0.0539759	-0.112072	0.0893044	-0.0438751	0.0463003	-0.209308
TraesCS3B02G474900	0.0396655	-0.00409155	-0.0772565	-0.125094	-0.123274	-0.317064	-0.475683	0.343241	-0.198042	0.392331	0.618531	0.361739	0.762964	0.541514	-0.112961
TraesCS3B02G476000	-0.391406	-0.212065	-0.241403	-0.432701	-0.335873	-0.0324411	-0.0883256	0.316141	0.456445	0.593985	0.140052	-0.057173	0.191863	-0.125774	-0.0545043
TraesCS3B02G479700	0.167437	0.454758	-0.0483848	-0.0777342	-0.286218	-0.0997609	-0.00735698	-0.069163	-0.3523	-0.271839	-0.0402887	0.30469	0.243427	0.411686	-0.0863703
TraesCS3B02G481000	-0.464388	-0.352313	-0.155104	-0.235505	-0.234233	0.70847	0.354919	-0.293505	0.46632	0.204178	0.0855436	0.241836	0.441009	0.384213	-0.275429
TraesCS3B02G481300	-0.167224	-0.246786	-0.00818785	-0.0428183	0.113503	-0.504438	-0.730528	0.659152	-0.140403	0.384945	0.295634	-0.0929968	0.317332	-0.160975	0.354995
TraesCS3B02G482600	-0.349238	-0.147867	0.0197674	-0.231015	-0.145527	0.80977	0.637883	-0.508351	0.499559	-0.0768308	-0.206613	0.0234391	-0.217672	-0.0837802	-0.256326
TraesCS3B02G483700	0.126021	-0.110643	0.163421	0.218747	0.493065	0.507584	0.340226	-0.466585	-0.0242492	-0.403478	-0.346833	-0.132745	-0.124802	0.0533866	-0.178687
TraesCS3B02G484200	-0.161524	-0.215994	0.0407279	0.163466	-0.0508418	-0.425707	-0.687235	0.499878	-0.254401	0.326561	0.560679	0.232794	0.321893	-0.00414727	0.243133
TraesCS3B02G491000	0.211573	0.663163	-0.297378	-0.258033	-0.608689	0.110751	0.493487	-0.343105	-0.0299047	-0.259786	-0.107475	0.0753376	-0.144626	0.0985462	-0.302842
TraesCS3B02G492100	0.0322978	-0.124249	0.436019	0.586066	0.474509	0.101925	-0.0896163	-0.304757	-0.327853	-0.350796	0.00127822	0.245783	-0.0691229	-0.0194055	0.49838
TraesCS3B02G492400	0.0816742	-0.229664	0.498967	0.528968	0.656186	0.0504345	-0.187618	-0.12356	-0.308184	-0.336045	-0.0693853	0.169841	-0.0822566	-0.0957263	0.464188
TraesCS3B02G492600	-0.163461	0.015105	-0.118805	-0.0759295	-0.341421	0.137611	0.066523	-0.0752966	0.00773973	0.0283957	0.140681	0.261904	0.0622807	0.006675	-0.0759239
TraesCS3B02G492900	-0.303887	-0.156305	0.23877	-0.144652	-0.299072	0.0623973	-0.15311	0.00448926	0.245872	0.480789	0.556433	0.842261	0.481236	0.323519	-0.0280298
TraesCS3B02G496500	0.0627785	-0.00225377	-0.0258462	0.180085	0.462243	-0.439006	-0.564815	0.574632	-0.522983	-0.238305	-0.0577204	-0.187035	-0.0625683	-0.0229842	0.37275
TraesCS3B02G502500	-0.249464	-0.35719	-0.0415782	-0.176575	0.623641	0.270355	0.0248307	0.0120592	0.257237	0.0649385	-0.107126	-0.230068	0.0250372	0.0726649	-0.223038
TraesCS3B02G514800	-0.0882845	-0.237624	0.0596851	-0.00259619	0.214683	-0.424595	-0.713549	0.646017	-0.290861	0.211024	0.22576	0.0730744	0.434526	0.184854	0.550357
TraesCS3B02G515100	0.0075601	-0.0885597	-0.106725	-0.0365212	0.0500048	0.134844	-0.021788	-0.0255088	-0.0711588	0.0285633	0.169903	0.235808	0.605623	0.884894	-0.0808786
TraesCS3B02G519900	0.0553254	0.21755	0.210614	0.0314108	-0.136635	0.360311	0.47762	-0.40647	-0.0719145	-0.426819	-0.229385	0.227186	-0.313732	0.144644	-0.117228
TraesCS3B02G533900	-0.0392866	-0.267513	0.337498	0.0624264	0.842123	-0.017511	-0.381654	0.150512	-0.175673	-0.222515	-0.213189	-0.0782879	0.00514327	-0.125688	0.115735
TraesCS3B02G549500	0.0391608	0.0750271	-0.140027	0.0327045	-0.0770947	-0.0281087	-0.0211755	-0.0749087	-0.0732337	0.135116	0.435483	0.3666	0.555487	0.872744	-0.0473208
TraesCS3B02G552700	-0.178749	-0.174373	0.314568	0.106092	0.0813046	-0.0503493	-0.477585	0.117597	-0.142948	0.273845	0.368397	0.604474	0.757796	0.232274	0.140241
TraesCS3B02G553500	0.120252	0.0747606	-0.152651	-0.0892851	-0.123911	0.104316	0.0807402	-0.0791513	-0.121875	-0.0504223	0.144884	0.289197	0.469246	0.926594	-0.143861
TraesCS3B02G553700	-0.167589	-0.172151	0.0275907	-0.0185629	0.0557051	-0.0589679	-0.396809	0.17944	-0.0207962	0.39125	0.309248	0.361557	0.875979	0.264481	0.119998
TraesCS3B02G553900	-0.179811	-0.141052	0.11228	-0.0182886	-0.055845	0.133239	-0.21629	-0.00152907	-0.0484711	0.220861	0.317385	0.609228	0.824667	0.655927	-0.000766807
TraesCS3B02G555800	-0.0213156	0.0882404	-0.0870325	0.00964054	0.0196593	-0.146493	-0.263627	0.154628	-0.223065	0.0822053	0.189239	0.199422	0.5529	0.421453	0.218658
TraesCS3B02G562400	-0.246892	-0.141174	0.0388072	0.0158756	-0.117565	-0.310115	-0.416328	0.238706	-0.0211107	0.515694	0.811905	0.162213	0.31764	0.112535	0.0993144
TraesCS3B02G562900	0.28963	0.265654	-0.180061	-0.0929078	-0.118058	-0.142073	0.028121	0.0162133	-0.222772	-0.0938405	0.145029	0.194036	0.357023	0.856264	-0.168267
TraesCS3B02G565500	0.0830052	0.0962002	-0.186832	-0.0826667	-0.162827	0.182862	0.233788	-0.174723	-0.0717043	-0.141264	0.0893503	0.195228	0.24162	0.892388	-0.15932
TraesCS3B02G565600	0.106111	0.12273	-0.193035	-0.0603166	-0.164418	0.174548	0.245101	-0.200659	-0.0906373	-0.157981	0.108026	0.23281	0.268051	0.928501	-0.159731
TraesCS3B02G574600	0.0776371	0.0521418	-0.197375	-0.102932	-0.124897	0.192794	0.222663	-0.1209	-0.064859	-0.156503	-0.00368864	0.103365	0.190977	0.811567	-0.14022
TraesCS3B02G578800	0.183371	0.65774	-0.0272072	-0.100272	-0.265304	-0.42147	-0.0959766	0.123461	-0.471502	-0.192659	0.0556426	0.114274	-0.0182607	0.143233	-0.0590606
TraesCS3B02G596800	0.387869	0.409426	0.0315117	0.213013	-0.0474359	-0.302111	-0.0645542	-0.08872	-0.425365	-0.216589	0.159721	0.240886	0.313091	0.635268	0.0507386
TraesCS3B02G596900	0.0986757	0.298941	-0.171813	-0.130153	-0.128306	-0.484123	-0.415313	0.45284	-0.377575	0.148619	0.249816	0.034599	0.532961	0.361977	-0.0498853
TraesCS3B02G597000	0.432499	0.591512	-0.188756	-0.00823462	-0.21691	-0.17819	0.236289	-0.189947	-0.332147	-0.320305	-0.0135887	0.093873	0.133427	0.673204	-0.25171
TraesCS3D02G002200	-0.047558	-0.00115127	-0.0165658	-0.126594	-0.0597973	0.140913	-0.118919	-0.0361697	-0.126092	0.0742711	0.24076	0.463436	0.783087	0.766259	-0.230658
TraesCS3D02G003300	0.0870225	-0.171459	0.271266	0.336587	0.360398	-0.180685	-0.381964	0.0479706	-0.273761	-0.141856	0.189057	0.287243	-0.030748	0.0751897	0.449829
TraesCS3D02G023800	-0.120965	0.461818	-0.0613183	-0.446653	-0.469263	-0.0297655	0.181194	-0.0434407	0.168767	0.235798	0.102327	0.310274	0.192919	-0.00525211	-0.214017
TraesCS3D02G024200	-0.0640268	-0.0971386	0.172886	0.140664	-0.134087	0.247413	-0.027282	-0.288904	-0.105529	0.0197519	0.467577	0.705059	0.558849	0.787365	-0.064115
TraesCS3D02G027500	-0.04906	0.0320605	-0.048623	-0.213909	0.277118	-0.358531	-0.296249	0.507803	-0.0633575	0.0206245	-0.212036	-0.223998	-0.200834	-0.295177	0.265073
TraesCS3D02G030600	-0.107715	-0.10148	0.323081	0.288383	-0.0477237	-0.114677	-0.337579	-0.0775358	-0.235092	0.224921	0.774251	0.679142	0.553463	0.609991	0.223668
TraesCS3D02G044000	0.670306	0.4405	-0.117412	0.141365	0.0274261	-0.0519347	0.239249	-0.0727866	-0.409653	-0.661326	-0.598481	-0.354695	-0.39645	-0.180641	-0.18468
TraesCS3D02G063800	-0.483176	-0.312821	0.223298	-0.0291921	-0.160929	0.537599	0.160934	-0.399096	0.365601	0.275063	0.387996	0.587962	0.502533	0.444144	-0.115493
TraesCS3D02G069800	0.0261645	-0.188705	0.303791	0.237946	0.702029	-0.151198	-0.417352	0.223096	-0.300583	-0.289873	-0.135225	0.0169656	-0.102985	-0.122131	0.562625
TraesCS3D02G071800	0.122202	0.0122712	0.52275	0.443936	0.401134	-0.178551	-0.332086	-0.0721212	-0.507989	-0.336729	0.0442829	0.210058	-0.026658	-0.0234981	0.477955
TraesCS3D02G080000	0.0950067	-0.24443	-0.0290386	0.276562	0.647959	0.149405	-0.0308943	0.0756843	-0.10928	-0.334875	-0.349665	-0.26282	-0.0153634	0.0457717	0.0157093
TraesCS3D02G083700	-0.37196	-0.326172	-0.1444	-0.376286	0.108576	0.686973	0.492347	-0.234242	0.642943	0.0823936	-0.348484	-0.214328	-0.234381	-0.312183	-0.338097
TraesCS3D02G098700	-0.45959	-0.17537	-0.0889896	-0.303924	-0.374291	0.254187	0.256224	-0.197932	0.643455	0.633149	0.379839	0.0958547	0.267816	0.0516216	-0.17285
TraesCS3D02G105100	-0.0966405	0.136031	0.166219	-0.148331	0.0719879	0.19256	0.34673	-0.361741	0.205782	-0.116709	-0.295451	-0.0809904	-0.300948	-0.309126	-0.0101908
TraesCS3D02G106900	-0.149642	-0.0119048	0.700155	0.217798	-0.0727229	0.0850875	-0.0486462	-0.305444	-0.0334108	0.0391019	0.375378	0.780445	0.0234923	0.00554075	0.272114
TraesCS3D02G107400	0.414741	0.0404249	-0.104608	0.0202771	0.154147	0.00560011	0.0112379	0.129244	-0.155013	-0.395773	-0.55889	-0.211108	-0.290179	-0.220946	-0.142568
TraesCS3D02G107900	-0.237934	-0.167784	0.0947794	0.132129	-0.167903	-0.163065	-0.252541	-0.0117658	-0.000747088	0.448225	0.929156	0.397864	0.258927	0.308019	0.0867291
TraesCS3D02G109800	0.379614	0.162145	-0.167491	-0.0332603	0.0272071	0.284544	0.258137	-0.125098	-0.202006	-0.429992	-0.0783087	-0.000311193	-0.151546	0.283379	-0.358264
TraesCS3D02G111300	0.061076	-0.264739	0.348983	0.264711	0.890174	-0.0789696	-0.378239	0.134499	-0.227962	-0.270351	-0.188181	-0.0859387	-0.0853051	-0.169038	0.271121
TraesCS3D02G118300	-0.320208	-0.397555	-0.258999	-0.311833	0.0448943	-0.260144	-0.566121	0.831605	0.207454	0.577324	0.0966953	-0.195887	0.383931	-0.147427	0.183511
TraesCS3D02G121600	-0.529265	-0.285577	0.0865423	0.00242248	-0.321156	0.147774	-0.0367629	-0.130255	0.314791	0.553974	0.883292	0.576359	0.238164	0.245683	0.102336
TraesCS3D02G126500	-0.349062	-0.279166	-0.288955	-0.349965	-0.14237	0.300866	0.0684918	0.0543005	0.40768	0.43241	0.160715	0.210686	0.692298	0.55395	-0.234754
TraesCS3D02G128300	-0.0226429	0.0201313	-0.0923611	-0.29621	0.164908	0.679855	0.556041	-0.431461	0.278896	-0.272711	-0.395382	-0.135389	-0.212084	-0.108216	-0.526828
TraesCS3D02G132400	-0.458708	-0.425784	0.335383	0.190284	-0.0965166	0.328502	-0.0872494	-0.281622	0.258075	0.399754	0.528355	0.610243	0.512458	0.263788	0.128065
TraesCS3D02G132500	-0.559883	-0.454201	0.238506	-0.0195628	-0.183238	0.703983	0.254909	-0.439453	0.495851	0.300339	0.318847	0.459171	0.353281	0.181443	-0.130109
TraesCS3D02G139100	0.274546	0.0754555	0.31454	0.435881	-0.18025	-0.166868	-0.204708	-0.199645	-0.366151	-0.0297977	0.528624	0.536494	0.261396	0.328556	0.172597
TraesCS3D02G147800	-0.396779	-0.453096	-0.0374961	-0.104238	-0.0677982	-0.289837	-0.37686	0.468583	0.375504	0.599526	0.297877	0.0833813	-0.00876642	-0.311582	0.383237
TraesCS3D02G148300	0.0948627	0.0524791	-0.171629	0.11434	-0.135182	-0.0338869	0.0150566	-0.0190636	-0.227601	-0.0966074	0.303624	0.179179	0.165142	0.726112	-0.0277109
TraesCS3D02G176200	0.484526	0.559154	-0.235473	-0.171916	-0.228516	-0.168989	0.127132	-0.0827329	-0.309313	-0.19807	-0.0527433	0.163477	0.458712	0.680118	-0.405615
TraesCS3D02G179900	0.0034499	0.340459	0.239358	-0.0180133	-0.361144	-0.114157	-0.0735585	-0.164297	-0.207208	0.120152	0.665422	0.736244	0.340992	0.436606	-0.173712
TraesCS3D02G182600	-0.11695	-0.108403	0.153818	0.0149419	-0.168725	0.187535	-0.152562	-0.0465206	-0.0470601	0.16958	0.38763	0.728353	0.567103	0.488812	0.108683
TraesCS3D02G209200	-0.250897	-0.0906472	0.280798	-0.0411112	-0.217473	0.115344	-0.144072	-0.185182	0.0148112	0.357241	0.757612	0.791228	0.652831	0.612807	-0.114401
TraesCS3D02G212000	-0.300162	-0.111402	0.472125	0.0374718	-0.238623	-0.047345	-0.233696	-0.123769	0.0945211	0.446896	0.78042	0.908291	0.461441	0.34419	0.175479
TraesCS3D02G215500	-0.415943	-0.346399	-0.044626	-0.297335	0.00607124	-0.406981	-0.606812	0.751935	0.242539	0.740205	0.33163	0.0300189	0.406541	-0.162996	0.30302
TraesCS3D02G225800	-0.109416	-0.0370061	0.0563925	-0.0132922	-0.243427	-0.00910031	-0.0412485	-0.111136	-0.0702842	0.200914	0.627435	0.39321	0.277833	0.705694	0.0177624
TraesCS3D02G234500	-0.395174	-0.423212	-0.259755	-0.296265	-0.0815223	-0.2986	-0.428265	0.537032	0.430794	0.842594	0.338277	-0.0856064	0.463477	-0.115215	0.130545
TraesCS3D02G238300	-0.348469	-0.205739	0.0231165	-0.072108	-0.323148	0.651293	0.417272	-0.478215	0.483935	0.281268	0.294188	0.473195	0.391494	0.419086	-0.304171
TraesCS3D02G242700	0.341358	0.445941	-0.0982967	-0.190984	-0.264333	-0.263165	-0.102284	-0.0143997	-0.336152	0.00546705	0.228501	0.18408	0.486966	0.492296	-0.284619
TraesCS3D02G244900	-0.297211	-0.222109	0.0142119	-0.23834	-0.0538092	-0.336802	-0.494609	0.522664	0.172979	0.692995	0.551037	0.235962	0.57364	0.162792	0.159755
TraesCS3D02G246000	-0.267964	-0.0517599	-0.283535	-0.390656	-0.272556	-0.420778	-0.351258	0.449277	0.229047	0.781957	0.648582	0.0400677	0.467579	0.185636	-0.0150463
TraesCS3D02G251200	-0.117174	0.0532709	0.176912	-0.00946318	-0.142801	-0.507141	-0.528074	0.435426	-0.254156	0.360883	0.739021	0.368048	0.189523	0.18427	0.303688
TraesCS3D02G253500	-0.328105	-0.0325933	0.049111	-0.147315	-0.400015	0.0938064	0.0531425	-0.191526	0.212384	0.448582	0.737147	0.53207	0.245302	0.223945	0.0265524
TraesCS3D02G253700	-0.24777	-0.122446	0.102399	0.129211	-0.307424	-0.0570838	-0.0256894	-0.150866	0.235658	0.471383	0.853011	0.543091	0.169304	0.298983	0.104335
TraesCS3D02G255400	0.406488	-0.0793881	0.0848179	0.3296	0.684985	-0.378229	-0.498665	0.470505	-0.523354	-0.371506	-0.314296	-0.360508	-0.120921	-0.176059	0.383192
TraesCS3D02G256500	-0.237906	-0.089177	-0.0274111	-0.0900953	-0.348183	0.435547	0.461953	-0.432752	0.407122	0.185927	0.390685	0.469855	0.0929175	0.549928	-0.116809
TraesCS3D02G256600	-0.491632	-0.304317	0.0925157	-0.0531654	-0.353766	0.376184	0.230538	-0.330466	0.501497	0.488379	0.709487	0.499593	0.141265	0.266543	-0.0179144
TraesCS3D02G264600	-0.207694	-0.219197	0.436025	0.169794	-0.0938311	0.206971	-0.140032	-0.171932	0.0743412	0.156174	0.44101	0.869989	0.311574	0.229812	0.0976347
TraesCS3D02G269800	-0.131937	0.0364014	0.135299	-0.0857655	-0.128139	-0.289281	-0.44491	0.176277	-0.194314	0.431781	0.812906	0.469773	0.662349	0.471048	-0.0154869
TraesCS3D02G276200	-0.0451149	-0.0347267	0.180629	0.100841	-0.0451819	0.178335	-0.0514389	-0.231315	-0.180114	0.00483469	0.464641	0.616826	0.586381	0.900996	-0.0487102
TraesCS3D02G277200	-0.478061	-0.388413	-0.29826	-0.302242	-0.21335	0.101363	0.0995015	0.177121	0.782864	0.658698	0.175686	-0.0715105	0.026932	-0.18693	0.0259078
TraesCS3D02G277300	-0.357261	-0.340501	0.0605256	-0.123444	-0.121912	-0.223144	-0.294473	0.146981	0.34323	0.739401	0.51694	0.121852	0.430812	-0.0338704	0.111104
TraesCS3D02G277500	0.153265	0.624737	0.404585	0.0836892	-0.394123	-0.165663	0.0727095	-0.368763	-0.367887	-0.204036	0.353104	0.584377	-0.0936085	0.113169	-0.0330363
TraesCS3D02G278400	0.0016364	0.0282183	-0.259832	-0.225089	-0.0470492	-0.533323	-0.613092	0.722365	-0.27085	0.281262	0.335084	-0.0564404	0.371079	0.085062	0.158592
TraesCS3D02G278600	0.218109	-0.000980831	0.0362745	0.302527	0.0611593	0.465719	0.510748	-0.52807	0.0378199	-0.399983	-0.193001	0.170479	-0.255722	0.182638	-0.0642229
TraesCS3D02G279800	-0.0601651	-0.0705157	-0.160706	-0.10594	-0.100206	0.27441	0.212876	-0.125822	0.0309863	-0.0877221	-0.0123014	0.0788176	0.175989	0.669775	-0.113391
TraesCS3D02G287100	-0.101862	-0.328307	0.334555	0.370795	0.254336	-0.384179	-0.773477	0.478115	-0.349709	0.230047	0.438403	0.32948	0.447912	-0.027757	0.387763
TraesCS3D02G290100	-0.590568	-0.420037	-0.0726649	-0.385679	-0.11941	-0.00640496	-0.359904	0.327302	0.428034	0.862542	0.588898	0.288175	0.752984	0.205089	-0.0128981
TraesCS3D02G294000	0.517411	0.284483	0.0841924	0.284258	0.586176	-0.300247	-0.17144	0.16779	-0.566377	-0.629045	-0.494754	-0.362422	-0.283131	-0.151794	0.239488
TraesCS3D02G296600	0.165207	0.21233	-0.140945	-0.103759	-0.252493	0.0490105	0.110261	-0.115971	-0.141212	-0.0603318	0.24351	0.409542	0.463672	0.913693	-0.250795
TraesCS3D02G305400	0.118391	0.15368	-0.170418	-0.11155	-0.0859081	0.0122641	0.07091	-0.0255648	-0.142406	-0.0705942	0.107659	0.156636	0.407277	0.899587	-0.125784
TraesCS3D02G318500	-0.233224	0.166056	-0.0446655	-0.195837	-0.369783	-0.417753	-0.30457	0.273979	0.026548	0.569784	0.762963	0.459373	0.359554	0.247592	0.155265
TraesCS3D02G319800	-0.488426	-0.335356	-0.228343	-0.318357	-0.30626	0.45542	0.500209	-0.256001	0.949485	0.519534	0.0763779	-0.0095115	-0.0969968	-0.158973	-0.134314
TraesCS3D02G320700	-0.162639	-0.0765221	-0.22741	-0.170392	-0.130962	0.3804	0.23055	-0.113358	0.061008	-0.0633955	-0.0131295	0.0969379	0.323805	0.720495	-0.179311
TraesCS3D02G321500	-0.255574	-0.0708061	0.345762	0.0654315	-0.33508	0.402055	0.286576	-0.397697	0.319287	0.14454	0.353469	0.679421	-0.0904784	0.0381716	0.05972
TraesCS3D02G325400	0.506909	0.438129	-0.367274	-0.1349	-0.126253	-0.506914	0.0131503	0.313057	-0.255568	-0.216408	-0.368181	-0.470479	-0.383113	-0.199329	-0.0557633
TraesCS3D02G329800	-0.278943	-0.179438	0.304783	0.0221871	-0.0277064	-0.291139	-0.463119	0.147723	0.0320774	0.566487	0.868922	0.418053	0.326954	0.0947077	0.0899471
TraesCS3D02G331900	-0.0784045	0.341087	-0.141389	-0.247747	-0.387847	-0.571379	-0.370533	0.46688	-0.221058	0.326853	0.538996	0.118483	0.154324	0.196302	0.0832826
TraesCS3D02G332500	0.443504	0.684265	0.073502	0.0660055	-0.385084	-0.437145	0.0575726	-0.191054	-0.333901	-0.11094	0.253237	0.315245	-0.00137704	0.161219	0.00484584
TraesCS3D02G333700	-0.522623	-0.391131	-0.215835	-0.324886	-0.255565	0.4639	0.423689	-0.203094	0.95243	0.592483	0.112513	0.00230802	0.0544783	-0.119234	-0.137329
TraesCS3D02G336400	-0.244908	-0.164619	0.491786	0.0380883	-0.0902073	0.000695641	-0.330425	-0.027323	-0.0460567	0.354024	0.676018	0.877453	0.651043	0.446312	0.0681261
TraesCS3D02G339600	-0.284127	-0.354635	0.110623	0.0571158	-0.220687	-0.0356234	-0.262414	0.251007	0.276444	0.540908	0.516148	0.426277	0.37174	0.225667	0.310527
TraesCS3D02G340000	-0.0406242	-0.38879	0.259699	0.161868	0.913494	0.00873807	-0.345159	0.187037	-0.094396	-0.0958935	-0.144443	-0.123791	0.0482004	-0.159294	0.224263
TraesCS3D02G341100	0.150861	0.148227	0.112723	0.176768	-0.189378	0.0170502	0.00372025	-0.213821	-0.258001	-0.107612	0.444276	0.652972	0.379044	0.869834	0.00736813
TraesCS3D02G353300	-0.046391	0.488463	-0.299689	-0.451269	-0.507856	-0.203322	0.233849	-0.114264	0.213817	0.349549	0.261664	-0.0153696	0.0748828	-0.00872694	-0.237744
TraesCS3D02G353600	-0.376334	-0.192432	-0.0371773	-0.140204	-0.276691	0.452862	0.234877	-0.3159	0.290428	0.255857	0.473857	0.51954	0.48477	0.750636	-0.200582
TraesCS3D02G353700	-0.165898	-0.0630295	0.0983362	0.00305873	-0.206969	0.101825	-0.122185	-0.133539	-0.0823597	0.200074	0.610051	0.650817	0.672645	0.847895	-0.0884305
TraesCS3D02G353800	0.0375797	0.10155	0.0417728	-0.0330697	-0.158508	0.0120931	-0.0897215	-0.112105	-0.158298	0.0877871	0.416019	0.542707	0.661645	0.851982	-0.186654
TraesCS3D02G355700	-0.204468	-0.138118	0.234128	0.0659452	-0.132066	-0.138665	-0.39936	0.200359	-0.0661224	0.379384	0.699719	0.797716	0.587281	0.532043	0.212094
TraesCS3D02G361800	-0.32856	-0.0119602	0.528733	-0.00846065	-0.288084	0.0935489	-0.0765399	-0.320931	0.107529	0.396973	0.767583	0.800124	0.370407	0.254168	-0.0452582
TraesCS3D02G364800	0.267697	0.394917	-0.139049	-0.0155011	-0.167735	-0.566988	-0.293571	0.328365	-0.477743	-0.0253245	0.447282	0.101369	0.0440984	0.40497	0.0714791
TraesCS3D02G367900	-0.267572	-0.200596	0.0301258	-0.0643544	-0.245037	0.0429697	-0.139231	-0.0556693	0.244199	0.572303	0.788969	0.58055	0.554888	0.423556	-0.0372995
TraesCS3D02G368000	-0.481879	-0.111815	-0.243656	-0.305826	-0.405745	0.177008	0.341929	-0.18729	0.768441	0.700794	0.468382	0.106787	0.0547774	0.0118579	-0.048553
TraesCS3D02G368800	-0.268294	-0.179658	0.0931086	-0.14456	-0.0382189	-0.0628581	-0.424992	0.239921	-0.00230592	0.465684	0.508831	0.585667	0.911851	0.512052	-0.058666
TraesCS3D02G368900	-0.316174	-0.393092	0.321395	0.0849666	0.045641	-0.188386	-0.571582	0.395726	0.00115898	0.39458	0.43515	0.270463	0.374627	-0.0687584	0.335295
TraesCS3D02G372900	-0.519478	-0.22265	-0.212276	-0.309315	-0.429269	0.123475	0.157402	0.0446521	0.680134	0.696558	0.465472	0.120054	0.076656	-0.0139125	-0.0407583
TraesCS3D02G375800	0.732101	0.744737	-0.15662	0.0115904	0.0464929	-0.316505	0.20482	-0.152749	-0.460287	-0.516216	-0.283414	-0.11575	-0.134828	0.253756	-0.254337
TraesCS3D02G378300	-0.584496	-0.601802	-0.102962	-0.25917	0.000112727	-0.0977222	-0.296629	0.362023	0.601558	0.782686	0.281754	-0.0206039	0.307377	-0.125707	0.304517
TraesCS3D02G382700	-0.365643	-0.0661118	-0.167219	-0.307109	-0.3597	-0.135679	-0.0308854	0.176854	0.547012	0.77215	0.551463	0.164297	0.200474	0.0303092	-0.0521377
TraesCS3D02G382800	-0.450528	-0.069441	-0.0316977	-0.332606	-0.329203	-0.177556	-0.17923	0.242214	0.433137	0.765698	0.627654	0.316911	0.267463	0.0541155	-0.0174538
TraesCS3D02G383000	-0.351421	-0.217156	-0.111754	-0.222335	-0.156885	-0.209007	-0.369803	0.350316	0.326367	0.796703	0.535239	0.3157	0.67214	0.1069	0.026253
TraesCS3D02G384200	-0.0412709	-0.179722	0.32596	-0.115149	0.613299	0.280322	0.0680034	-0.0757733	0.00631273	-0.392696	-0.640293	-0.283693	-0.335228	-0.312035	-0.0687785
TraesCS3D02G384300	-0.423474	-0.292002	-0.211622	-0.272187	-0.270877	0.231621	0.359367	-0.14729	0.907495	0.61146	0.171684	0.00793769	-0.0454495	-0.152629	-0.0271001
TraesCS3D02G388000	0.026883	-0.249469	0.0378501	0.336247	0.393286	-0.189353	-0.32144	0.228372	-0.246616	-0.107513	0.267041	0.014647	-0.188288	-0.00583638	0.379898
TraesCS3D02G390700	-0.240038	-0.426536	0.135551	-0.0400629	0.700343	0.0566551	-0.237177	0.183686	0.153681	0.0567703	-0.114155	-0.2846	-0.0445759	-0.253617	0.0621884
TraesCS3D02G390900	0.100338	-0.130662	0.0755324	0.0736744	0.317581	-0.43973	-0.568384	0.729364	-0.367555	-0.106152	-0.146464	-0.257728	-0.233112	-0.297237	0.368009
TraesCS3D02G397900	-0.0715303	-0.0355616	-0.191381	-0.0892429	-0.268397	0.239715	0.243677	-0.174368	0.206211	0.167412	0.348596	0.368902	0.387128	0.83184	-0.137551
TraesCS3D02G401700	0.0920894	-0.0790357	0.248592	0.193984	0.778463	-0.110895	-0.32128	0.117356	-0.335364	-0.376148	-0.236359	-0.0750364	-0.0605111	-0.104794	0.425913
TraesCS3D02G402200	0.0276863	0.00874339	-0.205186	-0.0551225	-0.0830022	-0.0458906	-0.223102	0.170181	-0.191768	0.125699	0.29602	0.412154	0.755247	0.703571	-0.144384
TraesCS3D02G402300	-0.0772374	-0.16822	-0.0617254	0.137266	0.0513511	-0.108744	-0.382837	0.13916	-0.180688	0.273649	0.566878	0.477895	0.806627	0.619998	0.115324
TraesCS3D02G404000	-0.400853	-0.398829	0.198098	0.0492499	-0.06665	-0.199622	-0.481855	0.290643	0.117644	0.551053	0.609833	0.391002	0.454692	0.164409	0.33918
TraesCS3D02G404100	-0.212281	0.138156	-0.238044	-0.302771	-0.311626	-0.46817	-0.220214	0.280916	0.219482	0.71439	0.684788	0.032403	0.298766	0.112103	-0.0318603
TraesCS3D02G420300	0.110401	0.0589445	0.372164	0.440634	-0.0864887	-0.333045	-0.318384	-0.0425533	-0.134241	0.133015	0.254398	0.271989	0.232852	-0.0390062	0.377931
TraesCS3D02G428400	-0.0213644	-0.34447	0.160127	0.309368	0.322555	0.759587	0.357591	-0.45241	0.0578629	-0.449415	-0.45382	-0.0367647	-0.140564	-0.0689879	-0.144165
TraesCS3D02G431200	-0.372312	-0.271878	-0.12874	-0.26574	-0.2907	0.645657	0.37024	-0.241426	0.499067	0.15874	-0.0560674	0.0614317	0.197066	0.0606753	-0.303539
TraesCS3D02G433400	0.016287	0.0259206	0.248877	-0.00131624	-0.0861768	-0.365262	-0.482703	0.199107	-0.229254	0.41022	0.770773	0.524202	0.623903	0.445794	-0.00196499
TraesCS3D02G434200	-0.23211	-0.145477	-0.0661844	-0.101799	-0.083863	0.249169	0.0582432	-0.127848	0.097454	0.152304	0.215842	0.295664	0.474406	0.636345	0.0208512
TraesCS3D02G438700	-0.387834	-0.312613	-0.198032	-0.169661	-0.140495	0.6097	0.31747	-0.227653	0.357418	0.128408	0.0796131	0.179104	0.36867	0.480176	-0.214889
TraesCS3D02G446700	-0.098321	-0.188164	0.138548	-0.0769975	-0.110614	0.0123918	-0.192022	0.0660701	0.137323	0.336167	0.445562	0.741748	0.455097	0.43846	0.0657232
TraesCS3D02G447400	-0.259415	-0.315754	0.118237	-0.0898739	0.134668	-0.138354	-0.45646	0.300418	0.111943	0.401503	0.121628	0.00796657	0.372347	-0.134068	0.140508
TraesCS3D02G449900	0.508533	-0.11282	0.110509	0.323651	0.615985	0.0884707	-0.00731301	-0.092961	-0.290464	-0.513935	-0.389533	-0.165585	-0.080862	0.0838646	-0.114533
TraesCS3D02G467300	-0.125678	-0.251131	-0.0478822	-0.0579882	0.223951	0.048492	-0.308297	0.178142	-0.0891242	0.194177	0.282997	0.197961	0.700119	0.652741	0.171843
TraesCS3D02G467600	-0.35228	-0.259389	0.130504	-0.19774	-0.0168631	0.133829	-0.298188	0.114412	0.071979	0.416596	0.451051	0.545758	0.876654	0.666254	-0.0650797
TraesCS3D02G481800	-0.00384032	0.0211172	0.529707	0.332355	0.148472	0.37492	0.237001	-0.532466	-0.10909	-0.375391	-0.0805802	0.266855	-0.269165	-0.212969	0.221426
TraesCS3D02G484600	-0.385607	-0.248156	-0.211359	-0.292235	-0.360256	0.230131	0.203825	-0.044131	0.662953	0.616651	0.47801	0.456561	0.250569	0.290177	-0.0367391
TraesCS3D02G486100	-0.12404	-0.1397	-0.0958331	-0.108709	-0.0125875	-0.408062	-0.701784	0.644676	-0.264344	0.397008	0.52544	0.249282	0.563881	0.232822	0.118363
TraesCS3D02G495200	-0.0985838	-0.0592056	-0.0897559	0.0479067	-0.209534	0.177168	0.0995458	-0.217694	0.0780559	0.184553	0.538612	0.511882	0.483523	0.842687	-0.0455652
TraesCS3D02G499700	-0.107465	-0.0780153	0.227468	-0.0264646	-0.099234	0.212217	-0.0975408	-0.113385	-0.0558968	0.0539874	0.277686	0.716213	0.603305	0.762078	-0.0257537
TraesCS3D02G500000	0.137618	0.0775308	-0.0422255	-0.0696968	-0.139763	0.116548	0.00954153	-0.0971642	-0.136463	-0.0169676	0.207039	0.478359	0.605758	0.894043	-0.202075
TraesCS3D02G500100	0.0468336	0.0348295	0.129268	-0.00598501	-0.148954	0.237568	0.0665258	-0.214423	-0.113688	-0.0873381	0.199375	0.623832	0.480938	0.852998	-0.105932
TraesCS3D02G501400	0.18584	0.357089	-0.141957	0.00271155	-0.172734	-0.0154723	0.145599	-0.137457	-0.27461	-0.224465	0.0642661	0.213189	0.334918	0.781389	-0.0787977
TraesCS3D02G508500	0.0706613	0.0703342	-0.18821	-0.110411	-0.147616	0.176009	0.217276	-0.15188	-0.0457555	-0.106667	0.0678721	0.173734	0.277495	0.874974	-0.181082
TraesCS3D02G513900	0.00407438	-0.520505	0.428633	0.547122	0.809362	0.0538801	-0.276069	-0.0890438	-0.053565	-0.113318	-0.0260213	0.0231496	-0.00523096	-0.131737	0.365116
TraesCS3D02G514300	0.0111961	-0.0183293	-0.168516	-0.0982678	-0.11455	0.253788	0.227818	-0.137735	-0.0142591	-0.132002	-0.0168471	0.0923077	0.172371	0.730786	-0.125675
TraesCS3D02G518100	0.121833	0.389997	-0.129151	-0.19277	-0.159418	-0.395959	-0.316828	0.448255	-0.425803	-0.0224452	0.157184	0.124778	0.250941	0.397421	-0.0865575
TraesCS3D02G518600	-0.129145	-0.195808	0.0315968	-0.176954	0.150064	-0.418679	-0.740086	0.667442	-0.188859	0.357605	0.207483	0.0239378	0.566082	-0.007155	0.212717
TraesCS3D02G535000	0.0182482	-0.348367	0.655324	0.547429	0.624179	-0.222781	-0.644945	0.195349	-0.419096	-0.115667	0.186588	0.229335	0.0535194	-0.17959	0.458048
TraesCS3D02G540500	-0.174282	-0.0330789	0.101553	-0.248759	-0.100603	-0.332044	-0.411984	0.521383	0.0648569	0.408074	0.264313	0.217615	0.224419	0.0147325	0.201006
TraesCS4A02G000100	-0.500324	-0.334099	-0.240171	-0.323236	-0.306421	0.420941	0.454823	-0.211001	0.94044	0.556719	0.10779	-0.0034208	-0.0327393	-0.155359	-0.121285
TraesCS4A02G007600	-0.21811	-0.285103	-0.0341569	-0.136894	0.142714	-0.141055	-0.488345	0.421512	0.0491047	0.425617	0.191006	0.0577384	0.750959	0.13292	0.136005
TraesCS4A02G007800	-0.247321	-0.162782	-0.00251982	0.159392	-0.231041	-0.0589001	-0.0674421	-0.107137	0.172468	0.429684	0.855404	0.506018	0.226463	0.464213	0.224436
TraesCS4A02G017000	-0.12617	0.0159343	0.525202	0.0606308	-0.199409	0.0101104	-0.287278	-0.0682904	-0.146806	0.147088	0.472574	0.925332	0.476722	0.28797	-0.00568599
TraesCS4A02G017400	-0.402914	-0.282221	0.087089	-0.0686071	-0.14157	0.352689	0.00970959	-0.200427	0.250811	0.349329	0.454352	0.502342	0.689916	0.658599	-0.181942
TraesCS4A02G019800	-0.0317181	-0.321262	0.145555	0.173477	0.759827	-0.105275	-0.395167	0.169549	-0.168491	-0.00836816	0.203412	-0.0848879	0.14045	0.0442316	0.0864251
TraesCS4A02G033100	-0.169134	0.113218	-0.205429	-0.265117	-0.291479	0.642007	0.783327	-0.534277	0.465892	-0.162975	-0.35198	-0.147012	-0.374374	-0.212197	-0.360439
TraesCS4A02G033500	-0.0337263	0.0596982	0.00161781	0.000893045	-0.0446273	-0.0872331	-0.225655	0.00445153	-0.22854	0.162828	0.578803	0.5182	0.691501	0.818641	-0.0707808
TraesCS4A02G033600	-0.0349191	0.00194471	-0.0663649	-0.037852	-0.00411003	0.0291276	-0.132812	-0.0265142	-0.17012	0.0988377	0.416832	0.404264	0.691687	0.933353	-0.118495
TraesCS4A02G034500	0.0922431	0.113865	-0.206087	-0.10107	-0.132012	0.176152	0.23206	-0.170231	-0.0757994	-0.1307	0.076777	0.18904	0.3091	0.925523	-0.18314
TraesCS4A02G035900	-0.196457	-0.169952	0.568137	0.262996	-0.0924707	0.131704	-0.196917	-0.194027	-0.127596	0.0886339	0.620697	0.897785	0.292811	0.411043	0.203178
TraesCS4A02G038400	-0.278296	-0.260525	0.227937	-0.0111082	-0.0268503	-0.516181	-0.717022	0.59909	-0.143121	0.355092	0.407405	0.127215	0.0125808	-0.251496	0.421744
TraesCS4A02G041200	0.915813	0.337394	0.104918	0.551525	0.276673	-0.373116	-0.0590633	-0.0356434	-0.609003	-0.590445	-0.301414	-0.153905	-0.2357	0.0259401	0.226899
TraesCS4A02G044000	0.155187	0.210937	-0.135268	-0.059934	-0.189514	0.11721	0.119737	-0.200015	-0.171463	-0.0567452	0.325037	0.470503	0.553583	0.935776	-0.283464
TraesCS4A02G062800	-0.179045	0.126681	-0.206138	-0.250686	-0.436555	-0.105499	0.026454	-0.0356657	0.143511	0.434679	0.636918	0.357463	0.462325	0.666487	-0.110286
TraesCS4A02G070600	-0.138354	-0.117386	0.0178208	0.065948	0.0288049	0.134355	-0.111334	-0.081319	-0.0281544	0.183292	0.322651	0.43103	0.767222	0.77808	0.0565857
TraesCS4A02G071700	0.300677	0.384329	-0.336352	-0.195569	-0.149991	-0.709413	-0.390428	0.655585	-0.386831	0.0273998	0.0453177	-0.135814	-0.0239242	0.0945386	0.0951294
TraesCS4A02G079700	-0.0516961	0.0205315	-0.385282	-0.37046	-0.283766	-0.396124	-0.271805	0.481037	0.201796	0.651085	0.490257	0.127341	0.492843	0.403234	-0.0303966
TraesCS4A02G082500	0.470822	0.098355	-0.0353427	0.19116	0.44265	-0.144075	-0.126387	0.0604182	-0.403178	-0.418439	-0.108135	-0.068786	0.042303	0.438636	0.0675984
TraesCS4A02G085300	0.0403396	0.17776	-0.0564685	0.232124	-0.207174	-0.244008	-0.10377	-0.0481036	-0.226952	0.110023	0.709178	0.347273	0.115388	0.431871	0.0621997
TraesCS4A02G088800	0.224213	-0.164352	0.484158	0.564912	0.375459	0.100208	-0.0560106	-0.306687	-0.248834	-0.373959	-0.0772633	0.133477	-0.268862	-0.120422	0.372892
TraesCS4A02G095900	-0.40318	-0.288156	0.316126	-0.0976605	-0.181589	0.120188	-0.124093	-0.172507	0.32691	0.606285	0.734167	0.699599	0.505271	0.214749	-0.0539984
TraesCS4A02G106400	-0.146181	-0.0111191	0.0159852	-0.069609	-0.191571	0.0436585	-0.151034	-0.0447049	-0.0485441	0.32331	0.676743	0.642496	0.769843	0.788733	-0.148745
TraesCS4A02G106800	-0.409254	-0.36047	-0.242357	-0.33904	-0.0896698	-0.0382258	-0.355331	0.415613	0.318122	0.677524	0.26449	0.0960476	0.799372	0.159305	-0.111402
TraesCS4A02G110100	-0.199831	0.017522	0.632931	0.124535	-0.185035	0.0628481	-0.150558	-0.197071	-0.110001	0.0765813	0.485635	0.923411	0.243405	0.260262	0.178268
TraesCS4A02G110300	-0.55744	-0.541975	0.086815	-0.157373	-0.116256	0.112555	-0.187061	0.136462	0.596331	0.769352	0.443858	0.382741	0.421307	-0.0548579	0.0859874
TraesCS4A02G110900	-0.0580548	-0.223509	-0.312635	-0.199878	-0.0113174	-0.0363233	-0.346501	0.511529	-0.0922879	0.185814	0.0501625	-0.0326228	0.650224	0.497784	-0.0171506
TraesCS4A02G114000	-0.0418436	0.248297	-0.3154	-0.433183	-0.293547	-0.0735214	-0.0127023	0.162952	-0.0121149	0.224372	0.242127	0.232666	0.570872	0.717782	-0.296999
TraesCS4A02G116100	-0.536925	-0.301377	0.0619414	-0.334006	-0.263457	-0.0911115	-0.374268	0.324468	0.366481	0.824716	0.70234	0.449295	0.550971	0.0633154	-0.0134159
TraesCS4A02G117100	-0.269086	-0.0393097	0.391926	0.0032446	-0.222338	-0.170975	-0.350064	-0.00202018	-0.0461986	0.45293	0.860878	0.831065	0.566613	0.451199	0.101627
TraesCS4A02G118200	-0.484472	-0.364514	0.28787	-0.0962157	-0.12455	-0.0103781	-0.376223	0.159991	0.264794	0.626353	0.609239	0.689433	0.563322	0.070406	0.104768
TraesCS4A02G118900	-0.64591	-0.57155	-0.149765	-0.39837	-0.0768179	0.255821	-0.0167095	0.0657672	0.739151	0.772321	0.259086	0.102864	0.411107	-0.110565	-0.0900396
TraesCS4A02G119300	-0.120223	-0.0576688	-0.0275734	-0.279358	-0.0986825	0.0845106	-0.111648	0.0941693	0.135987	0.361364	0.289999	0.460281	0.777548	0.544524	-0.228288
TraesCS4A02G120900	-0.102529	0.464474	-0.232274	-0.50545	-0.584829	-0.295561	0.154122	0.0541908	0.235238	0.45999	0.326772	0.168787	0.189032	0.233052	-0.1979
TraesCS4A02G121200	0.0995942	-0.146552	0.298473	0.669585	0.179703	-0.25774	-0.300458	-0.101378	-0.228753	0.089872	0.380641	0.254529	0.145224	-0.0213092	0.627553
TraesCS4A02G124900	-0.226141	-0.134127	0.232105	0.166002	-0.134785	-0.173871	-0.300103	-0.0519595	-0.0836635	0.407497	0.925221	0.480106	0.34345	0.309277	0.161396
TraesCS4A02G131000	0.31884	0.402136	-0.140582	-0.106549	0.249635	-0.325732	-0.0521792	0.219747	-0.299364	-0.303737	-0.349271	-0.390155	-0.216005	-0.110797	0.141071
TraesCS4A02G134600	-0.10467	0.185158	-0.181429	-0.280111	-0.488254	0.393663	0.676277	-0.499037	0.482219	0.180386	0.168779	0.199402	0.0640964	0.481951	-0.368668
TraesCS4A02G171300	-0.505412	-0.390218	-0.192872	-0.340874	-0.207268	0.270878	0.217522	-0.0594546	0.866168	0.630097	0.127243	-0.0417388	0.155825	-0.174134	-0.067812
TraesCS4A02G175800	0.305327	0.747891	-0.183277	-0.153543	-0.26937	-0.328866	0.106177	0.00325332	-0.362017	-0.261299	-0.123639	-0.147618	-0.147665	-0.0236362	-0.062949
TraesCS4A02G181400	-0.370944	-0.110577	0.0982746	-0.181147	-0.267288	-0.135385	-0.353247	0.181573	0.161521	0.654234	0.751363	0.545632	0.690439	0.383051	-0.0250684
TraesCS4A02G183000	-0.461403	-0.31824	-0.24486	-0.308901	-0.268198	0.397761	0.452299	-0.20801	0.918552	0.516926	0.0874865	-0.00280041	-0.0533126	-0.106378	-0.102325
TraesCS4A02G186500	-0.000177986	-0.28917	0.182797	0.149493	0.89414	-0.0473796	-0.344984	0.161961	-0.167336	-0.17707	-0.158021	-0.181955	-0.0517442	-0.181788	0.397016
TraesCS4A02G186800	0.594458	0.00246387	-0.0838088	0.18206	0.396529	-0.155212	-0.0373197	0.0908736	-0.254812	-0.428955	-0.40371	-0.18338	-0.210253	0.0772032	0.0739281
TraesCS4A02G205100	0.351564	0.345345	-0.0375991	0.229192	-0.2043	-0.203765	-0.0440004	-0.138872	-0.459356	-0.182068	0.511375	0.455092	0.225497	0.688745	-0.0235321
TraesCS4A02G208900	-0.317937	-0.252113	0.252151	0.0209176	-0.155055	0.0573154	-0.168784	-0.136009	0.221162	0.536579	0.743463	0.774491	0.495651	0.345694	0.149731
TraesCS4A02G223900	-0.401318	-0.181973	-0.225386	-0.351725	-0.294128	0.778446	0.532217	-0.360994	0.558122	0.160353	-0.0690387	0.146452	0.194463	0.0753359	-0.403432
TraesCS4A02G228600	0.315439	0.582335	-0.328742	-0.306802	-0.1228	0.190904	0.594305	-0.345179	6.42282e-05	-0.396813	-0.495537	-0.325145	-0.337358	-0.0159077	-0.389498
TraesCS4A02G228800	0.152103	0.334917	-0.314508	-0.163214	-0.313241	0.493163	0.681489	-0.441481	0.160993	-0.266612	-0.217575	-0.0442008	-0.21995	0.173416	-0.40556
TraesCS4A02G249800	-0.0349573	0.0161629	-0.0651946	-0.0611212	-0.204164	0.30242	0.196927	-0.243699	-0.000445767	-0.0066315	0.308737	0.486	0.476207	0.92312	-0.214154
TraesCS4A02G250500	-0.119958	-0.0871089	-0.169071	-0.121525	-0.0940847	0.333832	0.225895	-0.134689	0.0436897	-0.0953927	-0.033528	0.0967488	0.233854	0.632759	-0.140455
TraesCS4A02G256500	-0.231029	-0.126805	0.0608088	-0.0782581	-0.126445	-0.432496	-0.607042	0.450511	-0.124964	0.537797	0.718561	0.206727	0.460557	0.112244	0.118974
TraesCS4A02G257900	-0.272098	-0.119892	0.0867312	0.0874192	-0.150979	-0.294872	-0.343882	0.119423	-0.00202234	0.512394	0.920037	0.312623	0.23593	0.177968	0.158192
TraesCS4A02G258600	-0.101606	-0.15606	-0.0443529	-0.0687729	-0.00717966	-0.36265	-0.530787	0.570042	-0.124531	0.35364	0.219388	0.0741529	0.544856	0.275084	0.26999
TraesCS4A02G259300	0.0973755	0.0785426	-0.0746798	0.0721588	-0.09712	-0.0376365	0.0115389	-0.135439	-0.188762	-0.00883344	0.435584	0.324733	0.311553	0.888596	0.0884652
TraesCS4A02G262500	0.0877294	-0.0458485	0.117333	0.0757042	0.240189	0.714924	0.529971	-0.560548	0.142141	-0.480552	-0.438318	-0.0213184	-0.253975	-0.0229228	-0.330658
TraesCS4A02G265100	-0.673539	-0.511542	-0.00986051	-0.259439	-0.21179	0.118447	-0.0812649	0.0347414	0.679271	0.853716	0.543619	0.197764	0.278939	-0.181357	0.053449
TraesCS4A02G268800	-0.160307	0.273546	0.0770572	-0.181949	-0.457401	0.0136106	0.00773792	-0.11001	-0.0401218	0.236088	0.511784	0.686272	0.50419	0.495098	-0.149249
TraesCS4A02G275300	-0.0407331	0.125973	0.165155	0.0679322	-0.205002	-0.343395	-0.226703	-0.00138242	-0.168876	0.301544	0.836164	0.351632	0.08366	0.276571	0.0732387
TraesCS4A02G278900	0.499379	0.146088	-0.00409947	0.296353	0.484082	-0.451204	-0.391907	0.491846	-0.582713	-0.453586	-0.367487	-0.343807	-0.17541	-0.0861955	0.312746
TraesCS4A02G293700	0.828162	0.583636	-0.147668	0.155238	0.135354	-0.48206	-0.0598869	0.173667	-0.617438	-0.562561	-0.378559	-0.264242	-0.309323	-0.0358856	0.0642491
TraesCS4A02G336600	0.0665434	-0.00731172	0.573952	0.517311	0.2511	0.299005	0.090302	-0.483365	-0.256551	-0.479444	-0.12816	0.201311	-0.264774	-0.192743	0.104797
TraesCS4A02G339700	0.523793	0.437074	-0.216858	0.114301	0.261289	-0.366216	-0.075971	0.254562	-0.500708	-0.482752	-0.291565	-0.288388	-0.185649	0.167466	0.0540437
TraesCS4A02G339900	0.0827178	0.23358	0.0397126	-0.0512487	-0.110438	-0.485269	-0.458525	0.329215	-0.407779	0.214159	0.660928	0.434412	0.493274	0.608164	0.0688137
TraesCS4A02G346200	0.105487	-0.00385587	-0.164883	0.239909	-0.174594	0.689128	0.777753	-0.661425	0.210625	-0.339195	-0.272025	-0.0978235	-0.279313	0.0977616	-0.241121
TraesCS4A02G365100	-0.167971	-0.233206	-0.0326741	-0.187558	0.0680351	-0.429428	-0.798424	0.774852	-0.218577	0.319592	0.141953	0.000743939	0.534525	-0.0530529	0.200968
TraesCS4A02G365700	0.057303	0.0533813	-0.0474302	0.0338217	-0.106855	0.02305	-0.0221809	-0.124933	-0.171583	0.0367595	0.396233	0.407985	0.534904	0.951176	-0.0413858
TraesCS4A02G368200	0.386561	0.35595	0.20984	0.466634	0.0426017	0.0704774	0.352973	-0.535859	-0.28768	-0.495432	-0.171378	0.108009	-0.340943	-4.37382e-06	0.291597
TraesCS4A02G368500	0.116855	-0.298072	0.0249712	0.263354	0.615628	0.125844	-0.027335	-0.062018	0.0161207	-0.12861	-0.0955609	-0.0919219	-0.0511701	0.0620537	0.0955235
TraesCS4A02G384100	-0.364139	-0.125631	0.216447	-0.182947	-0.268934	0.355784	0.153608	-0.304294	0.423359	0.343794	0.367059	0.762855	0.427742	0.336357	-0.171875
TraesCS4A02G384200	-0.53478	-0.397203	0.209929	-0.0322179	-0.21268	0.231361	0.0626901	-0.22836	0.602899	0.62869	0.547532	0.608606	0.242843	0.080356	0.127208
TraesCS4A02G386400	-0.25809	-0.245548	0.0582793	-0.087872	0.00548476	0.93179	0.638612	-0.570803	0.415431	-0.222653	-0.307256	0.0315195	-0.182578	-0.0190058	-0.389956
TraesCS4A02G388700	0.141592	0.122761	-0.221699	-0.120533	-0.0999117	0.116609	0.178615	-0.0804133	-0.125814	-0.170702	0.00624155	0.0912369	0.271704	0.886697	-0.161849
TraesCS4A02G397700	0.0653425	0.0515869	0.357781	0.187936	0.0702954	-0.226064	-0.408126	0.0140142	-0.305656	0.0808742	0.46443	0.580789	0.576771	0.570331	0.0328942
TraesCS4A02G402400	-0.481249	-0.327555	-0.250257	-0.310706	-0.314825	0.426812	0.507433	-0.254539	0.925736	0.50923	0.0718559	-0.0254695	-0.102364	-0.140162	-0.117915
TraesCS4A02G403200	-0.21889	-0.20382	-0.0166251	-0.210342	-0.0542627	-0.0555515	-0.373896	0.240224	0.0153209	0.452603	0.44616	0.340681	0.850275	0.56725	-0.0882525
TraesCS4A02G404800	-0.190207	0.050247	-0.131597	-0.160359	-0.47202	0.153586	0.301617	-0.227174	0.396664	0.363958	0.493903	0.536554	0.168643	0.444898	-0.154128
TraesCS4A02G405000	0.3333	0.563768	-0.110299	-0.130762	-0.334108	-0.2759	0.101047	-0.0345551	-0.212849	-0.0500873	0.178155	0.367639	0.218194	0.529753	-0.265896
TraesCS4A02G405300	-0.0779698	-0.0152061	-0.118788	-0.155866	-0.272494	-0.0676196	0.0409071	0.0363581	0.310145	0.401498	0.467533	0.541307	0.286397	0.453744	-0.0111264
TraesCS4A02G405400	-0.30452	-0.229889	-0.0642678	-0.145903	-0.167012	-0.252583	-0.23382	0.262539	0.415896	0.661786	0.512147	0.375487	0.260444	0.0708327	0.216529
TraesCS4A02G405500	-0.337822	-0.227569	0.172735	-0.0383785	-0.215118	0.0874235	-0.0267736	-0.0536386	0.376061	0.462711	0.543094	0.694784	0.281287	0.141602	0.0862906
TraesCS4A02G405900	0.373967	0.563752	0.231438	0.189181	-0.327912	-0.233125	0.0557246	-0.301934	-0.47162	-0.250755	0.453953	0.588102	0.068203	0.560866	-0.101483
TraesCS4A02G406900	-0.533011	-0.348457	-0.25669	-0.46355	-0.155615	-0.237242	-0.297908	0.456612	0.577697	0.941654	0.465292	-0.0864207	0.386359	-0.14248	0.016618
TraesCS4A02G409300	-0.307517	-0.0384838	0.311623	-0.0214052	-0.0661852	-0.507775	-0.608799	0.394321	-0.0978126	0.566681	0.777177	0.401783	0.356991	0.018381	0.310523
TraesCS4A02G415900	0.142836	0.0217684	0.260304	0.154362	-0.210292	0.232181	0.0991955	-0.251195	-0.0634896	-0.19792	-0.0504488	0.422326	-0.0413517	0.0611967	0.00381038
TraesCS4A02G428200	0.435682	-0.188659	0.028129	0.442111	0.655234	-0.0605904	-0.15858	0.0743281	-0.231073	-0.31668	-0.304224	-0.269515	-0.136754	-0.151648	0.146898
TraesCS4A02G429100	0.414081	-0.0580374	0.158972	0.372035	0.538266	-0.192111	-0.271011	0.306069	-0.438286	-0.451879	-0.283493	-0.132003	-0.237166	-0.151867	0.116597
TraesCS4A02G429700	-0.17439	-0.345238	0.0361095	-0.0596611	0.596793	0.261381	-0.0760925	-0.00708063	0.084267	-0.0612946	-0.0530281	-0.142291	-0.0478971	-0.169369	-0.132272
TraesCS4A02G434700	-0.331718	-0.296498	-0.0556378	-0.172331	0.117815	0.129516	-0.269623	0.129115	0.141323	0.372982	0.167559	0.0706491	0.767443	0.239938	-0.0202566
TraesCS4A02G456300	-0.260144	0.0437321	0.406434	-0.0870771	-0.281732	-0.269881	-0.328059	0.0320376	-0.0331063	0.482665	0.798968	0.686249	0.383527	0.197906	0.112464
TraesCS4A02G457700	0.185112	0.282411	-0.349791	-0.188659	-0.335716	0.183166	0.608319	-0.383273	0.21502	-0.104145	-0.012273	0.0351559	-0.0481915	0.675387	-0.330449
TraesCS4A02G479100	-0.0226945	-0.236869	0.25324	0.427179	0.132465	-0.401946	-0.717852	0.466384	-0.446836	0.00690111	0.285044	0.13205	-0.0138695	-0.184912	0.507349
TraesCS4A02G486100	-0.547594	-0.469129	-0.0697575	-0.272745	-0.0445562	-0.130937	-0.319594	0.301747	0.552182	0.841686	0.372975	0.0234081	0.460767	-0.129043	0.139255
TraesCS4B02G000500	0.0522856	-0.342338	0.299911	0.372635	0.543251	-0.0359516	-0.288699	0.130583	-0.174623	-0.256684	-0.109588	0.0717879	-0.233897	-0.13412	0.317002
TraesCS4B02G017200	0.575007	0.579798	-0.023855	-0.0254013	-0.179962	0.0965493	0.529099	-0.409304	-0.216237	-0.598939	-0.458795	-0.0333361	-0.343239	0.102431	-0.326743
TraesCS4B02G049800	-0.60203	-0.448622	0.14898	-0.173104	-0.131463	-0.101322	-0.355191	0.179084	0.415401	0.848828	0.757526	0.343402	0.399688	-0.0933622	0.167672
TraesCS4B02G056600	-0.317074	-0.165123	0.198073	0.153176	-0.196182	-0.175977	-0.210385	-0.0534472	0.0883837	0.480884	0.927189	0.425533	0.117151	0.133469	0.192263
TraesCS4B02G058200	-0.307206	-0.16478	0.243221	-0.0322096	-0.176328	-0.243619	-0.451967	0.183969	-0.021319	0.563249	0.871994	0.400548	0.393557	0.141874	0.0478339
TraesCS4B02G059700	-0.0423503	-0.0597955	0.213495	0.17165	-0.138743	0.0963171	-0.0389705	-0.263513	-0.108369	0.118251	0.594782	0.625124	0.54517	0.83189	-0.0237946
TraesCS4B02G064900	0.151305	0.0370299	-0.0504883	0.116049	-0.117872	0.0809312	0.0825611	-0.191086	-0.0993581	-0.0492927	0.340383	0.420726	0.370943	0.847653	-0.0235362
TraesCS4B02G065000	0.0597356	0.0471579	-0.0357817	-0.00104384	-0.179077	0.180153	0.120278	-0.202391	-0.0263623	0.0128947	0.342898	0.512489	0.437637	0.819385	-0.142574
TraesCS4B02G070500	0.25871	0.238083	-0.178935	-0.140823	0.220724	-0.127323	0.0400713	0.0483752	-0.232104	-0.23654	-0.0264985	-0.0442643	0.104041	0.702502	-0.152514
TraesCS4B02G077400	0.015018	-0.187388	-0.0527726	0.181559	0.0430634	0.686714	0.4606	-0.423126	0.087817	-0.379705	-0.229341	0.106689	-0.140924	0.296428	-0.182912
TraesCS4B02G079000	0.332764	0.387097	-0.11537	-0.0767031	-0.226999	-0.0562954	0.163328	-0.155888	-0.222383	-0.162392	0.183378	0.403848	0.31868	0.912503	-0.115662
TraesCS4B02G094800	0.337485	0.216152	0.261109	0.191509	0.0275171	0.467143	0.434814	-0.548691	-0.172678	-0.595232	-0.437474	0.153546	-0.295563	-0.0515276	-0.212876
TraesCS4B02G097200	0.237587	0.127996	0.583536	0.177181	0.587276	-0.126193	-0.238201	-0.211121	-0.353318	-0.259146	0.0678481	0.204763	0.0173975	0.00600727	0.0972039
TraesCS4B02G098000	0.106209	0.161927	-0.257501	-0.225008	-0.235803	-0.0243976	0.0968038	-0.0382373	-0.0280047	0.153729	0.261014	0.219937	0.551366	0.88572	-0.230408
TraesCS4B02G102000	-0.0320225	0.083352	-0.121608	-0.222624	-0.191077	0.0180648	-0.0823112	0.0574747	0.0418923	0.280514	0.210713	0.273423	0.838521	0.647289	-0.267638
TraesCS4B02G106200	0.089205	0.17176	-0.202421	-0.0584635	-0.145302	0.0633587	0.14855	-0.10839	-0.17147	-0.143415	0.143346	0.205133	0.27211	0.906805	-0.0944313
TraesCS4B02G112500	-0.446857	-0.304593	0.512195	0.0355387	-0.142444	0.104504	-0.167983	-0.219714	0.292145	0.550734	0.775687	0.778813	0.351159	0.134977	0.198604
TraesCS4B02G113200	0.75458	0.755708	0.0536251	0.290792	0.100366	-0.224379	0.252218	-0.382153	-0.583128	-0.734608	-0.392597	-0.129824	-0.299465	0.0651334	-0.161718
TraesCS4B02G136200	-0.26125	-0.148107	0.593792	0.0819337	-0.0232496	-0.0117813	-0.348846	-0.0169773	-0.0146475	0.261741	0.447613	0.788891	0.524005	0.277382	0.111865
TraesCS4B02G136300	-0.0490087	0.262323	-0.0479479	-0.0866083	-0.243	0.0211856	0.121716	-0.176363	-0.0545073	0.0420757	0.272932	0.34577	0.330307	0.62918	-0.0208473
TraesCS4B02G161500	0.124133	0.433403	-0.355106	-0.284093	-0.48999	0.497754	0.941184	-0.667708	0.350003	-0.220388	-0.269275	-0.0874261	-0.286579	0.236903	-0.459589
TraesCS4B02G182900	-0.0162231	-0.0873745	-0.1626	-0.148396	-0.034328	-0.0689244	-0.233048	0.304454	-0.170167	0.0469398	0.114802	0.199727	0.448802	0.725443	0.0314465
TraesCS4B02G186200	-0.391353	-0.288339	0.452242	0.0111965	-0.0821165	-0.0678523	-0.418077	0.107494	0.14084	0.519076	0.632103	0.766461	0.526809	0.0996801	0.143865
TraesCS4B02G186300	-0.492306	-0.305294	0.148625	-0.180169	-0.301633	0.38611	0.231053	-0.261307	0.584006	0.449039	0.378624	0.583316	0.154186	0.096593	-0.0380044
TraesCS4B02G187300	-0.286756	-0.249042	0.499252	0.126093	0.0562761	-0.293732	-0.690488	0.264455	-0.207531	0.448476	0.781262	0.648879	0.551832	0.138227	0.277144
TraesCS4B02G188100	-0.433842	-0.268024	-0.0654339	-0.290898	-0.186255	-0.277023	-0.3381	0.398024	0.436687	0.850353	0.646649	0.151414	0.251437	-0.122924	0.0925079
TraesCS4B02G190100	-0.109453	0.0834223	-0.26173	-0.399637	-0.2216	0.0480539	-0.0702281	0.166854	-0.0243259	0.216473	0.248338	0.32185	0.684227	0.775556	-0.272164
TraesCS4B02G193700	-0.574301	-0.479151	-0.000344482	-0.260348	-0.185457	0.130127	-0.140004	0.106065	0.62482	0.809518	0.44045	0.297901	0.471552	-0.0487866	0.0262252
TraesCS4B02G194000	-0.29533	-0.11596	0.666809	0.10251	-0.0946104	0.0668927	-0.231709	-0.138252	-0.0485482	0.197336	0.530945	0.882808	0.311317	0.185918	0.216423
TraesCS4B02G197800	-0.0626785	0.198857	-0.0797155	-0.185954	-0.429435	0.354919	0.370619	-0.417479	0.0946172	0.0698828	0.447726	0.581981	0.406817	0.767762	-0.374781
TraesCS4B02G210100	0.67166	0.955864	-0.214105	-0.0464634	-0.269761	-0.49753	0.167608	-0.0524501	-0.553618	-0.472711	-0.196179	-0.130704	-0.211138	0.190465	-0.195842
TraesCS4B02G218900	0.054777	0.313064	-0.118447	0.121978	-0.287677	-0.315222	-0.0462977	-0.0318657	-0.203862	0.131173	0.668523	0.298959	0.0550982	0.405171	0.0452866
TraesCS4B02G220000	-0.106033	-0.0564942	0.0128934	-0.219113	-0.0956847	0.179268	-0.139559	0.0178793	-0.0119286	0.234453	0.275613	0.539465	0.8364	0.587396	-0.282894
TraesCS4B02G228000	-0.425489	-0.0258793	-0.309355	-0.398929	-0.353859	-0.0802579	0.162663	0.021678	0.62651	0.712782	0.339634	-0.0581164	0.0446121	-0.195381	-0.0138288
TraesCS4B02G228700	0.121548	0.166394	-0.165235	-0.174343	-0.11853	-0.0792647	-0.0581	0.0700909	-0.112983	0.104369	0.232463	0.314505	0.618509	0.865293	-0.249276
TraesCS4B02G253200	-0.305775	-0.256137	0.0310728	0.116506	-0.180285	-0.296363	-0.351628	0.213302	0.196972	0.6633	0.83073	0.294034	0.277743	0.121137	0.242365
TraesCS4B02G253700	-0.0425646	-0.321475	0.218269	0.0575707	0.879412	0.0193282	-0.234841	0.0972099	-0.0168165	-0.116052	-0.180598	-0.214246	-0.0266332	-0.19109	0.114683
TraesCS4B02G265100	0.0508599	0.207846	-0.209323	-0.159614	-0.314623	0.247832	0.210527	-0.207939	-0.0924061	-0.0296978	0.336288	0.48059	0.520761	0.875802	-0.387155
TraesCS4B02G267300	-0.0296386	-0.233552	0.140775	0.183748	0.185759	-0.547413	-0.786242	0.760852	-0.375365	0.146881	0.263559	-0.0152471	0.0362644	-0.225613	0.544897
TraesCS4B02G268700	-0.258845	-0.16065	0.470778	0.128284	-0.231461	0.267593	-0.0178607	-0.283977	0.0662612	0.156582	0.561257	0.898916	0.216788	0.288801	0.100881
TraesCS4B02G268900	-0.398071	-0.328113	-0.126906	-0.218686	-0.173826	0.096676	0.0902545	0.0165419	0.748361	0.654041	0.245298	0.099694	0.185925	-0.134083	0.0547527
TraesCS4B02G271800	0.0323862	0.116987	-0.0881446	-0.0206307	-0.0636339	-0.00222247	-0.0479754	-0.0983576	-0.198209	0.0454509	0.418528	0.39743	0.602712	0.949858	-0.131527
TraesCS4B02G271900	-0.0140001	-0.00427893	-0.0852836	-0.075474	-0.0100904	0.0921346	-0.0514595	-0.071554	-0.116474	0.0867471	0.331696	0.353646	0.666217	0.938596	-0.152917
TraesCS4B02G278500	0.269704	-0.0851561	0.413457	0.131622	0.270722	0.294803	0.171041	-0.324552	0.00498453	-0.360192	-0.413516	0.147817	-0.289323	-0.201669	-0.0548021
TraesCS4B02G286600	0.199342	0.211225	-0.0947426	-0.0860906	-0.145404	0.0195454	0.0549603	-0.122804	-0.178702	-0.0508553	0.235089	0.384179	0.528584	0.908067	-0.2636
TraesCS4B02G287100	-0.251146	-0.108321	0.632776	0.114119	-0.170383	0.0145215	-0.331514	-0.110363	-0.0894089	0.240573	0.624675	0.932691	0.401434	0.205995	0.103529
TraesCS4B02G287600	-0.314603	-0.217181	0.097129	-0.0346743	-0.0322066	-0.171953	-0.258031	0.164546	0.321094	0.65044	0.563581	0.0670916	0.245561	-0.0843671	0.118684
TraesCS4B02G292300	0.607406	0.253251	0.0590411	0.190531	0.306798	-0.0796697	-0.0587452	0.0312453	-0.486335	-0.640178	-0.541434	-0.17815	-0.247089	-0.0754098	-0.106463
TraesCS4B02G297000	-0.185136	-0.101347	-0.148577	-0.0290128	-0.180683	-0.208871	-0.270744	0.216607	-0.00944847	0.431139	0.815323	0.398397	0.419119	0.595712	0.0427825
TraesCS4B02G297100	-0.1865	-0.144589	0.00391074	0.183966	-0.212611	-0.0859637	-0.108896	-0.0850454	0.109371	0.390978	0.842578	0.560034	0.256504	0.492861	0.21177
TraesCS4B02G299800	-0.360042	-0.186266	0.0588602	-0.00607658	-0.223574	0.153741	-0.000667206	-0.136292	0.251676	0.451077	0.7117	0.244944	0.0763412	0.0248197	-0.050579
TraesCS4B02G303500	0.0698912	-0.0894564	0.352107	0.47253	0.372472	0.377811	0.271467	-0.567693	-0.1421	-0.390995	-0.120273	0.117755	-0.0395251	0.233238	0.130281
TraesCS4B02G304600	-0.249478	-0.141043	-0.0420633	-0.149199	-0.329278	-0.00945214	-0.0370779	-0.00877645	0.372017	0.609176	0.670636	0.600653	0.455252	0.450642	-0.062776
TraesCS4B02G304800	0.455554	0.487899	-0.0885204	-0.080817	-0.269678	-0.345822	-0.064483	0.116528	-0.347568	-0.094611	0.249935	0.423864	0.247545	0.687105	-0.120477
TraesCS4B02G304900	0.211117	0.293943	-0.0339393	-0.0491423	-0.227578	-0.33258	-0.120893	0.0550285	-0.143145	0.194677	0.469095	0.531776	0.414473	0.610419	-0.0588806
TraesCS4B02G305000	-0.0740899	0.0262751	0.148606	-0.0354126	-0.197799	-0.160375	-0.245524	0.121154	-0.0101225	0.383402	0.574025	0.708458	0.594403	0.508349	0.0115677
TraesCS4B02G305100	-0.154906	-0.0517125	-0.0631991	-0.0845348	-0.256051	-0.199007	-0.175138	0.152533	0.156988	0.466827	0.636786	0.596658	0.418835	0.492548	0.0807185
TraesCS4B02G305200	0.0456043	0.0682027	-0.218997	-0.177795	-0.27349	-0.352428	-0.210572	0.279883	0.0944153	0.479878	0.558035	0.411451	0.441643	0.42139	0.00272107
TraesCS4B02G305400	0.430894	0.71372	0.137499	0.0454111	-0.384469	-0.248171	0.126292	-0.282352	-0.465451	-0.294899	0.295974	0.546012	0.0916625	0.55505	-0.196169
TraesCS4B02G309100	-0.0281595	0.274338	0.0397822	-0.0162149	-0.172527	-0.645288	-0.489081	0.473591	-0.303112	0.278112	0.547657	0.123586	-0.00656658	-0.10026	0.27327
TraesCS4B02G309200	0.180704	-0.045027	0.481703	0.371588	0.552085	-0.114483	-0.203184	-0.172284	-0.336476	-0.334956	-0.160558	0.0522507	-0.161184	-0.281729	0.140089
TraesCS4B02G318000	0.556089	0.958827	-0.2302	-0.0854912	-0.292479	-0.391966	0.278419	-0.162159	-0.429847	-0.42846	-0.264443	-0.202566	-0.228586	0.0534387	-0.23754
TraesCS4B02G335300	0.0220727	-0.176994	0.100129	0.0151097	0.674899	-0.220112	-0.380665	0.378556	-0.220022	-0.203339	-0.212769	-0.278129	-0.137932	-0.19322	0.276391
TraesCS4B02G342500	-0.0244175	-0.1166	-0.193251	0.0837301	-0.152678	-0.508891	-0.359201	0.357974	-0.00933106	0.443052	0.469448	0.0266982	0.0766178	-0.0345188	0.313568
TraesCS4B02G344200	0.344811	0.437008	-0.25024	-0.114556	-0.250312	-0.134807	0.153714	-0.0617227	-0.268544	-0.173286	0.122207	0.174415	0.274684	0.875937	-0.243768
TraesCS4B02G356600	-0.286933	-0.132267	0.0439445	-0.0615711	-0.17163	-0.331489	-0.482796	0.295782	-0.0520212	0.581639	0.909633	0.352083	0.468207	0.238229	0.079432
TraesCS4D02G000100	-0.484548	-0.33988	-0.228923	-0.302472	-0.311056	0.478798	0.494157	-0.245496	0.927241	0.496745	0.0746483	0.0093307	-0.0817851	-0.172023	-0.140123
TraesCS4D02G000800	-0.137596	-0.508864	-0.119819	0.0814686	0.411994	0.53613	0.268162	-0.221968	0.328168	-0.0649366	-0.309814	-0.314361	-0.148827	-0.168833	-0.163985
TraesCS4D02G002100	-0.0192087	-0.0444979	-0.0158532	0.027414	-0.134772	-0.367608	-0.45539	0.25532	-0.195264	0.372099	0.716226	0.517635	0.561155	0.500063	0.223883
TraesCS4D02G013400	0.560623	0.691227	-0.193914	-0.0833143	-0.326078	-0.456275	0.064969	0.0765192	-0.398555	-0.236872	0.0585774	0.151078	-0.106851	0.342696	-0.204452
TraesCS4D02G016600	0.355751	-0.0625708	0.0571085	-0.0305519	0.60436	0.168765	0.0267803	-0.0200443	-0.162991	-0.460897	-0.564679	-0.25906	-0.10567	-0.176677	-0.262953
TraesCS4D02G018100	0.863025	0.640979	-0.0424287	0.32391	0.0240799	-0.389	0.0779338	-0.123394	-0.587371	-0.583154	-0.253206	-0.0568813	-0.239297	0.127436	-0.0193087
TraesCS4D02G028300	-0.309214	-0.121379	-0.128262	-0.258336	-0.288828	-0.277657	-0.314044	0.357613	0.120897	0.619932	0.774195	0.148855	0.236643	0.139736	0.00373685
TraesCS4D02G032500	0.443751	0.0554005	-0.131907	0.160436	0.484742	-0.332006	-0.294333	0.472543	-0.432582	-0.363373	-0.335001	-0.373443	-0.15738	-0.0557592	0.264354
TraesCS4D02G050000	-0.457261	-0.216285	-0.160774	-0.29679	-0.367112	0.479358	0.331124	-0.142138	0.505301	0.327509	0.0793382	-0.0446953	0.0133223	0.0333705	-0.156719
TraesCS4D02G050200	-0.633647	-0.517352	0.0765705	-0.168319	-0.111409	-0.0345471	-0.239122	0.133735	0.556666	0.831998	0.625127	0.301224	0.273485	-0.174352	0.248004
TraesCS4D02G054100	-0.323045	-0.0693826	0.267045	-0.274019	-0.238918	-0.286023	-0.467012	0.319311	0.101398	0.649185	0.692784	0.592038	0.542811	0.233571	0.0523036
TraesCS4D02G054600	0.183915	0.186758	0.524862	0.332381	-0.101868	0.457196	0.466585	-0.703003	-0.0532941	-0.516857	-0.285733	0.336864	-0.344086	-0.117384	-0.133301
TraesCS4D02G055700	-0.00391954	-0.0748954	-0.22035	-0.169862	-0.0569796	0.179153	0.0245494	0.0241857	0.00166545	0.0861166	0.136107	0.244067	0.594696	0.864781	-0.145327
TraesCS4D02G056900	-0.331342	-0.155955	0.0836679	0.00191327	-0.223549	-0.197898	-0.207334	0.0607754	0.199603	0.59613	0.881616	0.272762	0.117934	0.0580852	0.100158
TraesCS4D02G058200	-0.200295	-0.0612061	0.0935078	-0.0926505	-0.151833	-0.340315	-0.475426	0.347152	-0.15488	0.441475	0.747366	0.21804	0.261363	0.0735083	0.0171792
TraesCS4D02G063500	0.00356631	-0.0354638	0.0176341	-0.0317312	-0.154173	0.228482	0.062312	-0.168007	-0.00902148	0.0683512	0.337782	0.575259	0.571234	0.872978	-0.0978225
TraesCS4D02G063900	-0.13276	-0.120089	0.196034	0.140735	-0.183197	0.177867	-0.0317336	-0.237329	-0.0389849	0.110642	0.570369	0.711223	0.464281	0.762186	0.0135064
TraesCS4D02G085000	-0.212598	-0.0793862	-0.168845	-0.359156	-0.05584	0.833055	0.665465	-0.444947	0.433262	-0.194578	-0.39391	-0.0488362	-0.21497	-0.0535257	-0.444459
TraesCS4D02G092900	0.308031	0.0667121	-0.114344	-0.0615024	0.156124	0.449077	0.394474	-0.325164	-0.0430908	-0.465569	-0.547708	-0.172663	-0.0681291	-0.0216874	-0.508859
TraesCS4D02G098600	0.219937	0.329866	-0.194744	-0.133986	-0.186881	0.0660954	0.154978	-0.140333	-0.204894	-0.129815	0.0345596	0.285125	0.561344	0.864192	-0.332308
TraesCS4D02G102900	0.0539366	0.107161	-0.184647	-0.0510834	-0.153495	0.173032	0.209469	-0.187812	-0.105066	-0.129991	0.143349	0.249915	0.312397	0.924758	-0.14133
TraesCS4D02G105300	-0.0967579	0.0959117	-0.16936	-0.224008	-0.225596	-0.183683	-0.286265	0.385227	-0.120728	0.181276	0.156665	0.0711119	0.182559	0.165997	0.111138
TraesCS4D02G113700	-0.454584	-0.525425	0.126758	0.130445	0.0359296	-0.0540119	-0.427039	0.218998	0.19845	0.480599	0.461869	0.168889	0.301054	-0.0882211	0.448611
TraesCS4D02G130300	-0.485842	-0.334665	-0.220816	-0.334427	-0.283236	0.462361	0.438291	-0.213949	0.898276	0.489417	0.0685102	0.00237269	0.00240075	-0.120209	-0.154723
TraesCS4D02G131100	-0.238882	0.012183	-0.0226408	-0.174488	-0.274379	0.000509348	-0.145274	0.0312957	0.041347	0.403857	0.612844	0.547092	0.667955	0.688618	-0.0811223
TraesCS4D02G148800	-0.12126	-0.363688	0.0776721	-0.0662905	0.142571	-0.0529827	-0.45826	0.404884	0.0354605	0.268621	-0.0236424	0.21785	0.52561	-0.0405025	0.0855338
TraesCS4D02G153100	-0.156835	-0.0565059	0.0085728	-0.0526041	-0.183687	0.608565	0.811664	-0.65546	0.557649	-0.0718625	-0.238158	-0.0542271	-0.346609	-0.0584847	-0.361581
TraesCS4D02G163100	0.10498	-0.0679042	0.60408	0.59892	0.202586	0.0866022	0.0477208	-0.307599	-0.229821	-0.377254	-0.0900719	0.143297	-0.313079	-0.23913	0.123249
TraesCS4D02G163900	-0.138147	-0.015716	-0.0569715	-0.150952	-0.175528	0.570852	0.739465	-0.544458	0.46781	-0.144733	-0.295163	-0.0844951	-0.332169	-0.0930356	-0.371149
TraesCS4D02G167300	-0.181062	-0.147043	-0.0414981	-0.0429319	-0.145039	0.780942	0.818917	-0.661158	0.513822	-0.168399	-0.303394	-0.0448154	-0.298867	-0.00489919	-0.392291
TraesCS4D02G169300	0.55448	0.385	0.0625518	0.585084	0.0838634	-0.272406	0.134057	-0.228267	-0.457711	-0.539225	-0.285138	-0.0929212	-0.30083	-0.0436576	0.0628783
TraesCS4D02G172600	-0.434191	-0.263645	0.47835	-0.0411575	-0.160994	0.0209706	-0.244465	-0.112677	0.196584	0.591324	0.834217	0.669961	0.484694	0.246952	0.046883
TraesCS4D02G173100	-0.576885	-0.494919	0.114683	-0.22503	-0.0646915	-0.270674	-0.467772	0.380532	0.452634	0.917983	0.639405	0.192442	0.379888	-0.159863	0.242108
TraesCS4D02G181100	-0.17715	-0.128257	0.00756377	0.153985	-0.138175	-0.1312	-0.158314	-0.0254163	0.069248	0.406262	0.70601	0.352021	0.329709	0.427185	0.352797
TraesCS4D02G186900	-0.575914	-0.483632	-0.327907	-0.349789	-0.238031	0.0589041	-0.0753761	0.239449	0.668334	0.778126	0.298968	-0.00570724	0.292002	-0.170902	-0.0200919
TraesCS4D02G187300	-0.451153	-0.421968	0.149645	-0.109211	-0.0017965	-0.111617	-0.483191	0.351115	0.252309	0.655144	0.518678	0.508371	0.61063	0.0414788	0.20272
TraesCS4D02G187500	-0.511459	-0.390049	0.367897	-0.0528501	-0.134086	0.0651261	-0.26085	0.0354557	0.365531	0.632046	0.672644	0.74413	0.40774	0.0948577	0.154526
TraesCS4D02G188600	-0.47984	-0.254602	0.425713	-0.0582985	-0.249727	0.0141169	-0.237152	-0.0791846	0.240396	0.603006	0.83569	0.82307	0.491861	0.287503	0.114423
TraesCS4D02G189700	0.144758	0.143672	-0.0685056	-0.00663912	-0.10769	-0.266892	-0.190608	0.19785	-0.240607	0.0303265	0.278621	0.3116	0.382444	0.720587	0.117734
TraesCS4D02G190100	0.237508	0.166683	-0.152579	-0.0825969	-0.123394	0.0719079	0.178318	-0.126717	-0.129488	-0.160997	0.0412168	0.194852	0.263767	0.886416	-0.166974
TraesCS4D02G191600	0.123089	0.243186	-0.204039	-0.122657	-0.245445	0.196048	0.29437	-0.242673	-0.0854705	-0.123929	0.0832509	0.264741	0.413295	0.886576	-0.304409
TraesCS4D02G194700	-0.514278	-0.478938	-0.0697433	-0.135597	-0.189317	0.111068	-0.175038	0.127036	0.509795	0.781071	0.518324	0.322463	0.608472	0.0815913	-0.0391179
TraesCS4D02G194900	-0.284627	-0.0462872	0.536767	0.0240761	-0.229546	0.106018	-0.125513	-0.151711	-0.0137376	0.174912	0.511205	0.904084	0.296206	0.312604	0.128306
TraesCS4D02G195600	-0.231269	-0.0256563	-0.0927237	-0.0849399	-0.26778	-0.265015	-0.181253	0.13962	0.100582	0.532946	0.864309	0.309667	0.255486	0.428858	0.0761146
TraesCS4D02G198600	-0.227919	-0.0494593	-0.00817607	-0.158963	-0.239583	0.169961	-0.0389932	-0.096737	0.072021	0.346522	0.61537	0.621872	0.755646	0.810875	-0.228834
TraesCS4D02G202800	0.30025	0.261589	-0.168623	0.0370936	-0.111608	-0.0699607	0.027436	-0.080457	-0.299875	-0.124314	0.219328	0.285577	0.492346	0.912526	-0.152405
TraesCS4D02G209000	-0.31189	-0.272256	-0.185368	-0.147855	-0.00308754	0.890785	0.588454	-0.44722	0.444905	-0.0978016	-0.157031	0.00145523	-0.0261739	0.234536	-0.31166
TraesCS4D02G213400	0.0933959	-0.057428	0.430796	0.255006	0.76088	-0.0331049	-0.248849	-0.121739	-0.325675	-0.388188	-0.12964	0.0534343	-0.00446678	0.0550992	0.190486
TraesCS4D02G219100	-0.234238	-0.0519076	-0.122403	0.143675	-0.293958	-0.0413689	-0.0275056	-0.0608146	0.0707907	0.33208	0.806546	0.399933	0.155648	0.391855	0.109055
TraesCS4D02G227300	-0.0702658	-0.11783	-0.0517022	0.0347285	0.0595001	0.181871	0.0227562	-0.103235	-0.0842171	-0.0327404	0.111373	0.20038	0.428101	0.757881	0.0291648
TraesCS4D02G228500	0.524631	0.612709	-0.202346	0.0484841	-0.25372	-0.201823	0.499051	-0.370003	-0.0920185	-0.268752	-0.176075	-0.107073	-0.228359	0.25803	-0.327397
TraesCS4D02G228700	0.255143	-0.0720073	0.464213	0.558816	0.242363	-0.153816	-0.152455	-0.167008	-0.383039	-0.321588	-0.0830763	0.125178	-0.252689	-0.0222058	0.333245
TraesCS4D02G229900	0.134979	0.121911	-0.21721	-0.140527	-0.136407	0.0587505	0.0535339	-0.00696771	-0.11916	-0.00659039	0.134187	0.253075	0.570305	0.92792	-0.23442
TraesCS4D02G241300	-0.211938	-0.137336	0.123717	-0.0910526	-0.156772	0.741289	0.755066	-0.616952	0.579938	-0.06254	-0.236616	0.0389073	-0.29611	-0.107297	-0.340266
TraesCS4D02G248000	-0.219677	-0.20415	0.452759	0.237772	0.0757078	-0.326199	-0.591217	0.258483	-0.149896	0.254778	0.404967	0.3479	0.219813	-0.0259971	0.566576
TraesCS4D02G250800	-0.112749	-0.179304	0.088995	0.128084	0.079377	-0.265666	-0.561791	0.410297	-0.352062	0.0714442	0.281873	0.262704	0.379734	0.427881	0.471759
TraesCS4D02G254500	0.124455	0.190573	-0.00687745	0.00565048	-0.217245	-0.142249	-0.0908767	-0.00636924	-0.112734	0.144829	0.489246	0.659247	0.407106	0.625235	-0.0365235
TraesCS4D02G262100	0.882782	0.325003	-0.0664395	0.30474	0.235887	-0.46902	-0.170888	0.230768	-0.568934	-0.474879	-0.284	-0.232397	-0.202898	0.0438569	0.169259
TraesCS4D02G265000	0.157023	0.22032	-0.231164	-0.115052	-0.230034	0.174099	0.19033	-0.198263	-0.119189	-0.0601823	0.266956	0.417276	0.542635	0.913814	-0.362264
TraesCS4D02G266900	-0.0812164	-0.135391	0.0622873	0.0482226	0.077663	-0.625895	-0.781783	0.738131	-0.390073	0.144095	0.273564	-0.0201603	-0.0188489	-0.201221	0.468728
TraesCS4D02G268000	-0.337256	-0.242733	0.429816	-0.0224519	-0.160803	0.269147	-0.0720603	-0.148409	0.162989	0.257791	0.486008	0.857875	0.259712	0.223455	0.0831821
TraesCS4D02G269300	-0.301421	-0.490509	0.303424	-0.110374	0.493174	0.300553	-0.066473	0.0805545	0.182	-0.0933132	-0.401844	-0.203573	-0.148427	-0.350992	0.0567243
TraesCS4D02G270000	0.103906	0.130886	-0.180486	-0.104445	-0.154805	0.130834	0.166938	-0.147263	-0.11202	-0.0900123	0.150671	0.265132	0.399798	0.950645	-0.188105
TraesCS4D02G270900	-0.0418372	0.0230216	-0.0582005	-0.00215534	-0.0358677	-0.0273558	-0.130386	-0.0454477	-0.164154	0.138724	0.512963	0.417285	0.639242	0.920221	-0.0766475
TraesCS4D02G271100	-0.173025	-0.111339	0.00472339	0.0143989	-0.028479	0.00731638	-0.205849	-0.0431481	-0.106718	0.263247	0.638966	0.458476	0.708702	0.826557	-0.0396025
TraesCS4D02G282600	0.220219	-0.131196	0.178984	0.12106	0.641867	-0.0117261	-0.21861	0.0264372	-0.283434	-0.283021	-0.0574567	0.0187377	0.160742	0.467933	-0.0131108
TraesCS4D02G285100	0.173805	-0.205842	0.13302	0.239383	0.578599	-0.397385	-0.613895	0.645016	-0.405785	-0.234254	-0.343165	-0.285491	-0.186067	-0.356639	0.448913
TraesCS4D02G285600	-0.634276	-0.482564	-0.129664	-0.402166	-0.221969	-0.0416055	-0.185331	0.284921	0.699707	0.974824	0.545294	0.129757	0.385969	-0.0620869	0.0125471
TraesCS4D02G290900	0.480076	-0.182342	0.0757612	0.538908	0.489911	-0.144485	-0.252163	0.207701	-0.401253	-0.46658	-0.482429	-0.353133	-0.232398	-0.257294	0.202029
TraesCS4D02G293200	0.420357	0.137923	0.231342	0.248483	0.114873	0.420152	0.560861	-0.592225	0.00209065	-0.503686	-0.47526	-0.0421633	-0.227175	0.0161863	-0.39234
TraesCS4D02G296000	-0.243827	-0.184503	-0.0110703	0.184755	-0.210019	-0.0318992	-0.0382533	-0.133293	0.202309	0.420269	0.82216	0.496217	0.203696	0.446337	0.225413
TraesCS4D02G298700	-0.42408	-0.255638	0.0888131	0.026266	-0.240516	0.0831401	-0.0673638	-0.123522	0.278353	0.538795	0.853517	0.325885	0.129423	0.0630032	0.051912
TraesCS4D02G301800	0.0838887	0.171981	0.0111543	-0.128861	-0.0233747	0.265499	0.301706	-0.135653	-0.0871656	-0.525795	-0.683137	-0.344252	-0.526737	-0.467891	-0.177079
TraesCS4D02G302800	-0.16273	0.0281844	-0.0791258	-0.158194	-0.412057	0.0770993	0.209826	-0.157843	0.353198	0.393345	0.545975	0.598454	0.248531	0.528823	-0.0993845
TraesCS4D02G303000	0.155806	0.206379	-0.125025	-0.0512501	-0.220256	-0.288995	-0.135487	0.112708	-0.0836037	0.203903	0.459252	0.506806	0.429651	0.654149	-0.0480606
TraesCS4D02G303100	-0.0738378	-0.0248927	0.135488	0.119143	-0.212805	-0.169565	-0.161885	-0.00515547	0.0260128	0.303517	0.645343	0.685542	0.289549	0.392005	0.135014
TraesCS4D02G303200	-0.269221	-0.157963	-0.155839	-0.120195	-0.26779	-0.017035	0.0433509	0.00849247	0.442408	0.560763	0.58936	0.502313	0.272181	0.358634	0.043859
TraesCS4D02G303300	-0.28889	-0.136894	-0.00323104	-0.166868	-0.266977	-0.16036	-0.188963	0.178502	0.293255	0.591436	0.64393	0.611688	0.410595	0.314933	0.0115197
TraesCS4D02G303400	-0.298336	-0.17459	-0.231196	-0.186918	-0.287612	-0.00660488	0.122173	1.96938e-05	0.576071	0.610215	0.481396	0.277995	0.0937951	0.0972668	0.0536072
TraesCS4D02G303600	0.429125	0.544709	0.227671	0.113361	-0.289006	-0.250683	-0.0199185	-0.173405	-0.480175	-0.289955	0.288911	0.611216	0.124055	0.599196	-0.0932947
TraesCS4D02G303700	-0.123029	-0.120223	0.261285	0.257975	-0.0745023	-0.394028	-0.547506	0.203903	-0.220906	0.328232	0.808494	0.595957	0.380275	0.310917	0.327653
TraesCS4D02G309000	0.0585582	0.27311	-0.288736	-0.210819	-0.277123	0.478184	0.860214	-0.572473	0.407876	-0.180919	-0.343627	-0.196429	-0.324607	0.103112	-0.491435
TraesCS4D02G313000	-0.0791901	-0.186428	-0.137109	-0.0919132	0.0401848	-0.516333	-0.787902	0.903474	-0.300542	0.254704	0.196696	-0.022412	0.281163	-0.107216	0.330626
TraesCS4D02G313100	-0.130502	-0.171432	0.239688	0.171666	-0.0297217	-0.359665	-0.675092	0.407312	-0.306138	0.135119	0.369509	0.30597	0.196143	-0.0495788	0.211879
TraesCS4D02G313300	-0.157855	-0.177029	0.177746	0.0509191	-0.0286684	-0.308335	-0.694321	0.457701	-0.243405	0.277591	0.390594	0.402928	0.561091	0.0913888	0.147792
TraesCS4D02G322900	0.117038	0.402993	-0.307343	-0.15037	-0.64684	0.0217809	0.296829	-0.216727	-0.0237243	-0.0570139	0.21128	0.196169	0.0570189	0.33185	-0.36858
TraesCS4D02G325800	0.530683	0.615214	-0.182504	-0.125388	-0.3118	0.0659195	0.382341	-0.330244	-0.205717	-0.346487	-0.150464	0.228077	0.228631	0.49786	-0.456597
TraesCS4D02G346000	-0.22016	0.065247	-0.065064	-0.26114	-0.171137	0.292908	0.228661	-0.209118	0.325047	0.263635	0.176054	0.272676	0.484716	0.361045	-0.305
TraesCS4D02G350000	-0.374638	-0.299899	-0.157554	-0.278356	-0.0624594	0.932209	0.59779	-0.442214	0.488451	-0.0765967	-0.248437	-0.00782561	-0.0512175	0.0175012	-0.432306
TraesCS4D02G350300	-0.245055	-0.0401995	-0.143975	-0.190369	-0.292371	-0.173339	-0.236907	0.229263	0.017068	0.469225	0.793821	0.378826	0.416579	0.481251	-0.0220159
TraesCS4D02G355700	-0.490203	-0.360606	-0.254374	-0.307165	-0.276402	0.357556	0.385824	-0.136984	0.931736	0.590309	0.117917	-0.0227271	-0.0183746	-0.174676	-0.0825058
TraesCS5A02G033900	-0.390563	-0.144851	-0.228447	-0.402438	-0.291451	0.205295	0.347742	-0.141268	0.738605	0.610018	0.0762768	-0.0519333	0.148386	-0.0554506	-0.219112
TraesCS5A02G049600	-0.559341	-0.427128	0.0153847	-0.142105	-0.325104	0.124838	0.0319781	-0.103458	0.690889	0.832299	0.692878	0.337719	0.212925	-0.0554529	0.00769801
TraesCS5A02G050600	0.14073	0.219459	0.0731308	-0.0644685	0.133236	-0.0266893	0.214629	-0.0886414	-0.0460655	-0.275921	-0.481743	-0.368033	-0.453174	-0.396013	-0.129289
TraesCS5A02G057100	0.231828	0.344882	-0.139136	-0.0571693	-0.246037	-0.63503	-0.453324	0.410501	-0.362803	0.232841	0.513644	0.352917	0.456502	0.454966	0.0710536
TraesCS5A02G065200	0.232185	-0.331266	0.128319	0.295321	0.645238	0.30079	0.143617	-0.225831	0.017422	-0.352025	-0.364445	-0.283335	-0.251261	-0.127926	0.0364648
TraesCS5A02G070300	-0.113055	-0.264223	0.245232	0.165237	0.376923	0.0937795	-0.251115	0.0217734	-0.146866	-0.0491447	0.226664	0.138836	-0.104972	-0.141265	0.218549
TraesCS5A02G090000	0.0868413	0.574296	-0.394268	-0.413395	-0.313685	-0.388738	-0.131815	0.281994	-0.240777	0.118497	0.091437	-0.138975	0.265145	0.104009	-0.247602
TraesCS5A02G093000	-0.51741	-0.34703	-0.177302	-0.307465	-0.281506	-0.0131302	0.0124907	0.147927	0.736807	0.846239	0.47974	0.118278	0.101904	-0.132351	0.0719465
TraesCS5A02G093600	-0.222301	-0.235152	0.0173922	-0.141645	0.107367	-0.174153	-0.461565	0.290651	0.127243	0.547053	0.289648	0.205272	0.79841	0.095196	-0.0560768
TraesCS5A02G102600	-0.415956	-0.218974	-0.0547964	-0.0855211	-0.335413	-0.00257189	-0.00392588	-0.0468559	0.444345	0.685921	0.837008	0.315339	0.244365	0.207346	-0.0605042
TraesCS5A02G103200	-0.0239441	0.159254	0.0824383	-0.1163	-0.225235	-0.381032	-0.439223	0.274255	-0.267109	0.305989	0.651511	0.56048	0.554633	0.507909	0.00283457
TraesCS5A02G115100	-0.37725	-0.13206	0.137395	-0.0548349	-0.205888	-0.30925	-0.392424	0.255602	0.141578	0.655456	0.86887	0.392376	0.261223	0.0247497	0.199297
TraesCS5A02G117500	0.15499	0.143937	-0.0145873	-0.0964734	0.0794679	0.326229	0.50924	-0.534017	0.118637	-0.351268	-0.317418	0.0369481	-0.272427	0.0396301	-0.0647038
TraesCS5A02G118200	-0.463573	-0.318236	-0.248398	-0.319829	-0.315789	0.434014	0.501272	-0.247806	0.930248	0.509725	0.0689269	0.00027808	-0.109145	-0.159293	-0.127039
TraesCS5A02G129500	-0.373352	-0.247672	0.241848	0.0719259	-0.13062	-0.122445	-0.259365	-0.0290443	0.188318	0.590266	0.912773	0.390371	0.236043	0.0838145	0.166591
TraesCS5A02G132400	-0.580776	-0.340062	0.166068	-0.380639	-0.238159	0.0366981	-0.248218	0.248369	0.337267	0.667451	0.558418	0.463807	0.349319	0.00659947	0.0509721
TraesCS5A02G134300	0.21944	0.348517	0.217791	0.240874	0.0476166	0.202213	0.362687	-0.506873	-0.222646	-0.548583	-0.389461	-0.181512	-0.362374	-0.301425	-0.130087
TraesCS5A02G139900	0.0620495	-0.220364	0.450486	0.113654	0.80882	-0.0989142	-0.471664	0.246671	-0.295465	-0.21852	-0.172376	-0.0353271	0.0287169	-0.171688	0.307547
TraesCS5A02G141700	0.0448668	-0.0453141	-0.192904	-0.117762	0.1047	-0.498284	-0.576073	0.786211	-0.29911	0.148033	0.133719	-0.097498	0.241816	0.156855	0.295707
TraesCS5A02G147700	-0.174478	0.0795878	-0.0192533	-0.159544	-0.310411	0.283343	0.153412	-0.14883	0.058642	0.0958941	0.315919	0.618409	0.51754	0.758292	-0.18315
TraesCS5A02G148100	-0.465001	-0.292105	0.111819	-0.166445	-0.182722	0.0986938	-0.183745	0.0137371	0.207388	0.540341	0.644707	0.590562	0.642959	0.578656	0.00573666
TraesCS5A02G150800	0.39515	0.372951	0.191678	0.0908752	0.154032	-0.608118	-0.329667	0.344097	-0.533067	-0.404938	-0.343767	-0.255268	-0.439483	-0.355621	0.398655
TraesCS5A02G153700	-0.115611	-0.0874166	-0.0377685	0.211529	-0.177772	-0.15612	-0.100259	-0.0469357	0.0278563	0.323301	0.774452	0.30107	0.169982	0.416209	0.263373
TraesCS5A02G171800	0.0877896	0.128819	-0.237554	-0.121362	0.0216368	-0.58663	-0.546653	0.793898	-0.402651	0.0317097	0.090883	-0.123442	-0.00956265	0.014437	0.241272
TraesCS5A02G180600	-0.26541	-0.116121	-0.028235	0.00835538	-0.361406	0.0456849	0.00250455	-0.100612	0.229082	0.4703	0.780887	0.607154	0.312502	0.457077	0.0378478
TraesCS5A02G190700	-0.377064	-0.331643	-0.131614	-0.2387	-0.204031	0.141984	-0.0922056	0.213578	0.445035	0.552041	0.378342	0.276898	0.40334	0.272614	-0.0665465
TraesCS5A02G192100	-0.0443078	0.255383	0.0328204	-0.0686472	-0.2522	-0.0506413	0.00821911	-0.123737	-0.165179	0.12687	0.431969	0.35615	0.509968	0.695614	-0.101627
TraesCS5A02G198400	-0.0954619	-0.0554965	0.0380566	0.143081	-0.0414539	-0.502956	-0.6451	0.452814	-0.391891	0.258378	0.721496	0.280064	0.218648	0.125137	0.395606
TraesCS5A02G201200	-0.106247	-0.202861	0.159774	-0.00181408	-0.0694581	0.0404602	-0.233922	0.126499	0.0163074	0.226755	0.262111	0.59698	0.615199	0.663152	0.0909855
TraesCS5A02G203900	-0.0900833	-0.284114	0.136496	0.185167	0.191785	0.0956384	-0.372043	0.198009	-0.110505	0.149436	0.0973427	0.183956	0.579368	0.104857	0.0486586
TraesCS5A02G205500	0.0653133	0.12181	-0.0643389	-0.0842691	-0.246879	0.136094	0.115281	-0.183644	-0.0564093	0.0158567	0.298979	0.494157	0.517719	0.95941	-0.210643
TraesCS5A02G215200	-0.0498849	0.102839	-0.141832	-0.0503248	-0.271194	0.00697266	-0.0180032	-0.140473	-0.0809364	0.221445	0.586642	0.479968	0.646733	0.779655	-0.117409
TraesCS5A02G220200	-0.413293	-0.445619	-0.0808798	-0.189797	0.101882	-0.106456	-0.360392	0.377112	0.452078	0.775218	0.473698	0.0283801	0.510307	0.0511579	0.0520772
TraesCS5A02G225300	-0.0686471	0.109218	0.0123513	-0.335223	-0.342246	-0.452714	-0.416775	0.432703	0.0778384	0.563256	0.420001	0.414596	0.45072	0.11255	-0.0804276
TraesCS5A02G226100	-0.295855	-0.332747	-0.182129	-0.271883	-0.168805	0.0511874	-0.0596975	0.115106	0.528892	0.682229	0.253159	0.187717	0.646625	0.281237	-0.109174
TraesCS5A02G228900	-0.0952774	-0.501786	0.176335	0.16376	0.752184	0.141786	-0.0705195	-0.0303919	0.232795	0.00253276	-0.307092	-0.281396	-0.0946881	-0.333474	0.0873661
TraesCS5A02G232400	-0.297842	-0.216802	-0.170093	-0.161259	-0.229183	0.486494	0.302176	-0.248106	0.314323	0.137144	0.238194	0.324414	0.304471	0.663428	-0.13251
TraesCS5A02G234200	-0.213748	-0.0325352	-0.113864	-0.124869	-0.268465	-0.456881	-0.254186	0.283086	0.281735	0.7125	0.578175	2.39757e-05	0.188998	-0.0507308	0.125232
TraesCS5A02G235300	-0.344851	-0.0204626	-0.245054	-0.444464	-0.333794	-0.293485	-0.251962	0.386234	0.33431	0.785509	0.599663	0.0771828	0.448499	0.163222	-0.088359
TraesCS5A02G238000	0.554965	0.775389	-0.324184	-0.103032	-0.221452	-0.579403	0.00185202	0.213189	-0.465278	-0.344898	-0.312889	-0.325235	-0.23614	-0.0754821	-0.0966082
TraesCS5A02G238400	-0.295383	-0.267611	0.166609	0.23124	-0.0604835	-0.00702499	-0.136199	-0.166426	0.165775	0.408567	0.679029	0.514495	0.316916	0.263232	0.495634
TraesCS5A02G245300	0.303225	-0.222567	0.430108	0.603068	0.368494	0.0348341	-0.138353	-0.163055	-0.21436	-0.295376	-0.14084	0.150381	-0.203378	-0.101866	0.267405
TraesCS5A02G261400	0.229445	0.155666	-0.154615	-0.101995	-0.0918531	0.0652855	0.124453	-0.111725	-0.136281	-0.101232	0.127645	0.237336	0.39509	0.937259	-0.215594
TraesCS5A02G262100	-0.0942368	-0.0184991	-0.0917734	-0.188913	-0.0879229	-0.562236	-0.697247	0.680635	-0.218679	0.486012	0.444313	0.123556	0.644556	0.199705	0.0743991
TraesCS5A02G262200	-0.11933	-0.0999828	-0.0883017	-0.211484	0.0241734	-0.3946	-0.665934	0.641132	-0.165852	0.448005	0.335145	0.23426	0.785777	0.236231	0.0755245
TraesCS5A02G262800	0.100481	0.188441	0.340546	0.0898524	-0.24746	-0.00759639	-0.0726015	-0.193608	-0.229274	-0.0641246	0.468108	0.8732	0.313876	0.616186	-0.0114847
TraesCS5A02G263400	0.26821	0.301468	-0.173849	-0.209533	-0.335746	-0.349032	0.024877	0.0432266	0.0483133	0.271405	0.306789	0.303001	0.272797	0.439202	-0.152276
TraesCS5A02G267700	0.186411	0.171674	-0.220328	-0.0937761	-0.156856	0.138031	0.266999	-0.156149	-0.116778	-0.21595	0.0122927	0.138985	0.189821	0.8905	-0.185856
TraesCS5A02G267800	0.241752	0.182435	-0.200608	-0.081301	-0.132234	0.0886986	0.218945	-0.134008	-0.145041	-0.201719	0.0290545	0.158931	0.230551	0.910711	-0.170146
TraesCS5A02G269300	-0.333747	-0.16332	-0.116579	-0.20757	-0.152645	-0.490116	-0.528867	0.534749	0.152657	0.759582	0.742612	0.0818022	0.389943	0.0569563	0.203155
TraesCS5A02G273400	0.796081	0.67323	-0.185374	-0.00926075	-0.0661363	-0.357791	0.275916	-0.161719	-0.363989	-0.498202	-0.462951	-0.333307	-0.326865	-0.0788994	-0.254047
TraesCS5A02G286700	-0.277968	-0.576268	0.413167	0.2886	0.383032	0.366533	0.0719542	-0.223202	0.413112	0.0898253	-0.0702321	0.179576	-0.216912	-0.257694	0.244983
TraesCS5A02G297900	-0.594135	-0.363125	-0.0679246	-0.377712	-0.277702	-0.0981863	-0.234309	0.232631	0.550192	0.949606	0.72079	0.199493	0.419027	-0.0253131	-0.00408632
TraesCS5A02G300800	-0.119852	-0.107987	-0.192831	-0.374394	-0.156827	-0.282193	-0.466725	0.624599	0.00145117	0.475041	0.382727	0.321478	0.547691	0.293083	-0.0206967
TraesCS5A02G301700	-0.119594	-0.184151	0.216876	0.166838	-0.0178236	0.0305881	-0.20965	-0.122566	-0.100345	0.206511	0.693683	0.606482	0.522318	0.768095	0.0678191
TraesCS5A02G311900	-0.329624	-0.22672	0.657149	0.156054	-0.0590128	0.220477	-0.0946769	-0.299956	0.124518	0.211996	0.485511	0.865618	0.234071	0.0753086	0.151273
TraesCS5A02G312000	-0.543084	-0.505839	0.227136	-0.00296971	-0.211873	0.562917	0.161202	-0.256098	0.593853	0.444651	0.258727	0.550794	0.270946	-0.0320576	-0.0437162
TraesCS5A02G312200	0.576849	0.518376	-0.0243169	-0.107933	0.144393	-0.154892	0.251215	-0.248627	-0.229942	-0.490515	-0.566285	-0.331145	-0.353151	-0.209076	-0.317898
TraesCS5A02G314600	-0.0211385	-0.192896	-0.157214	-0.199152	0.106661	-0.390127	-0.70004	0.772427	-0.198605	0.318835	0.0994802	0.0145841	0.656465	0.160561	0.152207
TraesCS5A02G319200	-0.185763	-0.108937	0.283898	0.186097	-0.205545	-0.0732016	-0.22035	0.0114379	-0.0599059	0.199954	0.49174	0.547049	0.00782276	-0.110204	0.256655
TraesCS5A02G321300	-0.146569	0.298488	-0.291687	-0.288886	-0.518819	0.0470087	0.306912	-0.174301	0.238992	0.312463	0.527644	0.27549	0.241973	0.588781	-0.266185
TraesCS5A02G321400	-0.0854346	0.163779	-0.349194	-0.270522	-0.374694	-0.112508	0.0769567	0.204672	0.237457	0.402219	0.363312	0.129643	0.346949	0.48	-0.146215
TraesCS5A02G322300	-0.459437	-0.15842	-0.0738503	-0.205534	-0.370371	-0.123143	-0.0978554	0.0742986	0.392691	0.723851	0.783616	0.380506	0.2288	0.0576427	0.0884618
TraesCS5A02G330600	-0.219368	-0.295223	-0.00187242	0.111869	0.0713156	-0.280881	-0.608031	0.423939	-0.0802243	0.518049	0.663088	0.403392	0.698623	0.279279	0.255706
TraesCS5A02G337000	-0.269439	-0.267622	0.265971	0.0993494	-0.0759669	-0.0277612	-0.363077	0.087229	0.109107	0.464925	0.67237	0.760367	0.670765	0.500584	0.161362
TraesCS5A02G339800	0.580243	0.657185	-0.123599	0.0706405	0.0482014	-0.332352	0.120944	-0.063576	-0.577076	-0.586751	-0.261561	-0.138384	-0.246215	0.276146	-0.0798639
TraesCS5A02G348200	-0.449382	-0.33892	-0.112789	-0.212285	-0.150544	0.731408	0.637017	-0.513695	0.734013	0.22169	-0.0509321	0.0420045	-0.169189	-0.110397	-0.286952
TraesCS5A02G354300	-0.128965	-0.0663585	-0.279197	-0.132718	-0.132976	-0.0147111	-0.17029	0.369153	-0.168052	0.0431921	0.302387	0.146056	0.182496	0.460834	0.0516435
TraesCS5A02G356300	0.59171	0.952064	-0.233532	-0.0734711	-0.275747	-0.505532	0.145276	-0.00657019	-0.520099	-0.427523	-0.228901	-0.198814	-0.23773	0.056016	-0.16479
TraesCS5A02G360600	-0.23948	-0.387348	-0.0235764	0.0999634	0.03989	0.886385	0.524776	-0.457471	0.394267	-0.184846	-0.289124	-0.0360899	-0.149393	-0.06602	-0.233396
TraesCS5A02G369700	0.761958	0.681725	0.0515494	0.357119	-0.152413	-0.231425	0.288925	-0.367192	-0.542313	-0.628011	-0.213817	0.00597081	-0.319732	0.246275	-0.0931542
TraesCS5A02G377200	0.554869	0.172882	0.116836	0.406362	0.139557	-0.526589	-0.406081	0.364689	-0.636365	-0.33951	0.0905153	0.0139987	-0.219613	-0.0013818	0.374029
TraesCS5A02G377900	-0.613344	-0.507201	0.104726	-0.105992	-0.240871	0.195478	-0.198473	0.0394368	0.461973	0.710418	0.683493	0.583884	0.564147	0.14623	0.0403512
TraesCS5A02G379800	-0.105053	-0.0702155	-0.217595	-0.122358	-0.213871	-0.0180355	-0.0840562	0.115261	-0.0103425	0.219021	0.524047	0.352082	0.457595	0.804528	0.00293257
TraesCS5A02G381000	-0.183251	0.238075	0.132081	-0.0456698	-0.43244	-0.259705	-0.0168819	-0.185975	0.101259	0.400382	0.630598	0.336098	0.00767129	-0.103551	0.156802
TraesCS5A02G394900	-0.302623	-0.190096	-0.165697	-0.285536	-0.0684354	-0.39834	-0.580083	0.615249	0.0683634	0.692788	0.648421	0.180526	0.660108	0.318216	0.0648196
TraesCS5A02G400700	-0.641506	-0.553308	-0.0038422	-0.283761	-0.110736	0.00803166	-0.208376	0.227803	0.677671	0.850321	0.460076	0.244067	0.302317	-0.180976	0.180354
TraesCS5A02G401200	-0.0254323	-0.01275	0.183497	0.0573136	-0.309676	0.194434	0.101535	-0.266476	0.116416	0.10998	0.389517	0.740658	0.320907	0.598118	-0.0755312
TraesCS5A02G403200	-0.0518821	0.0998636	0.0179353	0.140439	-0.229061	-0.303111	-0.200645	0.0489832	-0.201166	0.232424	0.831851	0.347791	0.11063	0.408195	0.107178
TraesCS5A02G404000	-0.404069	-0.397196	0.0807914	-0.0524753	-0.0824819	-0.407962	-0.676705	0.503855	0.0952085	0.712288	0.660228	0.291489	0.533034	-0.0361021	0.249681
TraesCS5A02G404900	0.116569	-0.0158639	-0.171465	0.054767	-0.0782953	-0.309601	-0.415674	0.505459	-0.304324	0.0322229	0.299502	0.205243	0.133376	0.319464	0.177563
TraesCS5A02G405700	-0.525278	-0.443422	0.0649409	-0.182121	-0.083031	-0.197864	-0.403794	0.285961	0.437147	0.902332	0.704824	0.164398	0.458737	-0.0653713	0.123775
TraesCS5A02G407000	-0.559233	-0.437572	-0.0718981	-0.255109	-0.226973	0.33308	0.14319	-0.093523	0.737175	0.68235	0.415585	0.356296	0.24224	-0.00428807	-0.11969
TraesCS5A02G413700	-0.0312317	-0.00426376	-0.292324	-0.34506	-0.0839367	-0.398308	-0.502349	0.691662	-0.13744	0.334589	0.104025	-0.149998	0.391183	0.0482471	-0.0674348
TraesCS5A02G425600	-0.075951	0.0325516	0.311301	0.0338871	-0.191793	-0.000426219	-0.239338	-0.0468406	-0.194002	0.12567	0.559859	0.873622	0.59023	0.676919	-0.0461219
TraesCS5A02G426500	-0.193791	0.15126	-0.147749	-0.337738	-0.248709	-0.378341	-0.434001	0.453917	-0.123111	0.490705	0.603551	0.263118	0.600017	0.291821	-0.0321618
TraesCS5A02G429600	-0.155581	-0.075859	0.187273	0.0505789	-0.0473784	-0.585408	-0.650809	0.403	-0.199503	0.518197	0.828576	0.383951	0.353189	0.113142	0.309677
TraesCS5A02G444600	0.0758736	0.037914	0.0500428	0.0477467	-0.0971062	0.133006	-0.112645	-0.092613	-0.171976	0.0215845	0.120122	0.440034	0.730537	0.429005	-0.259607
TraesCS5A02G444700	0.619021	0.560693	-0.033349	-0.00560502	-0.189727	-0.190258	0.140569	-0.233988	-0.344459	-0.27229	0.00900351	0.202339	0.253834	0.512687	-0.278128
TraesCS5A02G445700	-0.341086	-0.194953	0.0456862	-0.100449	-0.0511738	-0.369059	-0.573523	0.411256	0.0422932	0.653705	0.626347	0.240283	0.602391	0.0727497	0.336351
TraesCS5A02G445800	-0.0930956	-0.100737	0.39158	0.188448	0.179375	0.466505	0.406286	-0.493716	0.147966	-0.31561	-0.414895	-0.0811943	-0.405928	-0.373791	-0.0269291
TraesCS5A02G448900	0.00442191	0.251549	-0.193831	-0.196393	-0.35809	-0.03474	0.0860175	-0.0657088	-0.063016	0.138661	0.525778	0.38153	0.399952	0.872023	-0.224847
TraesCS5A02G451400	-0.0477951	0.151293	-0.027606	-0.00112131	-0.233663	-0.251014	-0.142176	-0.0232823	-0.15918	0.27143	0.78002	0.379153	0.35793	0.70163	0.0446718
TraesCS5A02G452600	0.0959726	-0.331256	0.415727	0.812436	0.420964	-0.239562	-0.468598	0.091171	-0.388529	-0.158821	0.246441	0.182948	-0.0675769	-0.133835	0.508439
TraesCS5A02G464800	0.260408	0.533393	0.233633	0.320984	-0.213945	-0.0713494	0.110172	-0.306863	-0.395495	-0.402597	-0.135908	0.0277499	-0.126588	-0.183254	-0.0537685
TraesCS5A02G470500	-0.0724335	-0.234716	0.174672	0.17669	0.558207	-0.00679715	-0.137423	-0.0326289	-0.070325	-0.141774	-0.0237341	-0.121831	-0.0643548	-0.111909	-0.0227041
TraesCS5A02G471700	-0.0655732	0.219979	-0.3506	-0.417982	-0.290266	-0.581255	-0.342352	0.642425	0.0431793	0.511525	0.276553	-0.0791167	0.210063	0.0495379	0.0431458
TraesCS5A02G475300	0.18723	0.218751	-0.189968	-0.0758303	-0.137385	0.0334414	0.188947	-0.114828	-0.170953	-0.182974	0.0587518	0.137854	0.217105	0.891217	-0.164408
TraesCS5A02G477300	0.100861	0.314275	0.285587	-0.0768675	-0.275784	0.0914254	0.0583006	-0.22469	-0.158429	-0.048832	0.198723	0.762957	0.376579	0.500559	-0.167102
TraesCS5A02G477600	-0.0466909	-0.0458945	-0.115773	-0.11344	-0.154067	0.0941226	-0.0394433	0.00366079	0.0892926	0.25557	0.315508	0.512022	0.668613	0.764491	-0.0308955
TraesCS5A02G477900	-0.035966	0.0707539	0.346799	0.0221015	-0.0448816	-0.115119	-0.281219	0.0817253	-0.183641	0.0787883	0.300416	0.728813	0.405524	0.441077	0.257927
TraesCS5A02G478100	-0.26227	-0.219977	0.000760904	-0.11093	-0.112163	0.210571	0.0687961	-0.123145	0.296244	0.290401	0.252427	0.491004	0.410354	0.470295	0.0611439
TraesCS5A02G479600	0.136389	0.294881	-0.0752132	-0.0124497	-0.297195	-0.0392672	0.0687081	-0.0918761	-0.164237	0.0357765	0.391973	0.472493	0.551022	0.853137	-0.176547
TraesCS5A02G493400	-0.259558	-0.246435	-0.35564	-0.378271	-0.235892	0.14653	0.204236	0.0758725	0.727965	0.591701	0.127115	-0.00370928	0.144996	0.0149061	-0.0965626
TraesCS5A02G496000	-0.357684	-0.213288	0.00251906	0.0759798	-0.229815	-0.0885618	-0.118867	0.00179618	0.238034	0.540124	0.88036	0.305646	0.084548	0.125027	0.224807
TraesCS5A02G500500	0.0795174	0.124615	0.247571	-0.128536	-0.243413	-0.0314848	-0.145042	-0.000261362	-0.0782496	0.0636677	0.102761	0.619593	0.357142	0.0810329	-0.0805107
TraesCS5A02G500700	0.417537	0.549422	0.165617	-0.066027	-0.292277	-0.208667	-0.0788298	-0.0915172	-0.387151	-0.207587	0.00800927	0.461413	0.358487	0.283236	-0.195841
TraesCS5A02G504500	0.379315	0.327736	-0.141788	-0.0212397	-0.200068	0.02004	0.164524	-0.175298	-0.217483	-0.17818	0.0834298	0.371015	0.413157	0.89537	-0.278746
TraesCS5A02G513200	0.515342	0.598081	-0.381993	-0.182562	-0.171247	-0.648256	-0.173498	0.518678	-0.447283	-0.243696	-0.188881	-0.27118	-0.237541	0.0480551	0.0413087
TraesCS5A02G525700	-0.362454	-0.289792	-0.209458	-0.333243	-0.0556459	0.88533	0.612567	-0.449654	0.528329	-0.0137257	-0.259188	-0.0411219	-0.0229285	0.0228547	-0.47284
TraesCS5A02G526000	-0.326363	-0.152964	0.152081	-0.0277914	-0.149125	-0.348021	-0.503119	0.279704	-0.0428887	0.588527	0.908888	0.342573	0.339363	0.103579	0.165869
TraesCS5A02G535100	-0.304767	-0.418456	0.244286	0.0163521	0.138102	-0.404528	-0.810576	0.622534	-0.11674	0.514414	0.424845	0.13939	0.468032	-0.162952	0.309737
TraesCS5A02G539400	-0.0722941	-0.325179	-0.238574	-0.224318	0.374428	0.301399	0.0016567	0.17115	0.0560607	-0.096562	-0.220101	-0.213289	0.153646	0.380001	-0.0732577
TraesCS5B02G000300	-0.42898	-0.296984	-0.211928	-0.29327	-0.257254	0.218343	0.300608	-0.0925254	0.888618	0.630054	0.177346	0.0252491	0.0214156	-0.139516	-0.00881194
TraesCS5B02G013700	0.0730721	0.0133967	0.207176	0.116417	0.0953275	-0.416231	-0.718241	0.451244	-0.534257	0.137199	0.539224	0.452864	0.514102	0.348553	0.202289
TraesCS5B02G014800	0.068115	-0.26628	-0.016844	0.182999	0.532678	-0.393043	-0.616831	0.727668	-0.34882	-0.114733	-0.207893	-0.354212	-0.115521	-0.314908	0.366156
TraesCS5B02G025300	-0.216771	-0.2032	-0.451553	-0.457066	-0.313869	-0.231307	-0.0953056	0.44879	0.482245	0.626251	0.14819	-0.146855	0.108414	-0.0776194	-0.0305732
TraesCS5B02G034100	-0.143806	-0.244096	-0.00139805	-0.146879	0.229739	-0.449303	-0.834765	0.848153	-0.255606	0.338871	0.179194	0.046063	0.529791	-0.0554759	0.274359
TraesCS5B02G054600	-0.404985	-0.273188	-0.0210225	-0.238676	-0.0710996	0.607955	0.40862	-0.320635	0.560119	0.215264	-0.116377	-0.0525591	-0.0652832	-0.152971	-0.273334
TraesCS5B02G056800	0.101457	0.175752	-0.0613349	0.0681478	-0.206594	0.16017	0.145919	-0.253979	-0.129564	-0.090712	0.244811	0.527367	0.494312	0.805975	-0.0621995
TraesCS5B02G059300	0.194127	-0.180954	0.00464738	0.220696	0.363516	-0.251095	-0.331239	0.428248	-0.284975	-0.245935	-0.298383	-0.341986	-0.241236	-0.294307	0.394014
TraesCS5B02G059900	-0.0572927	0.0665554	0.164973	-0.0297951	-0.125686	-0.412663	-0.593361	0.335705	-0.322487	0.353597	0.705998	0.606403	0.713523	0.525053	0.103277
TraesCS5B02G067700	0.0437438	0.0513663	0.07792	0.163092	-0.124872	-0.190611	-0.284168	-0.00613029	-0.266051	0.195052	0.684992	0.606582	0.652153	0.756862	0.0986864
TraesCS5B02G068600	0.434797	0.505731	-0.00874269	0.219921	-0.241712	-0.492555	-0.097592	-0.0162289	-0.457003	-0.146402	0.467502	0.37015	-0.0382957	0.425165	0.162432
TraesCS5B02G080100	0.615591	0.471189	-0.0795642	0.181793	0.255407	-0.440792	-0.175327	0.321558	-0.649719	-0.608542	-0.488494	-0.306356	-0.309564	-0.12372	0.046333
TraesCS5B02G099500	0.232758	-0.0191588	0.352126	0.277621	0.372606	0.358914	0.113666	-0.437583	-0.16213	-0.394321	-0.15524	0.203922	0.0226132	0.235498	-0.114246
TraesCS5B02G102900	-0.146103	-0.391621	0.167413	0.169419	0.399053	0.233523	-0.00804452	-0.114039	0.207967	0.11937	0.258828	0.202363	0.0802027	0.248896	0.0830886
TraesCS5B02G107500	0.0130233	0.167362	0.122821	-0.026217	-0.163457	-0.44014	-0.467998	0.275412	-0.304345	0.282279	0.701394	0.533708	0.508379	0.492917	-0.0214587
TraesCS5B02G128100	-0.33369	-0.240902	0.184109	0.102072	-0.121451	-0.152952	-0.28756	-0.00805154	0.111118	0.537138	0.905665	0.337246	0.201531	0.0732026	0.180738
TraesCS5B02G132500	-0.413702	-0.250764	0.675287	0.0254675	-0.114895	0.114067	-0.235672	-0.162709	0.111521	0.379091	0.657097	0.859288	0.350393	0.162174	0.144254
TraesCS5B02G141900	0.234886	0.449388	-0.12281	0.101645	-0.290773	-0.121862	0.223872	-0.220745	-0.169277	-0.112995	0.0860718	0.0650495	0.145282	0.537663	-0.173
TraesCS5B02G146500	-0.599809	-0.395883	-0.0884922	-0.355331	-0.204875	0.104264	-0.133089	0.108515	0.602779	0.881829	0.627264	0.166863	0.54385	0.0687848	-0.166945
TraesCS5B02G146600	-0.365681	-0.188307	-0.0553305	-0.221289	-0.351094	0.0580855	-0.0885743	0.0212714	0.240258	0.544436	0.671931	0.528009	0.597189	0.69494	-0.080913
TraesCS5B02G148300	0.105068	0.0757512	-0.180677	-0.0704282	-0.121546	0.17454	0.230331	-0.150556	-0.0832555	-0.171612	0.0195418	0.114278	0.172672	0.830372	-0.121567
TraesCS5B02G154800	0.416664	0.236949	0.40324	0.536344	0.174606	0.153164	0.258459	-0.489219	-0.313836	-0.621908	-0.361418	0.105131	-0.389943	-0.196789	0.0174713
TraesCS5B02G169300	0.210905	0.331864	-0.397339	-0.308306	-0.129543	-0.552122	-0.342132	0.679544	-0.310001	0.0571869	0.0211488	-0.119998	0.123508	0.189463	-0.00607978
TraesCS5B02G183000	-0.436565	-0.205004	-0.0771756	-0.218349	-0.279895	-0.302747	-0.280476	0.323479	0.445871	0.856955	0.703395	0.16776	0.324026	0.00291669	0.165968
TraesCS5B02G191300	0.325001	0.308885	-0.093748	-0.0198134	-0.332184	0.0573069	0.249858	-0.27759	-0.161717	-0.138514	0.324459	0.4016	0.154833	0.79197	-0.290712
TraesCS5B02G200000	-0.0112433	-0.0884615	0.242084	0.102406	0.00821811	0.0736198	-0.147472	-0.0978377	-0.169617	-0.0126537	0.332978	0.59468	0.45184	0.799394	0.105423
TraesCS5B02G202900	-0.0866962	-0.0319467	0.467951	0.129372	-0.130109	-0.168906	-0.437695	0.0427416	-0.279504	0.203154	0.641742	0.861303	0.599429	0.545856	0.152924
TraesCS5B02G203000	-0.0947447	-0.012798	-0.174544	0.0996989	-0.250746	0.176964	0.231253	-0.26637	0.0545461	0.0712021	0.521664	0.396286	0.177908	0.76192	0.0196562
TraesCS5B02G209100	0.506723	0.630517	-0.101333	-0.0513193	-0.263339	-0.315153	0.0661688	-0.117157	-0.434811	-0.198613	0.231819	0.295924	0.307992	0.715871	-0.274755
TraesCS5B02G209200	0.436855	0.514765	-0.130543	-0.0325631	-0.193488	-0.231432	0.0986862	-0.118993	-0.365297	-0.208823	0.190887	0.26417	0.28508	0.808163	-0.239806
TraesCS5B02G212300	-0.126152	0.0560488	-0.181838	-0.211178	-0.29256	0.82812	0.734941	-0.54091	0.294825	-0.29333	-0.320607	-0.0251746	-0.207768	0.0304997	-0.434231
TraesCS5B02G212600	-0.568609	-0.32928	-0.201417	-0.367732	-0.402926	0.0566483	-0.0405864	0.117076	0.636672	0.856697	0.630154	0.219856	0.337445	-0.0537744	-0.117898
TraesCS5B02G215900	0.173028	0.091042	-0.00783952	0.100518	-0.0962547	-0.0828497	-0.115884	-0.0531696	-0.241162	0.0198733	0.450173	0.537822	0.569602	0.899722	-0.0765047
TraesCS5B02G219700	-0.0454794	0.219148	0.238587	-0.0075902	-0.203145	-0.0562536	-0.159194	-0.183377	-0.244783	0.147078	0.679225	0.72832	0.597933	0.665213	-0.195577
TraesCS5B02G224600	-0.263949	-0.134709	-0.355373	-0.249555	-0.36182	0.308251	0.409038	-0.203886	0.652743	0.500402	0.246728	0.111319	0.32391	0.429259	-0.268665
TraesCS5B02G227600	0.0758976	-0.048238	-0.286613	-0.100533	-0.123768	0.308245	0.636624	-0.386586	0.541258	0.0376353	-0.305657	-0.240144	-0.383657	-0.197096	-0.195448
TraesCS5B02G233700	-0.555512	-0.0821708	-0.131756	-0.584466	-0.459584	0.051056	0.010924	0.131565	0.563864	0.808807	0.518181	0.250795	0.432222	0.071406	-0.204115
TraesCS5B02G235200	0.602427	0.700356	-0.178585	-0.0329011	-0.228585	-0.410253	0.0875992	-0.0743549	-0.406225	-0.2404	0.0719751	0.113542	0.135914	0.502394	-0.281156
TraesCS5B02G236500	0.324271	0.566426	-0.448051	-0.292134	-0.299104	-0.634626	-0.0940407	0.432588	-0.17276	0.0783342	-0.061448	-0.267594	-0.149546	-0.0837289	-0.0904645
TraesCS5B02G236900	-0.428797	-0.356997	0.242111	0.116784	-0.102992	0.0107692	-0.189598	-0.121591	0.349842	0.623092	0.800971	0.567958	0.345728	0.0926149	0.298285
TraesCS5B02G238200	-0.101364	0.172339	-0.395925	-0.405648	-0.413715	-0.307211	0.0978484	0.230063	0.476866	0.579614	0.257906	-0.145299	-0.020316	-0.103474	-0.0280131
TraesCS5B02G245800	0.313142	0.223326	0.0543175	0.16484	-0.183936	0.0802522	0.168376	-0.317013	-0.242429	-0.255158	0.244875	0.550241	0.268642	0.873334	-0.100509
TraesCS5B02G247400	-0.424192	-0.255873	-0.270495	-0.402513	-0.276189	0.487874	0.161018	0.0483749	0.511286	0.418695	0.130293	0.195104	0.540582	0.314939	-0.289275
TraesCS5B02G260200	-0.150039	-0.0194054	-0.18099	-0.32843	-0.119444	-0.496945	-0.524011	0.67491	0.0718812	0.616598	0.349454	0.0282469	0.51075	0.0808898	0.0660205
TraesCS5B02G261200	0.254653	0.308724	0.238782	0.0338274	-0.267987	0.169357	0.141942	-0.295002	-0.204489	-0.277222	0.0754961	0.727687	0.219173	0.511545	-0.183078
TraesCS5B02G261300	0.0889041	0.156765	0.327845	0.103781	-0.243101	0.114608	-0.00232873	-0.264752	-0.180044	-0.0822635	0.396662	0.87434	0.365211	0.644362	-0.0414164
TraesCS5B02G264700	-0.209649	0.222223	0.0315923	-0.126581	-0.460231	-0.131871	0.0537629	-0.228685	0.133825	0.479442	0.727083	0.475205	0.343334	0.309376	0.0182837
TraesCS5B02G267400	0.291347	0.189221	-0.194834	-0.0803552	-0.139498	0.0737495	0.232464	-0.131105	-0.137898	-0.220092	0.00403143	0.121313	0.144716	0.85534	-0.165547
TraesCS5B02G284400	0.591618	0.632908	-0.231174	-0.0400451	-0.292908	-0.0900143	0.383681	-0.280882	-0.266265	-0.347501	-0.102461	0.0886743	0.114646	0.646609	-0.388372
TraesCS5B02G286100	0.186632	-0.0255154	0.149867	0.22785	0.686359	-0.304095	-0.424972	0.302838	-0.429765	-0.359334	-0.206613	-0.10395	-0.119052	-0.0727572	0.567608
TraesCS5B02G299000	-0.30776	-0.335955	0.122136	0.0824934	0.112286	0.0107692	-0.378005	0.0153764	0.0346424	0.467647	0.727708	0.458113	0.739572	0.409141	0.164022
TraesCS5B02G303800	0.237284	0.273924	-0.218947	-0.0778022	-0.155371	0.0361178	0.244515	-0.139203	-0.18245	-0.237679	0.0196844	0.106878	0.152734	0.884117	-0.174678
TraesCS5B02G312700	-0.407577	-0.2936	0.55934	0.0484172	-0.0530676	0.333229	-0.055374	-0.273307	0.249864	0.310468	0.462457	0.846079	0.376981	0.108257	0.0620502
TraesCS5B02G312800	-0.309052	-0.21088	0.526718	0.0537579	-0.0621494	0.366238	0.0574341	-0.303069	0.177761	0.127603	0.283706	0.763717	0.176625	0.0530662	0.074883
TraesCS5B02G312900	-0.42761	-0.31997	0.33998	-0.0532621	-0.120866	0.394803	0.0028143	-0.17763	0.367595	0.39081	0.352619	0.739217	0.463295	0.0960189	-0.0302448
TraesCS5B02G313000	-0.609299	-0.522212	0.277559	-0.0907613	-0.129104	0.354409	0.0165133	-0.147836	0.651108	0.655471	0.43331	0.574359	0.369079	0.0357178	0.107618
TraesCS5B02G315600	0.431606	0.364068	-0.227907	0.0268918	-0.270747	-0.310346	0.144346	0.0438511	-0.0240933	-0.0157448	-0.0627868	0.0320311	-0.0798961	0.121364	-0.101105
TraesCS5B02G315700	0.250188	-0.159722	0.486392	0.805772	0.555697	-0.217682	-0.390039	0.00517784	-0.517819	-0.407536	-0.0308225	0.093458	-0.0796874	-0.000110403	0.555701
TraesCS5B02G321800	-0.334639	-0.0334988	-0.233143	-0.287667	-0.38035	0.251202	0.166105	-0.124931	0.329198	0.461257	0.537669	0.375852	0.631671	0.651449	-0.320148
TraesCS5B02G334000	-0.179572	-0.259672	0.0416179	-0.0173338	0.257734	-0.261849	-0.665967	0.473849	-0.146828	0.358155	0.247065	0.156314	0.733881	0.0974472	0.324188
TraesCS5B02G336000	-0.24818	-0.351386	-0.067092	-0.00953293	-0.0108066	-0.143796	-0.38799	0.2882	0.174436	0.596593	0.66876	0.472876	0.699779	0.547506	0.161963
TraesCS5B02G336500	0.0844606	0.0155206	-0.138733	-0.0866669	-0.00633972	0.154306	0.0566458	-0.089834	-0.0848237	-0.0259168	0.101919	0.259951	0.612086	0.90602	-0.157768
TraesCS5B02G336600	0.136037	0.0543823	-0.115794	-0.106163	0.0143395	0.068401	-0.0355179	-0.0335916	-0.121828	0.0197424	0.143849	0.304945	0.69633	0.881728	-0.213447
TraesCS5B02G336700	0.0829405	0.0669861	-0.146464	-0.153788	-0.0305136	0.125299	0.0274904	-0.0513065	-0.0892958	0.00850124	0.110925	0.292412	0.666109	0.903752	-0.258596
TraesCS5B02G337600	-0.131446	-0.0637513	-0.155251	-0.166442	-0.0916924	0.236977	0.11197	-0.080703	0.0366187	0.0472461	0.105559	0.154831	0.423955	0.747589	-0.160975
TraesCS5B02G348100	-0.294152	-0.384379	0.0377488	0.336638	-0.146607	-0.0473243	-0.0454444	-0.0201513	0.353206	0.490048	0.325875	0.0306167	-0.00801274	-0.322241	0.379838
TraesCS5B02G356700	-0.334754	-0.251791	-0.186463	-0.151691	-0.170192	-0.136783	-0.356517	0.418402	0.0537371	0.477555	0.674701	0.210871	0.329307	0.235132	0.0825847
TraesCS5B02G375100	0.305308	0.361319	-0.151431	-0.0603442	-0.156953	-0.134051	0.108467	-0.0922911	-0.243097	-0.137453	0.187274	0.235928	0.305979	0.809425	-0.208741
TraesCS5B02G377900	-0.544008	-0.389982	-0.0932856	-0.327187	-0.215123	-0.0713697	-0.253372	0.262293	0.562241	0.921802	0.641563	0.12321	0.525519	0.0237006	-0.0303691
TraesCS5B02G379300	-0.188769	-0.234028	0.344495	0.433471	0.050212	-0.0623976	-0.278524	-0.131853	-0.118825	0.162267	0.686992	0.636896	0.208894	0.210299	0.494351
TraesCS5B02G381500	-0.628698	-0.582854	-0.0385318	-0.23362	-0.17882	0.248877	-0.137384	0.130469	0.594032	0.720081	0.373434	0.346019	0.452691	-0.103489	-0.00471604
TraesCS5B02G384500	-0.281189	-0.218811	-0.010035	0.0772222	-0.156745	-0.204938	-0.347305	0.240318	-0.0422839	0.42011	0.858362	0.339497	0.217832	0.301033	0.316707
TraesCS5B02G399800	-0.507571	-0.330366	-0.300947	-0.421694	-0.210658	-0.180847	-0.315061	0.532495	0.475333	0.858566	0.557315	0.0432763	0.444885	0.132438	0.0271142
TraesCS5B02G400800	-0.291546	-0.504286	0.0153909	0.0807021	0.340105	0.610954	0.331821	-0.340292	0.515636	0.095421	-0.198835	-0.144717	-0.0700957	-0.0851196	-0.00689339
TraesCS5B02G405500	-0.545101	-0.403578	0.111889	-0.177829	-0.191724	-0.17645	-0.356782	0.3604	0.421246	0.72494	0.590001	0.3764	0.0955666	-0.206381	0.334747
TraesCS5B02G406000	-0.188283	-0.119847	0.217723	0.0229727	-0.311664	0.21913	0.0456412	-0.219057	0.176432	0.216335	0.526299	0.800853	0.360019	0.640638	0.00292232
TraesCS5B02G408000	-0.141414	-0.0306353	0.12969	0.22884	-0.184113	-0.11489	-0.129529	-0.133248	-0.115475	0.216174	0.850202	0.522123	0.185052	0.48356	0.173066
TraesCS5B02G408700	-0.500086	-0.390922	0.00793972	-0.132334	-0.190898	-0.188	-0.262206	0.18217	0.508352	0.878506	0.7704	0.199706	0.293403	-0.0641392	0.115661
TraesCS5B02G409800	0.138941	-0.0180031	-0.0844957	0.197579	-0.0527787	-0.131754	-0.142172	0.0105438	-0.218626	0.0149359	0.461307	0.38767	0.35173	0.778617	0.225832
TraesCS5B02G411900	-0.578936	-0.437026	-0.175502	-0.314239	-0.29322	0.45673	0.330061	-0.177981	0.848316	0.654597	0.279278	0.181744	0.141053	-0.0649469	-0.166849
TraesCS5B02G417200	-0.273109	-0.327568	-0.0135074	-0.18918	0.215249	-0.36385	-0.779794	0.689959	-0.111423	0.503591	0.328046	-0.0182607	0.635982	-0.0197022	0.125996
TraesCS5B02G419200	0.0376693	0.10143	-0.149533	-0.0729054	-0.130987	0.17237	0.174153	-0.16344	-0.122588	-0.126586	0.0906799	0.184839	0.313094	0.829106	-0.190939
TraesCS5B02G425900	0.0037999	-0.177083	0.133407	0.0241442	0.0521096	0.812819	0.511192	-0.521833	0.214864	-0.358935	-0.392092	0.0980854	-0.153227	0.0488678	-0.384915
TraesCS5B02G427600	-0.0140096	0.0513906	-0.105277	-0.145478	-0.313367	0.188197	0.114186	-0.100795	0.0667926	0.096821	0.292043	0.606761	0.505287	0.848385	-0.200356
TraesCS5B02G428400	-0.229996	-0.0776521	-0.241079	-0.372536	-0.107091	-0.523665	-0.630976	0.77387	-0.0469359	0.586223	0.44589	0.0150262	0.491062	0.0811591	0.142351
TraesCS5B02G431600	-0.254901	-0.17024	0.138175	0.0645278	-0.0598391	-0.453702	-0.575581	0.333623	-0.098996	0.569775	0.904733	0.32488	0.33583	0.108975	0.290151
TraesCS5B02G442200	0.464889	0.115802	0.0550578	0.437913	0.444066	0.291426	0.278809	-0.406207	-0.342844	-0.726427	-0.489955	-0.0874537	-0.318666	-0.0807134	-0.0420413
TraesCS5B02G443900	0.0699132	-0.305081	0.336947	0.671211	0.361926	0.236847	-0.0504567	-0.221633	-0.137243	-0.177492	-0.0220969	0.0451952	-0.0284352	-0.130165	0.221674
TraesCS5B02G448400	-0.308305	-0.28769	0.0855506	-0.0603565	-0.103627	0.00865013	-0.120776	0.219218	0.452369	0.559897	0.275732	0.108588	0.167435	-0.0991947	0.157775
TraesCS5B02G451700	-0.347773	-0.112815	-0.121519	-0.187979	-0.00211639	-0.0521769	-0.288061	0.22133	0.0433877	0.428324	0.488867	0.189106	0.631856	0.250472	0.0360463
TraesCS5B02G453600	-0.490182	-0.292981	-0.245828	-0.257508	-0.379598	0.00469348	-0.031595	0.187456	0.53128	0.745348	0.679435	0.18941	0.230905	0.240968	0.0903914
TraesCS5B02G454100	-0.421349	-0.250281	-0.118789	-0.23723	-0.174586	-0.11783	-0.342018	0.277976	0.254	0.731341	0.742821	0.286625	0.669906	0.304772	0.103838
TraesCS5B02G457300	-0.172451	-0.110734	0.597008	0.106772	0.0232071	0.102714	-0.298879	-0.072616	-0.155439	0.0400113	0.299395	0.838545	0.483063	0.323661	0.150476
TraesCS5B02G458300	-0.500228	-0.280924	-0.146556	-0.346873	-0.19684	0.198884	-0.106037	0.1217	0.470544	0.661107	0.373708	0.182436	0.703234	0.16556	-0.111084
TraesCS5B02G460200	-0.269733	-0.0421048	0.0179541	-0.0661697	-0.256625	-0.233648	-0.271447	0.0578606	0.0447851	0.576779	0.90803	0.46013	0.519695	0.460116	0.107449
TraesCS5B02G468400	0.227808	0.163389	-0.0541373	0.169132	-0.0753777	-0.232984	-0.130472	-0.057981	-0.298581	0.0191163	0.541987	0.328277	0.357867	0.733547	-0.0247175
TraesCS5B02G483900	0.247159	0.254185	-0.147458	-0.0579981	-0.0838877	-0.158653	-0.0538597	0.0113394	-0.217367	-0.0097918	0.209933	0.323454	0.561417	0.858594	-0.192457
TraesCS5B02G484000	0.173938	0.466414	-0.411171	-0.359804	-0.321386	-0.662498	-0.247625	0.541851	-0.146507	0.24539	0.130842	-0.130336	0.115543	0.163382	-0.0500849
TraesCS5B02G490500	-0.125606	0.0101236	0.620205	0.0587151	-0.157518	0.166269	-0.0975171	-0.260047	0.00280408	0.0597008	0.266294	0.887287	0.327608	0.182488	0.00154572
TraesCS5B02G490600	0.304952	0.323102	0.0289528	-0.11198	-0.253937	-0.192206	-0.00744631	0.0754078	-0.10045	-0.0247017	0.0603091	0.445969	0.090592	0.409823	-0.0339919
TraesCS5B02G490700	-0.234439	-0.125008	0.123866	-0.189675	-0.210966	0.308137	-0.014414	-0.0636061	0.180211	0.235359	0.252179	0.691324	0.60248	0.620247	-0.13413
TraesCS5B02G490900	0.0530363	0.00588929	-0.172149	-0.162287	-0.153014	0.183032	0.133058	-0.0763665	0.0395779	0.0357072	0.100715	0.277	0.432539	0.8332	-0.195726
TraesCS5B02G491300	0.281899	0.134631	-0.116553	-0.015137	-0.0911124	-0.0556208	0.0297618	-0.0425012	-0.181112	-0.0938303	0.175879	0.294979	0.308362	0.854242	-0.00300339
TraesCS5B02G499100	-0.0245273	0.0873938	-0.0866319	0.0491639	-0.0832177	-0.564952	-0.584843	0.547324	-0.420464	0.225012	0.579587	0.116517	0.269477	0.25654	0.346653
TraesCS5B02G504100	0.466363	0.163904	-0.0953426	0.151358	0.236207	-0.580132	-0.452432	0.610463	-0.526538	-0.225498	-0.0479417	-0.201901	-0.214357	-0.0249243	0.299986
TraesCS5B02G535100	-0.373175	-0.182175	-0.213999	-0.252614	-0.357628	0.808355	0.675558	-0.426887	0.593264	0.0458407	-0.101196	0.0475691	-0.0919187	0.102089	-0.341939
TraesCS5B02G538700	0.294669	0.243325	-0.212629	0.10641	-0.00140765	-0.603633	-0.44711	0.545415	-0.473204	-0.0721235	0.174034	-0.049588	0.0557449	0.150538	0.277109
TraesCS5B02G541000	-0.573228	-0.449476	-0.108361	-0.257861	-0.186509	0.603866	0.28314	-0.212464	0.703448	0.50263	0.19986	0.187179	0.453273	0.207101	-0.227754
TraesCS5B02G546300	-0.192382	-0.123345	-0.0497435	-0.21254	-0.140876	-0.0742788	-0.233677	0.106621	0.132547	0.520762	0.543645	0.354998	0.797344	0.609391	-0.106377
TraesCS5B02G549500	0.0306956	0.225628	-0.0664823	-0.0373947	-0.218658	-0.547503	-0.37323	0.295195	-0.25146	0.330566	0.777366	0.2817	0.235633	0.385744	0.106736
TraesCS5B02G556500	0.66311	0.927577	-0.219137	-0.0751635	-0.214601	-0.370523	0.257776	-0.12567	-0.480337	-0.523843	-0.365413	-0.240285	-0.272536	0.0295352	-0.239067
TraesCS5D02G000400	-0.44491	-0.313512	-0.188169	-0.305418	-0.218891	0.25023	0.321346	-0.110255	0.910496	0.623711	0.141533	-0.0121369	0.0191905	-0.172282	-0.0466714
TraesCS5D02G001700	-0.279547	-0.123876	-0.178216	-0.32352	-0.208641	0.161218	0.16249	-0.0218788	0.632579	0.525527	0.134478	0.00878219	0.294407	0.0206647	-0.176069
TraesCS5D02G006800	-0.0523946	-0.365351	0.0581924	-0.00180102	0.763161	-0.00760466	-0.325176	0.276956	-0.0356049	-0.010397	-0.19238	-0.259425	0.058475	-0.158783	0.0629253
TraesCS5D02G024700	-0.299085	-0.157862	-0.0157376	0.00882326	-0.348537	0.169435	0.139724	-0.269495	0.311613	0.414836	0.799087	0.417404	0.110042	0.235752	-0.0476088
TraesCS5D02G033000	0.116536	-0.235804	0.540267	0.567292	0.429939	0.0191602	-0.0957454	-0.112613	-0.19132	-0.259373	-0.202163	-0.0471569	-0.14392	-0.231095	0.162275
TraesCS5D02G038400	-0.442766	-0.336576	0.0206294	-0.100991	-0.135673	-0.338842	-0.417258	0.38504	0.331143	0.831001	0.785043	0.244994	0.246091	-0.0379899	0.365416
TraesCS5D02G038800	0.629001	0.934841	-0.247305	-0.0532863	-0.291647	-0.448118	0.217633	-0.104914	-0.521826	-0.449215	-0.134694	-0.09736	-0.172108	0.317382	-0.229855
TraesCS5D02G057600	0.620138	0.0265448	0.00778193	0.342416	0.247273	0.040649	0.246433	-0.200257	-0.150048	-0.465149	-0.50675	-0.223216	-0.427902	-0.143042	0.0471679
TraesCS5D02G060200	-0.410737	-0.296595	-0.0101952	-0.23025	-0.0546486	0.627886	0.411788	-0.313636	0.555653	0.201845	-0.107961	-0.0243503	-0.0844818	-0.137068	-0.263784
TraesCS5D02G068000	-0.0497048	0.163971	0.048249	-0.142239	-0.302809	-0.54001	-0.510157	0.360181	-0.175439	0.495634	0.734624	0.531695	0.547339	0.365273	0.0352638
TraesCS5D02G071800	0.144965	-0.0129637	-0.276658	-0.0559245	0.0289118	-0.500628	-0.578463	0.648682	-0.236346	0.282387	0.196711	0.00602074	0.65877	0.33634	0.120996
TraesCS5D02G083500	-0.180242	-0.346188	0.0325502	0.162844	0.0533015	0.0524773	-0.245437	0.183558	0.139421	0.266892	-0.00523014	-0.0513227	0.411449	-0.0721687	0.0744947
TraesCS5D02G084600	0.207785	0.336016	-0.208353	-0.18088	-0.122848	0.571096	0.753851	-0.585008	0.116307	-0.466327	-0.463217	-0.145607	-0.203321	0.0900581	-0.567913
TraesCS5D02G093800	-0.369208	-0.494537	0.18248	-0.223748	0.423339	0.338339	-0.0208244	0.0329703	0.324128	-0.00107928	-0.384707	-0.191931	-0.172412	-0.439234	-0.0640137
TraesCS5D02G103500	0.226342	-0.207113	0.255816	0.306921	0.554842	0.165799	0.164031	-0.255804	0.103773	-0.177671	-0.318523	-0.218092	-0.193881	-0.203819	0.105318
TraesCS5D02G115100	-0.296297	-0.155483	0.0528859	-0.246302	-0.140255	-0.27145	-0.554596	0.435694	0.0527304	0.658616	0.628678	0.47921	0.820338	0.295811	-0.0351506
TraesCS5D02G119100	-0.457316	-0.306544	-0.24286	-0.308393	-0.313215	0.448391	0.506698	-0.258214	0.909789	0.468006	0.0548901	-0.030092	-0.0974264	-0.149445	-0.126858
TraesCS5D02G125700	-0.298352	-0.0529346	0.113723	-0.0449795	-0.274177	-0.367719	-0.385208	0.246108	0.0653481	0.627809	0.879277	0.373511	0.265633	0.0622867	0.156139
TraesCS5D02G128400	-0.417475	-0.262851	-0.176445	-0.282628	-0.273485	0.336113	0.427919	-0.218605	0.869874	0.483524	0.0529268	-0.019437	-0.0864919	-0.136944	-0.0669341
TraesCS5D02G129400	0.123815	0.38176	-0.17124	-0.037832	-0.163162	-0.195278	0.119442	-0.0463987	-0.153588	-0.0701678	0.155005	0.0781011	0.0938344	0.529217	-0.136748
TraesCS5D02G133500	-0.444025	-0.290628	-0.159938	-0.327876	-0.149566	0.180073	-0.0194586	-0.00217924	0.531319	0.723967	0.520148	0.352234	0.694177	0.319928	-0.197109
TraesCS5D02G134500	-0.117442	0.0136345	0.147489	0.113217	-0.246493	-0.170325	-0.145239	-0.0283535	-0.0391185	0.352904	0.827777	0.341805	0.076958	0.166615	0.0375348
TraesCS5D02G134800	0.491089	0.711044	-0.266815	-0.130882	-0.299052	-0.162262	0.336425	-0.273693	-0.252762	-0.247214	-0.0582136	0.0773443	0.213701	0.586723	-0.428738
TraesCS5D02G136400	-0.115791	-0.0378295	-0.275404	-0.15914	-0.277625	-0.192897	0.0228872	0.182573	0.39876	0.508437	0.151205	-0.126776	0.0685711	-0.135233	0.148391
TraesCS5D02G137000	-0.28784	-0.204391	0.225819	0.181222	-0.129219	-0.150341	-0.272512	-0.063435	0.0591027	0.490188	0.933435	0.449265	0.263104	0.18541	0.221659
TraesCS5D02G137900	-0.374764	-0.259729	0.30497	-0.0252614	0.00247793	-0.283869	-0.613798	0.217717	0.0270469	0.626334	0.707352	0.426996	0.658812	0.0580976	0.117982
TraesCS5D02G140600	-0.488034	-0.262337	0.550967	-0.118563	-0.13384	0.0796812	-0.286886	-0.0681375	0.171914	0.523139	0.682584	0.792917	0.50237	0.154013	0.0776813
TraesCS5D02G143100	0.234506	0.26403	-0.195588	-0.0642328	-0.129952	-0.0252727	0.159993	-0.0921324	-0.20962	-0.186401	0.0837654	0.157677	0.236861	0.900229	-0.161891
TraesCS5D02G144700	-0.619913	-0.467915	-0.105115	-0.287029	-0.194243	0.00814572	-0.185613	0.193664	0.626656	0.928914	0.680818	0.261237	0.528436	0.175028	0.020784
TraesCS5D02G148900	0.34269	0.396739	0.302128	0.184923	-0.164653	-0.362647	-0.156701	-0.0208248	-0.434024	-0.207386	0.177715	0.308514	0.0261999	0.312432	0.0765842
TraesCS5D02G153500	0.00342511	-0.313329	0.430921	0.186799	0.84463	-0.00511665	-0.382284	0.0990018	-0.178253	-0.206982	-0.130626	-0.0348632	-0.0110252	-0.14724	0.148193
TraesCS5D02G155900	0.381343	0.492738	0.194042	0.165184	0.0512244	-0.576417	-0.217542	0.156448	-0.546026	-0.355879	-0.126947	-0.077597	-0.386249	-0.228908	0.493243
TraesCS5D02G164600	-0.492706	-0.219968	0.1153	-0.152079	-0.284411	-0.151741	-0.224903	0.103943	0.343287	0.729307	0.830091	0.461331	0.212424	0.0276726	0.112567
TraesCS5D02G176400	-0.214613	-0.259743	-0.144055	-0.175576	0.198017	0.728595	0.422233	-0.35128	0.303615	-0.114036	-0.206958	-0.0359608	0.06503	0.295374	-0.361071
TraesCS5D02G190000	-0.449662	-0.239793	0.121652	-0.154045	-0.25007	-0.236251	-0.298192	0.187211	0.382385	0.821822	0.780949	0.348626	0.415429	0.142763	0.11846
TraesCS5D02G190700	-0.0903895	0.0220997	0.260582	-0.0485295	-0.268564	0.449804	0.259718	-0.434253	0.106825	-0.0530385	0.243639	0.771425	0.269368	0.412133	-0.204993
TraesCS5D02G191400	-0.274902	-0.138175	-0.0163334	0.0120465	-0.304876	-0.112882	-0.230484	0.063956	0.130919	0.522695	0.789519	0.4273	0.527647	0.378339	0.0938857
TraesCS5D02G200200	-0.27982	-0.270508	-0.059128	-0.243508	0.0420042	-0.247563	-0.520065	0.564016	0.177758	0.590319	0.236178	-0.0291424	0.611527	-0.00676596	0.14407
TraesCS5D02G206200	-0.493175	-0.448832	-0.0342917	-0.198077	-0.125859	0.133947	0.0737937	-0.0555873	0.693662	0.652337	0.246724	0.0443703	0.0451122	-0.286803	0.201744
TraesCS5D02G210600	0.438167	0.45294	-0.249897	-0.0789793	-0.203254	-0.134147	0.200294	-0.108989	-0.307248	-0.280547	0.0085758	0.089884	0.153597	0.844886	-0.196208
TraesCS5D02G210800	-0.146745	-0.0680072	-0.0589011	-0.0766027	-0.268072	0.0479912	-0.084415	0.0209092	0.0772414	0.323511	0.475215	0.542541	0.668197	0.830098	-0.0828332
TraesCS5D02G222300	0.0245361	0.179795	-0.134563	-0.114737	-0.222822	0.789958	0.777687	-0.641889	0.188392	-0.434652	-0.410344	-0.0308003	-0.25119	0.0202167	-0.453215
TraesCS5D02G226100	-0.288855	-0.0384864	-0.154597	-0.182769	-0.306307	0.358717	0.353648	-0.275308	0.505398	0.395668	0.212412	0.140943	0.371442	0.263898	-0.25617
TraesCS5D02G232600	-0.085395	0.0686318	-0.075419	-0.269262	-0.296509	-0.567787	-0.568449	0.608364	-0.0517468	0.542709	0.509232	0.349685	0.416735	0.0873725	0.0646745
TraesCS5D02G233300	-0.432887	-0.421547	-0.26127	-0.315369	-0.140687	0.255897	0.00314258	0.109514	0.611088	0.68653	0.322279	0.183288	0.697808	0.423435	-0.176808
TraesCS5D02G233800	0.241191	-0.152489	-0.103331	0.172785	0.475454	0.25321	0.0767539	0.0462749	-0.180026	-0.490456	-0.363453	-0.0856945	-0.165267	0.209738	0.109788
TraesCS5D02G238800	-0.206273	-0.584943	0.0496275	0.0676324	0.630107	0.251209	-0.00200547	0.0514166	0.331151	0.0370563	-0.360269	-0.323349	-0.157451	-0.364325	0.0970959
TraesCS5D02G242400	-0.250248	0.149161	-0.0788468	-0.402544	-0.333749	-0.141103	-0.161488	0.0920716	0.139596	0.58342	0.571222	0.368689	0.689106	0.350826	-0.278807
TraesCS5D02G245300	-0.432052	-0.335619	0.253975	0.108303	-0.109862	0.0198959	-0.193075	-0.12176	0.287809	0.590014	0.808168	0.578743	0.420538	0.170934	0.311928
TraesCS5D02G246600	-0.342212	-0.305803	0.211218	-0.0682323	-0.180944	0.222859	0.0696966	-0.244545	0.520374	0.56433	0.411349	0.444749	0.247686	0.0228963	-0.0634568
TraesCS5D02G246700	-0.376705	-0.161044	-0.307291	-0.420866	-0.30352	-0.106999	-0.0757135	0.2555	0.500141	0.762618	0.399094	-0.087894	0.40992	0.0335704	-0.102377
TraesCS5D02G261400	0.421421	0.788485	-0.318226	-0.156204	-0.434033	0.0280871	0.73865	-0.527789	0.0590596	-0.302321	-0.245491	-0.174339	-0.320969	0.109392	-0.434522
TraesCS5D02G269400	-0.187742	-0.0615209	-0.173527	-0.328166	-0.151035	-0.379336	-0.420421	0.429525	0.165545	0.713267	0.535238	0.219343	0.745734	0.357468	-0.0747656
TraesCS5D02G270400	-0.0064173	0.101541	0.274881	0.0668621	-0.272697	-0.0752195	-0.221689	-0.0211921	-0.222286	0.0963758	0.607876	0.872345	0.428612	0.608432	0.0229937
TraesCS5D02G271000	0.413231	0.460845	0.0273709	-0.00312345	-0.270416	-0.382944	-0.0518934	0.00727862	-0.295462	-0.0536884	0.299551	0.432456	0.147878	0.546968	-0.0912525
TraesCS5D02G275500	0.230684	0.213441	-0.218028	-0.0824696	-0.157452	0.0946874	0.25908	-0.155137	-0.141344	-0.224	0.0237405	0.147498	0.190247	0.897729	-0.189696
TraesCS5D02G275600	0.341554	0.289779	-0.202619	-0.0685054	-0.148091	-0.0217006	0.214241	-0.11855	-0.184688	-0.226557	0.0347614	0.141611	0.158818	0.846279	-0.183927
TraesCS5D02G277500	-0.276649	-0.1964	-0.265738	-0.243791	-0.172759	-0.327464	-0.414059	0.543741	0.0906542	0.574203	0.617111	-0.00421103	0.310719	0.173262	0.129664
TraesCS5D02G289000	-0.308611	-0.321851	0.0236522	-0.155681	0.23996	0.18851	-0.259272	0.123586	0.100099	0.308276	0.164739	0.197979	0.818119	0.390284	-0.12258
TraesCS5D02G292500	0.328769	0.365933	-0.234972	-0.0778535	-0.221215	-0.069881	0.16755	-0.114304	-0.0980465	-0.0186228	0.088986	0.197172	0.505023	0.726608	-0.317587
TraesCS5D02G293500	0.0453735	0.260008	0.0303639	0.124332	-0.172229	-0.108887	-0.0535903	-0.218316	-0.182904	0.134994	0.581806	0.438382	0.534992	0.657293	-0.0784824
TraesCS5D02G293700	0.294135	0.480937	-0.166053	0.281718	-0.289885	-0.011489	0.304411	-0.344794	-0.226196	-0.193659	0.133566	0.064395	0.227452	0.526554	-0.202541
TraesCS5D02G294500	0.165786	-0.00976364	0.14118	0.19121	0.653342	-0.312058	-0.443699	0.371291	-0.440373	-0.367366	-0.259319	-0.161094	-0.154685	-0.142843	0.585281
TraesCS5D02G298200	-0.0545045	-0.394172	0.246658	0.415319	0.643561	0.0226035	-0.445983	0.150357	-0.357552	-0.243566	0.0718177	0.0593262	-0.037139	-0.0561044	0.545951
TraesCS5D02G305800	-0.131781	-0.185684	0.159818	0.0771765	-0.0091901	-0.114937	-0.371009	0.204707	-0.0310564	0.249163	0.104928	0.0378498	0.501165	-0.00134482	0.0946029
TraesCS5D02G306400	-0.0668459	-0.111416	0.0497103	0.11142	0.0103365	-0.209647	-0.381894	0.0810164	-0.195252	0.315178	0.805754	0.393449	0.514852	0.561604	0.140419
TraesCS5D02G307300	-0.0793503	-0.235173	0.282115	0.332918	0.212216	0.712303	0.417985	-0.61981	0.106206	-0.347597	-0.148746	0.195262	-0.164029	-0.0487035	-0.251084
TraesCS5D02G318800	-0.405602	-0.27032	0.416584	-0.0949458	-0.131899	0.419603	0.0184082	-0.209969	0.29702	0.307079	0.317589	0.768426	0.465167	0.170857	-0.064851
TraesCS5D02G318900	-0.640444	-0.504613	-0.0169267	-0.316872	-0.259501	0.515243	0.217745	-0.12383	0.831065	0.673955	0.203918	0.323016	0.360381	0.0205261	-0.160259
TraesCS5D02G320800	-0.033848	-0.208749	-0.213703	-0.237722	0.128009	-0.223409	-0.470047	0.624412	0.0282936	0.405121	0.135758	-0.0190187	0.669635	0.349304	0.0426139
TraesCS5D02G325500	0.112945	0.00952476	0.398326	0.563867	0.191129	-0.270865	-0.332559	-0.145546	-0.42226	-0.15321	0.40994	0.341664	-0.0649586	0.0301543	0.53751
TraesCS5D02G326600	0.844477	0.598254	-0.119168	0.250919	0.041347	-0.333418	0.136595	-0.101112	-0.502258	-0.5418	-0.38733	-0.217487	-0.182005	0.0494997	-0.150045
TraesCS5D02G328100	-0.154301	0.215861	-0.265577	-0.303392	-0.440778	0.331879	0.362937	-0.298325	0.178206	0.159229	0.371504	0.35592	0.472975	0.726701	-0.433464
TraesCS5D02G329100	-0.36677	-0.147092	0.160586	-0.128113	-0.328339	-0.1136	-0.22415	0.03769	0.165053	0.585542	0.849489	0.614606	0.352435	0.288423	0.0921106
TraesCS5D02G341700	-0.00666562	-0.0918615	0.0891521	-0.0473423	-0.0975945	-0.120392	-0.256732	0.14494	-0.00117201	0.312971	0.557882	0.620587	0.571231	0.735799	0.0205702
TraesCS5D02G342100	0.165034	0.087456	-0.171065	-0.0844208	-0.0898139	0.143331	0.195679	-0.133	-0.0923337	-0.159341	0.0210099	0.122223	0.222711	0.850872	-0.138804
TraesCS5D02G353500	-0.650448	-0.453155	-0.0660352	-0.248672	-0.29929	0.3285	0.152804	-0.0971286	0.744867	0.700415	0.354542	0.1951	0.145489	-0.256642	0.0595157
TraesCS5D02G361600	-0.326586	-0.141161	-0.280625	-0.231585	-0.38152	0.450907	0.286427	-0.121095	0.221921	0.139529	0.35418	0.254727	0.174564	0.505286	-0.21864
TraesCS5D02G373100	-0.147321	-0.0485259	0.494644	0.225653	-0.141001	-0.046502	-0.135546	-0.284728	-0.0333598	0.214801	0.61891	0.699838	0.219734	0.209923	0.299485
TraesCS5D02G374600	0.34011	0.48694	-0.23404	-0.171623	-0.245324	-0.100539	0.149485	-0.111019	-0.204167	-0.0961014	0.0388872	0.139539	0.500456	0.653194	-0.407079
TraesCS5D02G385900	-0.309861	-0.168394	0.56678	0.203903	-0.15104	-0.0163022	-0.298984	-0.07184	-0.0226574	0.276999	0.67834	0.889179	0.30624	0.220741	0.292844
TraesCS5D02G387900	-0.468636	-0.381428	0.0928441	0.0363419	-0.299761	-0.0289765	-0.2559	0.0912186	0.300867	0.677912	0.836239	0.645736	0.48046	0.287127	0.161125
TraesCS5D02G388500	-0.275602	0.00850392	-0.21006	-0.271632	-0.365927	-0.400803	-0.239122	0.295118	0.28016	0.771349	0.699663	0.0432875	0.244176	-0.0342726	0.075654
TraesCS5D02G389300	0.0609586	0.0596243	-0.220553	-0.156867	-0.185781	0.0561783	0.0179454	0.0193589	-0.087604	0.0683667	0.27702	0.335282	0.575406	0.952132	-0.150003
TraesCS5D02G390700	-0.253092	-0.201932	0.100198	0.161185	-0.101808	-0.181689	-0.332972	0.088187	-0.0857063	0.384769	0.902941	0.404874	0.257294	0.337735	0.310652
TraesCS5D02G404300	-0.421745	-0.272681	-0.234323	-0.368643	-0.171907	-0.316831	-0.442627	0.56299	0.314687	0.836824	0.655079	0.0924158	0.524227	0.187407	0.0468321
TraesCS5D02G405300	-0.145362	-0.305234	-0.00608814	0.072529	0.0847968	0.797501	0.536368	-0.529722	0.404683	-0.113298	-0.21537	0.00413173	-0.131034	-0.0414821	-0.229916
TraesCS5D02G406600	-0.270818	-0.154537	0.13079	0.0817511	-0.103906	0.391131	0.117405	-0.352066	0.135578	0.174063	0.456547	0.632895	0.511225	0.519003	0.0994742
TraesCS5D02G408200	0.563237	0.917739	-0.249586	-0.074983	-0.303501	-0.352421	0.30319	-0.195554	-0.421914	-0.417198	-0.182081	-0.0956918	-0.106825	0.318335	-0.31417
TraesCS5D02G410700	-0.568549	-0.414052	0.279107	-0.101442	-0.189077	-0.0267075	-0.216464	0.0515121	0.549155	0.816406	0.725112	0.548283	0.340555	-0.0262287	0.232027
TraesCS5D02G410800	-0.517842	-0.32167	0.046906	-0.136194	-0.29939	0.191278	0.0987095	-0.0870354	0.634701	0.638128	0.550139	0.483994	0.128641	-0.0326471	0.124123
TraesCS5D02G411400	-0.041738	0.00387058	0.140173	0.0250257	-0.355643	0.154424	0.0721873	-0.170444	0.0855749	0.089283	0.388606	0.742595	0.263534	0.617073	-0.00721846
TraesCS5D02G413200	-0.245595	-0.080264	-0.0242165	0.0677536	-0.272361	-0.123777	-0.122321	0.0176725	0.0723325	0.419294	0.878532	0.381072	0.16065	0.364578	0.106942
TraesCS5D02G414300	-0.534101	-0.352387	0.0564455	-0.118605	-0.277377	0.09758	0.0516911	-0.12949	0.636961	0.764799	0.742171	0.265554	0.112461	-0.0579295	0.0455646
TraesCS5D02G415000	0.0441206	-0.108092	-0.0390795	0.156221	-0.0822767	-0.128292	-0.178106	0.0667674	-0.0385528	0.222119	0.573576	0.536648	0.391576	0.664765	0.187848
TraesCS5D02G422700	0.103113	0.596441	-0.214601	-0.354122	-0.564139	-0.17625	0.32772	-0.24176	0.042863	0.176036	0.243218	0.119068	0.162386	0.385989	-0.302668
TraesCS5D02G429000	0.162933	-0.131522	-0.173504	0.071202	0.157594	0.461846	0.544213	-0.375565	0.294621	-0.269846	-0.399163	-0.237892	-0.218036	0.144882	-0.180691
TraesCS5D02G434500	-0.336294	-0.155723	-0.0385703	-0.286957	-0.118236	-0.437219	-0.633329	0.599162	0.0132012	0.705396	0.71078	0.258483	0.609334	0.177312	0.157174
TraesCS5D02G437700	-0.303818	-0.190188	0.155184	-0.0220926	-0.0141283	-0.42166	-0.599616	0.336905	-0.0423941	0.645627	0.82836	0.293828	0.485005	0.074728	0.187082
TraesCS5D02G444700	-0.362414	-0.28569	-0.114226	-0.169727	-0.127474	0.933431	0.557698	-0.413641	0.403264	-0.127561	-0.198735	0.0505432	-0.0280285	0.105346	-0.359888
TraesCS5D02G448400	-0.412181	-0.117988	-0.0654649	-0.165901	-0.38527	0.261096	0.26467	-0.298577	0.473551	0.467753	0.657135	0.321088	0.0150917	0.0738531	-0.113691
TraesCS5D02G448800	0.0469188	0.310122	-0.235336	-0.146122	-0.373694	0.414886	0.562098	-0.421143	0.144363	-0.172184	-0.22167	-0.0901927	-0.090693	0.0267944	-0.446853
TraesCS5D02G453500	-0.376324	-0.0670565	-0.233645	-0.407355	-0.346418	0.168458	0.246955	-0.0396486	0.675212	0.624352	0.243322	-2.67355e-05	0.227835	0.00786545	-0.211654
TraesCS5D02G455400	-0.523975	-0.228658	-0.213231	-0.39661	-0.426742	0.0885753	0.0179821	0.170865	0.623818	0.783006	0.583105	0.270909	0.319157	0.232913	-0.0271045
TraesCS5D02G456100	-0.290471	-0.14772	0.646828	0.0447758	-0.04691	0.257721	-0.173196	-0.177603	-0.0358955	0.0270594	0.267589	0.876343	0.367699	0.268625	0.0670892
TraesCS5D02G461600	-0.351352	-0.0442585	0.0574121	-0.106383	-0.320193	-0.285142	-0.264595	0.12143	0.164145	0.66371	0.918266	0.391784	0.277174	0.117628	0.113117
TraesCS5D02G465500	-0.226097	0.0768565	-0.398715	-0.505215	-0.433249	0.00983884	0.104782	0.0775182	0.384909	0.569189	0.442721	0.300994	0.570554	0.574814	-0.295236
TraesCS5D02G469700	0.20156	0.242722	-0.221084	-0.0642448	-0.112154	0.0777013	0.150915	-0.119521	-0.23658	-0.21188	-4.41624e-06	0.13912	0.439342	0.841767	-0.220338
TraesCS5D02G476700	0.241103	-0.217646	0.207477	0.501314	0.585825	0.0753256	0.059464	-0.171739	0.0221452	-0.324126	-0.340939	-0.200392	-0.297293	-0.189176	0.311047
TraesCS5D02G481200	-0.345969	-0.0935631	-0.279871	-0.296651	-0.401891	0.0520196	0.109929	0.00412468	0.466531	0.63295	0.621976	0.439482	0.40478	0.500407	-0.0984083
TraesCS5D02G482600	-0.411601	-0.336077	-0.289894	-0.341862	-0.21659	0.0522421	0.0800381	0.179649	0.675043	0.626709	0.0524679	-0.133893	0.060932	-0.242333	0.102575
TraesCS5D02G484000	-0.0274676	0.223692	-0.349826	-0.385776	-0.269934	-0.558267	-0.393967	0.663505	-0.0698243	0.426304	0.323009	0.0292633	0.285874	0.208037	0.0128503
TraesCS5D02G493200	0.031778	0.0939882	-0.255576	-0.0382388	-0.227477	0.0428303	0.039399	0.0740241	-0.0494942	0.102326	0.34134	0.226497	0.479144	0.786815	-0.0792826
TraesCS5D02G507600	-0.121348	-0.109337	-0.0293896	-0.187996	-0.100589	0.0924553	-0.188544	0.0640187	0.0884035	0.362243	0.354849	0.466752	0.913194	0.644667	-0.2123
TraesCS5D02G507700	0.0214755	0.0776179	-0.0600022	-0.157748	-0.127055	0.0148187	-0.110878	0.00199331	-0.0734569	0.176374	0.276196	0.417338	0.810063	0.783338	-0.287825
TraesCS5D02G507800	-0.00252794	0.0504883	-0.146839	-0.110778	-0.139432	0.122577	0.113094	-0.0858874	-0.0608559	-0.0284288	0.101628	0.170655	0.35345	0.81595	-0.14612
TraesCS5D02G516300	-0.44004	-0.347025	0.0543001	-0.145557	-0.31924	-0.0657468	-0.121244	0.139721	0.520857	0.817837	0.64904	0.355209	0.222541	-0.0393433	0.12862
TraesCS5D02G527900	-0.559615	-0.501183	-0.0458726	-0.2688	-0.0988333	0.162186	0.0593605	0.0389774	0.770085	0.765773	0.235113	0.0800252	0.229037	-0.0963207	0.0706376
TraesCS5D02G536500	-0.248984	-0.080376	0.0857872	0.00274496	-0.199886	-0.335316	-0.402322	0.189497	-0.014968	0.576908	0.965002	0.472232	0.451045	0.377459	0.141028
TraesCS5D02G547500	-0.455309	-0.397525	-0.0957024	-0.192883	-0.14981	0.589304	0.239557	-0.181797	0.4882	0.302604	0.09177	0.141539	0.38944	0.147852	-0.241272
TraesCS6A02G021600	-0.444626	-0.330859	-0.226669	-0.279391	-0.252492	0.406958	0.439453	-0.216462	0.897022	0.496848	0.0919204	0.0358663	-0.0621147	-0.135976	-0.110746
TraesCS6A02G024100	-0.0283637	0.135205	-0.0757872	0.000242068	-0.110525	0.073576	0.0446761	-0.127735	-0.0961207	0.0215934	0.176813	0.260799	0.61364	0.772779	-0.0910128
TraesCS6A02G036400	0.343399	0.823032	-0.257643	-0.160851	-0.441179	-0.171097	0.407419	-0.326639	-0.236806	-0.232807	0.0840371	0.0150715	-0.0106249	0.425891	-0.367182
TraesCS6A02G050100	-0.424669	-0.297577	-0.196252	-0.285768	-0.216191	0.19133	0.289659	-0.0929242	0.882806	0.626487	0.182643	-0.00716114	0.0325289	-0.0619591	-0.0175392
TraesCS6A02G052500	-0.0808577	-0.377235	0.345135	0.425155	0.485526	0.153691	-0.329266	-0.0113392	-0.171998	-0.0856407	0.0581721	0.101396	0.126099	-0.128837	0.0993002
TraesCS6A02G063900	0.0169851	0.0324665	-0.000985378	-0.0579278	-0.129255	0.257821	0.153167	-0.209765	-0.0947633	-0.138057	0.0935053	0.371757	0.352338	0.85493	-0.147946
TraesCS6A02G083300	-0.041117	0.152715	-0.289026	-0.331766	-0.351115	-0.366344	-0.111622	0.310059	0.287686	0.620659	0.348248	-0.0312668	0.179845	-0.0580429	0.00716976
TraesCS6A02G084000	0.0134316	-0.133396	0.447316	0.197634	0.253584	0.296114	0.225667	-0.428265	0.0604953	-0.320946	-0.254026	0.144962	-0.411598	-0.345477	0.181877
TraesCS6A02G088400	-0.49662	-0.374833	-0.226219	-0.283673	-0.256231	0.365823	0.407796	-0.206284	0.944234	0.594762	0.146876	0.00772368	-7.86035e-05	-0.108246	-0.0831326
TraesCS6A02G099000	-0.227262	-0.119026	0.248535	-0.000544669	-0.26757	0.332659	0.0805041	-0.263289	0.160732	0.163512	0.47032	0.871846	0.394334	0.585166	-0.0457968
TraesCS6A02G111000	-0.181159	-0.293485	0.0247223	0.0119029	0.282126	-0.270299	-0.691065	0.51283	-0.147893	0.370271	0.243106	0.172565	0.719609	0.0807647	0.190214
TraesCS6A02G118000	-0.17991	-0.250668	0.517647	0.0796659	0.545065	0.275131	0.0579559	-0.267625	0.119045	-0.132081	-0.171351	0.0555509	-0.124555	-0.274588	-0.0615899
TraesCS6A02G121200	-0.441865	-0.309642	-0.232091	-0.288743	-0.292405	0.365472	0.442195	-0.212211	0.908963	0.535781	0.117723	0.00275469	-0.058095	-0.115184	-0.0855315
TraesCS6A02G123300	0.151058	0.286885	-0.229755	-0.295553	-0.350326	0.198053	0.303392	-0.190747	0.0814239	0.0183499	0.107372	0.438816	0.463689	0.750207	-0.430359
TraesCS6A02G124300	-0.290921	-0.161268	0.0886387	-0.160553	-0.0705641	-0.127815	-0.335178	0.20425	0.141328	0.495767	0.32021	0.0919703	0.653428	0.169405	0.0731946
TraesCS6A02G125000	-0.289557	0.164707	0.0872945	-0.242047	-0.253249	-0.196186	-0.255913	0.102467	-0.0181309	0.481279	0.643888	0.39736	0.523587	0.191092	0.018601
TraesCS6A02G125500	-0.318308	-0.153942	0.0956376	-0.209992	-0.222927	0.177943	-0.110867	-0.0392019	0.227935	0.515097	0.470695	0.497183	0.877515	0.502543	-0.197037
TraesCS6A02G127700	0.271444	0.361361	-0.182521	-0.0486869	-0.135586	-0.0916862	0.137653	-0.0965589	-0.262004	-0.205654	0.0782236	0.175044	0.274774	0.857362	-0.180777
TraesCS6A02G132800	0.0901877	0.224709	0.224571	0.152021	-0.402355	0.310437	0.507476	-0.509027	0.112267	-0.116732	-0.0393186	0.252782	-0.0798894	0.0863839	-0.165921
TraesCS6A02G133000	-0.520414	-0.470153	-0.336587	-0.511546	-0.121448	-0.0731315	-0.254276	0.523423	0.575904	0.765818	0.0750215	-0.195795	0.357003	-0.21056	-0.018728
TraesCS6A02G134500	-0.110106	-0.00015307	-0.460698	-0.309562	-0.211045	-0.332465	-0.212256	0.653398	0.156451	0.36944	0.171149	-0.161807	-0.00726079	0.0493681	0.0676015
[truncated: 2,101 more rows]

## Sheet: modules_GO
Sample	GO term	Description	Ratio in foreground list	Ratio in background list	P-value	FDR	Number in foreground list	Group	GeneID
black	GO:0009522	photosystem I	27/225	138/63964	2.87e-39	1.32e-37	27	cellular_component	TraesCS1A02G403300/TraesCS1B02G432700/TraesCS1B02G433300/TraesCS1D02G411300/TraesCS1D02G428200/TraesCS2A02G204800/TraesCS2A02G206200/TraesCS2A02G252600/TraesCS2A02G296400/TraesCS2B02G272300/TraesCS2B02G312600/TraesCS2D02G209900/TraesCS2D02G294300/TraesCS5A02G229300/TraesCS5A02G256900/TraesCS5A02G322500/TraesCS5A02G350600/TraesCS5B02G256400/TraesCS5B02G322900/TraesCS5B02G353200/TraesCS5B02G463000/…
black	GO:0009768	photosynthesis, light harvesting in photosystem I	19/186	84/59197	3.01e-30	6.74e-28	19	biological_process	TraesCS1A02G403300/TraesCS1B02G432700/TraesCS1B02G433300/TraesCS1D02G411300/TraesCS2A02G206200/TraesCS2A02G296400/TraesCS2B02G312600/TraesCS2D02G209900/TraesCS2D02G294300/TraesCS5A02G322500/TraesCS5A02G350600/TraesCS5B02G322900/TraesCS5B02G353200/TraesCS5B02G463000/TraesCS5D02G329200/TraesCS5D02G357600/TraesCS5D02G464700/TraesCS5D02G464800/TraesCS7D02G276300
black	GO:0016168	chlorophyll binding	20/199	147/62343	7.5e-27	1e-24	20	molecular_function	TraesCS1A02G403300/TraesCS1B02G432700/TraesCS1B02G433300/TraesCS1D02G411300/TraesCS1D02G428200/TraesCS2A02G204800/TraesCS2A02G206200/TraesCS2D02G209900/TraesCS5A02G229300/TraesCS5A02G322500/TraesCS5A02G350600/TraesCS5B02G322900/TraesCS5B02G353200/TraesCS5B02G463000/TraesCS5D02G238300/TraesCS5D02G329200/TraesCS5D02G357600/TraesCS5D02G464700/TraesCS5D02G464800/TraesCS7D02G276300
black	GO:0018298	protein-chromophore linkage	20/186	213/59197	1.1e-23	1.24e-21	20	biological_process	TraesCS1A02G403300/TraesCS1B02G432700/TraesCS1B02G433300/TraesCS1D02G411300/TraesCS1D02G428200/TraesCS2A02G204800/TraesCS2A02G206200/TraesCS2D02G209900/TraesCS5A02G229300/TraesCS5A02G322500/TraesCS5A02G350600/TraesCS5B02G322900/TraesCS5B02G353200/TraesCS5B02G463000/TraesCS5D02G238300/TraesCS5D02G329200/TraesCS5D02G357600/TraesCS5D02G464700/TraesCS5D02G464800/TraesCS7D02G276300
black	GO:0010287	plastoglobule	16/225	236/63964	4.26e-16	6.53e-15	16	cellular_component	TraesCS1A02G403300/TraesCS1B02G432700/TraesCS1B02G433300/TraesCS1D02G411300/TraesCS2A02G206200/TraesCS2D02G209900/TraesCS5A02G322500/TraesCS5A02G350600/TraesCS5B02G322900/TraesCS5B02G353200/TraesCS5B02G463000/TraesCS5D02G329200/TraesCS5D02G357600/TraesCS5D02G464700/TraesCS5D02G464800/TraesCS7D02G276300
black	GO:0009416	response to light stimulus	17/186	544/59197	2.25e-12	1.68e-10	17	biological_process	TraesCS1A02G403300/TraesCS1B02G432700/TraesCS1B02G433300/TraesCS1D02G320000/TraesCS1D02G411300/TraesCS2A02G206200/TraesCS2D02G209900/TraesCS5A02G322500/TraesCS5A02G350600/TraesCS5B02G322900/TraesCS5B02G353200/TraesCS5B02G463000/TraesCS5D02G329200/TraesCS5D02G357600/TraesCS5D02G464700/TraesCS5D02G464800/TraesCS7D02G276300
black	GO:0009579	thylakoid	8/225	282/63964	8.13e-06	7.48e-05	8	cellular_component	TraesCS2A02G206200/TraesCS2A02G296400/TraesCS2B02G312600/TraesCS2D02G209900/TraesCS2D02G294300/TraesCS3B02G073200/TraesCS4B02G203100/TraesCS7B02G019600
black	GO:0051707	response to other organism	6/186	132/59197	4.18e-06	0.000187	6	biological_process	TraesCS4A02G005500/TraesCS4B02G299600/TraesCS3A02G391300/TraesCS3B02G423500/TraesCS3D02G384300/TraesCS5A02G348200
black	GO:0009873	ethylene-activated signaling pathway	11/186	657/59197	8.59e-06	0.000321	11	biological_process	TraesCS1B02G326500/TraesCS4A02G005500/TraesCS4B02G299600/TraesCS3D02G372900/TraesCS6A02G235100/TraesCS6A02G330500/TraesCS6B02G263800/TraesCS6D02G217800/TraesCS1D02G314700/TraesCS2B02G436300/TraesCS2D02G414600
black	GO:0015629	actin cytoskeleton	5/225	123/63964	7.94e-05	0.000522	5	cellular_component	TraesCS2A02G410700/TraesCS2D02G408100/TraesCS6A02G236600/TraesCS6B02G265100/TraesCS6B02G277600
black	GO:0045893	positive regulation of transcription, DNA-templated	13/186	1032/59197	2.67e-05	0.000746	13	biological_process	TraesCS4A02G005500/TraesCS4B02G299600/TraesCS3B02G123800/TraesCS3D02G238300/TraesCS6A02G235100/TraesCS6A02G330500/TraesCS6B02G263800/TraesCS6B02G270200/TraesCS6D02G217800/TraesCS7A02G458700/TraesCS7B02G251400/TraesCS7B02G357900/TraesCS2B02G328300
black	GO:0009767	photosynthetic electron transport chain	5/186	113/59197	3.09e-05	0.00077	5	biological_process	TraesCS2A02G215000/TraesCS2A02G296400/TraesCS2B02G312600/TraesCS2D02G220800/TraesCS2D02G294300
black	GO:0070370	cellular heat acclimation	3/186	21/59197	3.89e-05	0.000872	3	biological_process	TraesCS2A02G277100/TraesCS2B02G294500/TraesCS2D02G276000
black	GO:1900036	positive regulation of cellular response to heat	3/186	22/59197	4.5e-05	0.000916	3	biological_process	TraesCS6A02G235100/TraesCS6B02G263800/TraesCS6D02G217800
black	GO:0009612	response to mechanical stimulus	3/186	24/59197	5.88e-05	0.00101	3	biological_process	TraesCS3A02G391300/TraesCS3B02G423500/TraesCS3D02G384300
black	GO:0061025	membrane fusion	3/186	24/59197	5.88e-05	0.00101	3	biological_process	TraesCS3A02G391300/TraesCS3B02G423500/TraesCS3D02G384300
black	GO:0051453	regulation of intracellular pH	4/186	70/59197	7.36e-05	0.00118	4	biological_process	TraesCS7A02G145400/TraesCS7B02G047600/TraesCS7D02G146700/TraesCS3A02G183800
black	GO:0005089	Rho guanyl-nucleotide exchange factor activity	4/199	49/62343	1.91e-05	0.00128	4	molecular_function	TraesCS3A02G270400/TraesCS3A02G305500/TraesCS3B02G304200/TraesCS3B02G331000
black	GO:0030042	actin filament depolymerization	3/186	28/59197	9.44e-05	0.00141	3	biological_process	TraesCS2A02G410700/TraesCS2D02G408100/TraesCS6B02G277600
black	GO:0120029	proton export across plasma membrane	3/186	29/59197	0.000105	0.00147	3	biological_process	TraesCS7A02G145400/TraesCS7B02G047600/TraesCS7D02G146700
black	GO:0009921	auxin efflux carrier complex	2/225	9/63964	0.000436	0.00223	2	cellular_component	TraesCS7A02G492400/TraesCS7B02G398100
black	GO:0080092	regulation of pollen tube growth	3/186	41/59197	0.000298	0.00393	3	biological_process	TraesCS7A02G458700/TraesCS7B02G357900/TraesCS7D02G050100
black	GO:1902600	proton transmembrane transport	3/186	49/59197	0.000506	0.00625	3	biological_process	TraesCS7A02G145400/TraesCS7B02G047600/TraesCS7D02G146700
black	GO:0009743	response to carbohydrate	2/186	11/59197	0.00053	0.00625	2	biological_process	TraesCS2A02G323000/TraesCS2B02G359600
black	GO:0042542	response to hydrogen peroxide	5/186	214/59197	0.000609	0.00683	5	biological_process	TraesCS3D02G238300/TraesCS2A02G323000/TraesCS2B02G359600/TraesCS3B02G131000/TraesCS4D02G145600
black	GO:0046910	pectinesterase inhibitor activity	4/199	86/62343	0.000174	0.00779	4	molecular_function	TraesCS2A02G344200/TraesCS2B02G341700/TraesCS2D02G091800/TraesCS2D02G322500
black	GO:0061077	chaperone-mediated protein folding	3/186	58/59197	0.000829	0.00823	3	biological_process	TraesCS2A02G277100/TraesCS2B02G294500/TraesCS2D02G276000
black	GO:0009753	response to jasmonic acid	6/186	349/59197	0.000877	0.00823	6	biological_process	TraesCS4A02G005500/TraesCS4B02G299600/TraesCS6A02G330500/TraesCS2A02G323000/TraesCS2B02G359600/TraesCS7B02G019600
black	GO:0002758	innate immune response-activating signal transduction	4/186	134/59197	0.000881	0.00823	4	biological_process	TraesCS2A02G464200/TraesCS2B02G485900/TraesCS2D02G465100/TraesCS5A02G348200
black	GO:0042545	cell wall modification	4/186	134/59197	0.000881	0.00823	4	biological_process	TraesCS2A02G344200/TraesCS2B02G341700/TraesCS2D02G091800/TraesCS2D02G322500
black	GO:0008883	glutamyl-tRNA reductase activity	2/199	9/62343	0.00036	0.0092	2	molecular_function	TraesCS1A02G057200/TraesCS1D02G058300
black	GO:0051015	actin filament binding	5/199	193/62343	0.000411	0.0092	5	molecular_function	TraesCS2A02G410700/TraesCS2D02G408100/TraesCS6A02G236600/TraesCS6B02G265100/TraesCS6B02G277600
black	GO:0008553	proton-exporting ATPase activity, phosphorylative mechanism	3/199	45/62343	0.000412	0.0092	3	molecular_function	TraesCS7A02G145400/TraesCS7B02G047600/TraesCS7D02G146700
black	GO:0045330	aspartyl esterase activity	4/199	116/62343	0.000546	0.00974	4	molecular_function	TraesCS2A02G344200/TraesCS2B02G341700/TraesCS2D02G091800/TraesCS2D02G322500
black	GO:0030599	pectinesterase activity	4/199	118/62343	0.000582	0.00974	4	molecular_function	TraesCS2A02G344200/TraesCS2B02G341700/TraesCS2D02G091800/TraesCS2D02G322500
black	GO:2000070	regulation of response to water deprivation	3/186	73/59197	0.00161	0.0134	3	biological_process	TraesCS6A02G235100/TraesCS6B02G263800/TraesCS6D02G217800
black	GO:0080147	root hair cell development	3/186	74/59197	0.00168	0.0134	3	biological_process	TraesCS3A02G305500/TraesCS3B02G304200/TraesCS3B02G331000
black	GO:0009504	cell plate	3/225	85/63964	0.00343	0.0158	3	cellular_component	TraesCS3A02G391300/TraesCS3B02G423500/TraesCS3D02G384300
black	GO:0045490	pectin catabolic process	4/186	173/59197	0.00225	0.0174	4	biological_process	TraesCS2A02G344200/TraesCS2B02G341700/TraesCS2D02G091800/TraesCS2D02G322500
black	GO:0071365	cellular response to auxin stimulus	3/186	89/59197	0.00284	0.0212	3	biological_process	TraesCS1B02G192200/TraesCS1A02G190100/TraesCS1D02G194200
black	GO:0051973	positive regulation of telomerase activity	2/186	27/59197	0.00327	0.0236	2	biological_process	TraesCS2A02G323000/TraesCS2B02G359600
black	GO:0010252	auxin homeostasis	3/186	98/59197	0.00373	0.0261	3	biological_process	TraesCS1A02G225100/TraesCS7A02G492400/TraesCS7B02G398100
black	GO:0000911	cytokinesis by cell plate formation	3/186	100/59197	0.00395	0.0268	3	biological_process	TraesCS3A02G391300/TraesCS3B02G423500/TraesCS3D02G384300
black	GO:0015995	chlorophyll biosynthetic process	3/186	115/59197	0.00582	0.0373	3	biological_process	TraesCS1A02G057200/TraesCS1D02G058300/TraesCS2A02G590600
black	GO:0015743	malate transport	2/186	37/59197	0.00608	0.0379	2	biological_process	TraesCS3A02G183800/TraesCS6B02G270300
black	GO:0048235	pollen sperm cell differentiation	2/186	39/59197	0.00674	0.0408	2	biological_process	TraesCS7A02G458700/TraesCS7B02G357900
black	GO:0009651	response to salt stress	9/186	1084/59197	0.00766	0.0452	9	biological_process	TraesCS1B02G462300/TraesCS2A02G261500/TraesCS6A02G235100/TraesCS6B02G263800/TraesCS6D02G217800/TraesCS2A02G323000/TraesCS2B02G359600/TraesCS3B02G131000/TraesCS4D02G145600
black	GO:0009926	auxin polar transport	3/186	132/59197	0.0085	0.0477	3	biological_process	TraesCS5D02G400700/TraesCS7A02G492400/TraesCS7B02G398100
black	GO:0048262	determination of dorsal/ventral asymmetry	2/186	45/59197	0.0089	0.0482	2	biological_process	TraesCS3B02G407700/TraesCS3D02G368000
black	GO:0006811	ion transport	3/186	135/59197	0.00904	0.0482	3	biological_process	TraesCS2A02G204900/TraesCS2B02G510100/TraesCS2D02G211100
black	GO:0009908	flower development	7/186	741/59197	0.00935	0.0487	7	biological_process	TraesCS2A02G327200/TraesCS2D02G335700/TraesCS3B02G407700/TraesCS3D02G368000/TraesCS2B02G399700/TraesCS3A02G434900/TraesCS6A02G273000
blue	GO:0090357	regulation of tryptophan metabolic process	13/289	14/59197	9.5e-30	2.49e-27	13	biological_process	TraesCS1A02G370400/TraesCS1A02G370600/TraesCS1A02G370700/TraesCS1B02G389700/TraesCS1B02G389800/TraesCS1B02G389900/TraesCS1D02G376500/TraesCS1D02G376600/TraesCS1D02G376700/TraesCS1D02G376800/TraesCS5A02G238400/TraesCS5B02G236900/TraesCS5D02G245300
blue	GO:0010928	regulation of auxin mediated signaling pathway	13/289	50/59197	2.06e-19	2.4e-17	13	biological_process	TraesCS1A02G370400/TraesCS1A02G370600/TraesCS1A02G370700/TraesCS1B02G389700/TraesCS1B02G389800/TraesCS1B02G389900/TraesCS1D02G376500/TraesCS1D02G376600/TraesCS1D02G376700/TraesCS1D02G376800/TraesCS5A02G238400/TraesCS5B02G236900/TraesCS5D02G245300
blue	GO:0009611	response to wounding	29/289	650/59197	3.48e-19	2.4e-17	29	biological_process	TraesCS1A02G362100/TraesCS2A02G286700/TraesCS2B02G303600/TraesCS2B02G529400/TraesCS2D02G285300/TraesCS3A02G252900/TraesCS3B02G284800/TraesCS3D02G253700/TraesCS4A02G007800/TraesCS4B02G297000/TraesCS4B02G297100/TraesCS4D02G296000/TraesCS5A02G129500/TraesCS5A02G403200/TraesCS5B02G128100/TraesCS5B02G408000/TraesCS5D02G137000/TraesCS5D02G413200/TraesCS7A02G201100/TraesCS7A02G201200/TraesCS7B02G107700/…
blue	GO:0031347	regulation of defense response	20/289	230/59197	3.67e-19	2.4e-17	20	biological_process	TraesCS2A02G286700/TraesCS2B02G303600/TraesCS2D02G285300/TraesCS4A02G007800/TraesCS4B02G297000/TraesCS4B02G297100/TraesCS4D02G296000/TraesCS6A02G125000/TraesCS6D02G115400/TraesCS7A02G201100/TraesCS7A02G201200/TraesCS7B02G107700/TraesCS7B02G107800/TraesCS7B02G107900/TraesCS7B02G108300/TraesCS7B02G108400/TraesCS7D02G204200/TraesCS7D02G204400/TraesCS7D02G204500/TraesCS7D02G204600
blue	GO:0010087	phloem or xylem histogenesis	13/289	148/59197	5.79e-13	2.53e-11	13	biological_process	TraesCS1A02G370400/TraesCS1A02G370600/TraesCS1A02G370700/TraesCS1B02G389700/TraesCS1B02G389800/TraesCS1B02G389900/TraesCS1D02G376500/TraesCS1D02G376600/TraesCS1D02G376700/TraesCS1D02G376800/TraesCS5A02G238400/TraesCS5B02G236900/TraesCS5D02G245300
blue	GO:0010200	response to chitin	19/289	557/59197	5.72e-11	2.14e-09	19	biological_process	TraesCS1A02G300000/TraesCS1A02G370400/TraesCS1A02G370600/TraesCS1A02G370700/TraesCS1B02G389700/TraesCS1B02G389800/TraesCS1B02G389900/TraesCS1D02G376500/TraesCS1D02G376600/TraesCS1D02G376700/TraesCS1D02G376800/TraesCS5A02G238400/TraesCS5B02G236900/TraesCS5D02G164600/TraesCS5D02G245300/TraesCS6B02G268300/TraesCS6B02G286500/TraesCS6D02G237900/TraesCS6D02G240300
blue	GO:0009873	ethylene-activated signaling pathway	20/289	657/59197	1.31e-10	4.29e-09	20	biological_process	TraesCS1A02G370400/TraesCS1A02G370600/TraesCS1A02G370700/TraesCS1B02G389700/TraesCS1B02G389800/TraesCS1B02G389900/TraesCS1D02G221500/TraesCS1D02G376500/TraesCS1D02G376600/TraesCS1D02G376700/TraesCS1D02G376800/TraesCS2A02G415100/TraesCS2B02G434100/TraesCS2D02G397100/TraesCS5A02G238400/TraesCS5B02G236900/TraesCS5D02G245300/TraesCS6A02G319500/TraesCS6D02G309600/TraesCS4B02G038100
blue	GO:0008104	protein localization	7/289	61/59197	2.14e-08	6.23e-07	7	biological_process	TraesCS3A02G252800/TraesCS3B02G284600/TraesCS3B02G288900/TraesCS3D02G253500/TraesCS6A02G209000/TraesCS6B02G238000/TraesCS6D02G192500
blue	GO:0016847	1-aminocyclopropane-1-carboxylate synthase activity	4/287	9/62343	5.44e-08	9.47e-06	4	molecular_function	TraesCS2B02G414800/TraesCS4A02G256500/TraesCS4B02G058200/TraesCS4D02G058200
blue	GO:0016757	transferase activity, transferring glycosyl groups	15/287	623/62343	2.7e-07	2.35e-05	15	molecular_function	TraesCS1A02G361100/TraesCS1B02G345400/TraesCS3A02G440800/TraesCS3D02G433400/TraesCS4A02G409300/TraesCS4B02G309100/TraesCS6A02G209000/TraesCS6B02G238000/TraesCS6D02G192500/TraesCS7A02G320800/TraesCS7A02G411400/TraesCS7B02G221700/TraesCS7B02G310700/TraesCS7D02G404500/TraesCS5A02G079700
blue	GO:0009664	plant-type cell wall organization	10/289	372/59197	1.73e-05	0.000428	10	biological_process	TraesCS2D02G065000/TraesCS5A02G429600/TraesCS5B02G431600/TraesCS5D02G437700/TraesCS7A02G320800/TraesCS7A02G411400/TraesCS7B02G221700/TraesCS7B02G310700/TraesCS7D02G404500/TraesCS2A02G388600
blue	GO:0080143	regulation of amino acid export	4/289	32/59197	1.8e-05	0.000428	4	biological_process	TraesCS7B02G294200/TraesCS7D02G387600/TraesCS7D02G387700/TraesCS7A02G392000
blue	GO:0060070	canonical Wnt signaling pathway	3/289	12/59197	2.45e-05	0.00049	3	biological_process	TraesCS6A02G209000/TraesCS6B02G238000/TraesCS6D02G192500
blue	GO:0006865	amino acid transport	6/289	117/59197	2.55e-05	0.00049	6	biological_process	TraesCS5A02G115100/TraesCS5D02G125700/TraesCS5D02G134500/TraesCS7B02G294200/TraesCS7D02G387600/TraesCS7A02G392000
blue	GO:0006044	N-acetylglucosamine metabolic process	3/289	13/59197	3.18e-05	0.00049	3	biological_process	TraesCS6A02G209000/TraesCS6B02G238000/TraesCS6D02G192500
blue	GO:0050435	amyloid-beta metabolic process	3/289	13/59197	3.18e-05	0.00049	3	biological_process	TraesCS6A02G209000/TraesCS6B02G238000/TraesCS6D02G192500
blue	GO:1902966	positive regulation of protein localization to early endosome	3/289	13/59197	3.18e-05	0.00049	3	biological_process	TraesCS6A02G209000/TraesCS6B02G238000/TraesCS6D02G192500
blue	GO:1905166	negative regulation of lysosomal protein catabolic process	3/289	13/59197	3.18e-05	0.00049	3	biological_process	TraesCS6A02G209000/TraesCS6B02G238000/TraesCS6D02G192500
blue	GO:0010629	negative regulation of gene expression	4/289	39/59197	4e-05	0.000555	4	biological_process	TraesCS3A02G252900/TraesCS3B02G284800/TraesCS3D02G253700/TraesCS5D02G411800
blue	GO:0050890	cognition	3/289	14/59197	4.03e-05	0.000555	3	biological_process	TraesCS6A02G209000/TraesCS6B02G238000/TraesCS6D02G192500
blue	GO:0000329	fungal-type vacuole membrane	3/313	11/63964	1.86e-05	0.000688	3	cellular_component	TraesCS3A02G183600/TraesCS3B02G213400/TraesCS3D02G187800
blue	GO:0030245	cellulose catabolic process	5/289	85/59197	6.39e-05	0.000837	5	biological_process	TraesCS6A02G312400/TraesCS6B02G150300/TraesCS6B02G342600/TraesCS7B02G104600/TraesCS7D02G201000
blue	GO:0047987	hydroperoxide dehydratase activity	3/287	12/62343	2.06e-05	0.00116	3	molecular_function	TraesCS5A02G403200/TraesCS5B02G408000/TraesCS5D02G413200
blue	GO:0003830	beta-1,4-mannosylglycoprotein 4-beta-N-acetylglucosaminyltransferase activity	3/287	13/62343	2.67e-05	0.00116	3	molecular_function	TraesCS6A02G209000/TraesCS6B02G238000/TraesCS6D02G192500
blue	GO:0008810	cellulase activity	5/287	82/62343	4.08e-05	0.00142	5	molecular_function	TraesCS6A02G312400/TraesCS6B02G150300/TraesCS6B02G342600/TraesCS7B02G104600/TraesCS7D02G201000
blue	GO:0009693	ethylene biosynthetic process	4/289	64/59197	0.000281	0.0035	4	biological_process	TraesCS2B02G414800/TraesCS4A02G256500/TraesCS4B02G058200/TraesCS4D02G058200
blue	GO:0030334	regulation of cell migration	3/289	28/59197	0.000345	0.0041	3	biological_process	TraesCS6A02G209000/TraesCS6B02G238000/TraesCS6D02G192500
blue	GO:0010417	glucuronoxylan biosynthetic process	4/289	69/59197	0.000375	0.00413	4	biological_process	TraesCS2A02G040300/TraesCS3A02G440800/TraesCS3D02G269800/TraesCS3D02G433400
blue	GO:0051301	cell division	13/289	864/59197	0.000378	0.00413	13	biological_process	TraesCS1A02G370400/TraesCS1A02G370600/TraesCS1A02G370700/TraesCS1B02G389700/TraesCS1B02G389800/TraesCS1B02G389900/TraesCS1D02G376500/TraesCS1D02G376600/TraesCS1D02G376700/TraesCS1D02G376800/TraesCS5A02G238400/TraesCS5B02G236900/TraesCS5D02G245300
blue	GO:0005504	fatty acid binding	4/287	58/62343	0.000153	0.00445	4	molecular_function	TraesCS2D02G438200/TraesCS2D02G438300/TraesCS2D02G438400/TraesCS5B02G076100
blue	GO:0018685	alkane 1-monooxygenase activity	3/287	25/62343	0.000206	0.00449	3	molecular_function	TraesCS5A02G129500/TraesCS5B02G128100/TraesCS5D02G137000
blue	GO:0046983	protein dimerization activity	15/287	1099/62343	0.000207	0.00449	15	molecular_function	TraesCS6D02G285300/TraesCS2A02G271700/TraesCS2B02G289900/TraesCS2D02G270300/TraesCS3A02G000600/TraesCS3A02G252900/TraesCS3B02G002200/TraesCS3B02G002300/TraesCS3B02G284800/TraesCS3D02G253700/TraesCS4A02G257900/TraesCS4B02G056600/TraesCS4D02G056900/TraesCS5B02G384500/TraesCS5D02G390700
blue	GO:0045543	gibberellin 2-beta-dioxygenase activity	3/287	26/62343	0.000232	0.00449	3	molecular_function	TraesCS1B02G347600/TraesCS1D02G336900/TraesCS6B02G259200
blue	GO:0010116	positive regulation of abscisic acid biosynthetic process	3/289	35/59197	0.000671	0.00704	3	biological_process	TraesCS1A02G167100/TraesCS1B02G183500/TraesCS1D02G173800
blue	GO:0045815	positive regulation of gene expression, epigenetic	2/289	9/59197	0.000836	0.00842	2	biological_process	TraesCS1A02G195700/TraesCS1D02G199000
blue	GO:0031408	oxylipin biosynthetic process	5/289	155/59197	0.00103	0.01	5	biological_process	TraesCS2B02G333600/TraesCS2D02G313400/TraesCS5A02G403200/TraesCS5B02G408000/TraesCS5D02G413200
blue	GO:0006116	NADH oxidation	2/289	11/59197	0.00127	0.0119	2	biological_process	TraesCS1A02G312400/TraesCS1D02G312600
blue	GO:0009835	fruit ripening	4/289	102/59197	0.00162	0.0147	4	biological_process	TraesCS2B02G414800/TraesCS4A02G256500/TraesCS4B02G058200/TraesCS4D02G058200
blue	GO:0002237	response to molecule of bacterial origin	5/289	175/59197	0.00176	0.0147	5	biological_process	TraesCS6A02G139400/TraesCS6B02G167900/TraesCS6D02G129900/TraesCS7A02G257200/TraesCS7D02G258000
blue	GO:0006486	protein glycosylation	7/289	351/59197	0.00182	0.0147	7	biological_process	TraesCS1A02G361100/TraesCS3A02G371500/TraesCS3A02G440800/TraesCS3D02G433400/TraesCS4A02G409300/TraesCS4B02G309100/TraesCS5A02G079700
blue	GO:0009862	systemic acquired resistance, salicylic acid mediated signaling pathway	4/289	107/59197	0.00194	0.0147	4	biological_process	TraesCS2D02G438200/TraesCS2D02G438300/TraesCS2D02G438400/TraesCS5B02G076100
blue	GO:0009627	systemic acquired resistance	5/289	179/59197	0.00194	0.0147	5	biological_process	TraesCS2D02G438200/TraesCS2D02G438300/TraesCS2D02G438400/TraesCS5B02G076100/TraesCS6A02G326900
blue	GO:0015720	allantoin transport	2/289	14/59197	0.00208	0.0147	2	biological_process	TraesCS7A02G479700/TraesCS7D02G466800
blue	GO:0015857	uracil transport	2/289	14/59197	0.00208	0.0147	2	biological_process	TraesCS7A02G479700/TraesCS7D02G466800
blue	GO:0046168	glycerol-3-phosphate catabolic process	2/289	14/59197	0.00208	0.0147	2	biological_process	TraesCS1A02G312400/TraesCS1D02G312600
blue	GO:0048439	flower morphogenesis	2/289	14/59197	0.00208	0.0147	2	biological_process	TraesCS1A02G195700/TraesCS1D02G199000
blue	GO:0045487	gibberellin catabolic process	3/289	53/59197	0.00225	0.0155	3	biological_process	TraesCS1B02G347600/TraesCS1D02G336900/TraesCS6B02G259200
blue	GO:0009624	response to nematode	6/289	289/59197	0.00313	0.0205	6	biological_process	TraesCS1D02G430000/TraesCS2B02G326200/TraesCS2D02G226000/TraesCS2D02G307400/TraesCS5D02G134500/TraesCS7A02G196100
blue	GO:0010215	cellulose microfibril organization	3/289	60/59197	0.00321	0.0205	3	biological_process	TraesCS4A02G117100/TraesCS4B02G187300/TraesCS2A02G388600
blue	GO:0009056	catabolic process	4/289	126/59197	0.00349	0.0218	4	biological_process	TraesCS1B02G268000/TraesCS4A02G085300/TraesCS4B02G218900/TraesCS4D02G219100
blue	GO:0090575	RNA polymerase II transcription factor complex	3/313	49/63964	0.00181	0.0229	3	cellular_component	TraesCS3A02G000600/TraesCS3B02G002200/TraesCS3B02G002300
blue	GO:0046658	anchored component of plasma membrane	10/313	707/63964	0.00279	0.0229	10	cellular_component	TraesCS2D02G079200/TraesCS3A02G249500/TraesCS3A02G374000/TraesCS4A02G117100/TraesCS4B02G187300/TraesCS5A02G429600/TraesCS5B02G431600/TraesCS5D02G437700/TraesCS2D02G173000/TraesCS2A02G388600
blue	GO:0000792	heterochromatin	2/313	17/63964	0.00309	0.0229	2	cellular_component	TraesCS1A02G195700/TraesCS1D02G199000
blue	GO:0009331	glycerol-3-phosphate dehydrogenase complex	2/313	17/63964	0.00309	0.0229	2	cellular_component	TraesCS1A02G312400/TraesCS1D02G312600
blue	GO:0004367	glycerol-3-phosphate dehydrogenase [NAD+] activity	2/287	14/62343	0.00185	0.0248	2	molecular_function	TraesCS1A02G312400/TraesCS1D02G312600
blue	GO:0005274	allantoin:proton symporter activity	2/287	14/62343	0.00185	0.0248	2	molecular_function	TraesCS7A02G479700/TraesCS7D02G466800
blue	GO:0015505	uracil:cation symporter activity	2/287	14/62343	0.00185	0.0248	2	molecular_function	TraesCS7A02G479700/TraesCS7D02G466800
blue	GO:0043100	pyrimidine nucleobase salvage	2/289	20/59197	0.00426	0.0259	2	biological_process	TraesCS7A02G479700/TraesCS7D02G466800
blue	GO:0015210	uracil transmembrane transporter activity	2/287	20/62343	0.0038	0.0472	2	molecular_function	TraesCS7A02G479700/TraesCS7D02G466800
blue	GO:0048856	anatomical structure development	2/289	29/59197	0.00884	0.0475	2	biological_process	TraesCS3A02G371700/TraesCS3D02G364800
blue	GO:0110126	phloem loading	2/289	29/59197	0.00884	0.0475	2	biological_process	TraesCS5A02G115100/TraesCS5D02G125700
blue	GO:0010405	arabinogalactan protein metabolic process	2/289	30/59197	0.00944	0.0475	2	biological_process	TraesCS5B02G460200/TraesCS5D02G461600
blue	GO:0080113	regulation of seed growth	2/289	30/59197	0.00944	0.0475	2	biological_process	TraesCS6D02G285300/TraesCS4B02G292300
blue	GO:0016998	cell wall macromolecule catabolic process	3/289	89/59197	0.0096	0.0475	3	biological_process	TraesCS3A02G312500/TraesCS3B02G159700/TraesCS6B02G246800
brown	GO:0042546	cell wall biogenesis	17/231	190/59197	2.52e-18	7.14e-16	17	biological_process	TraesCS5D02G038400/TraesCS6A02G266100/TraesCS6A02G277500/TraesCS6A02G408300/TraesCS6B02G293500/TraesCS6B02G305500/TraesCS6D02G248500/TraesCS6D02G258100/TraesCS6D02G392100/TraesCS7A02G063300/TraesCS7A02G427600/TraesCS7B02G327700/TraesCS7D02G419900/TraesCS4A02G172600/TraesCS7A02G426900/TraesCS7B02G327000/TraesCS2D02G431800
brown	GO:0016762	xyloglucan:xyloglucosyl transferase activity	14/238	148/62343	8.88e-16	1.39e-13	14	molecular_function	TraesCS5D02G038400/TraesCS6A02G266100/TraesCS6A02G408300/TraesCS6B02G293500/TraesCS6D02G248500/TraesCS6D02G392100/TraesCS7A02G063300/TraesCS7A02G427600/TraesCS7B02G327700/TraesCS7D02G419900/TraesCS4A02G172600/TraesCS7A02G426900/TraesCS7B02G327000/TraesCS2D02G431800
brown	GO:0004553	hydrolase activity, hydrolyzing O-glycosyl compounds	14/238	195/62343	4.22e-14	3.31e-12	14	molecular_function	TraesCS5D02G038400/TraesCS6A02G266100/TraesCS6A02G408300/TraesCS6B02G293500/TraesCS6D02G248500/TraesCS6D02G392100/TraesCS7A02G063300/TraesCS7A02G427600/TraesCS7B02G327700/TraesCS7D02G419900/TraesCS4A02G172600/TraesCS7A02G426900/TraesCS7B02G327000/TraesCS2D02G431800
brown	GO:0010411	xyloglucan metabolic process	14/231	186/59197	2.91e-14	4.11e-12	14	biological_process	TraesCS5D02G038400/TraesCS6A02G266100/TraesCS6A02G408300/TraesCS6B02G293500/TraesCS6D02G248500/TraesCS6D02G392100/TraesCS7A02G063300/TraesCS7A02G427600/TraesCS7B02G327700/TraesCS7D02G419900/TraesCS4A02G172600/TraesCS7A02G426900/TraesCS7B02G327000/TraesCS2D02G431800
brown	GO:0043268	positive regulation of potassium ion transport	6/231	18/59197	5.91e-11	5.57e-09	6	biological_process	TraesCS3D02G382700/TraesCS3D02G382800/TraesCS3D02G383000/TraesCS3A02G390300/TraesCS3D02G382600/TraesCS3D02G383200
brown	GO:0004322	ferroxidase activity	10/238	132/62343	1.13e-10	5.91e-09	10	molecular_function	TraesCS1B02G204100/TraesCS1D02G162800/TraesCS4A02G486100/TraesCS7A02G008900/TraesCS7D02G008600/TraesCS3A02G365300/TraesCS3B02G397200/TraesCS3D02G358500/TraesCS7A02G459400/TraesCS7B02G359700
brown	GO:0006826	iron ion transport	10/231	159/59197	8.64e-10	6.11e-08	10	biological_process	TraesCS1B02G204100/TraesCS1D02G162800/TraesCS4A02G486100/TraesCS7A02G008900/TraesCS7D02G008600/TraesCS3A02G365300/TraesCS3B02G397200/TraesCS3D02G358500/TraesCS7A02G459400/TraesCS7B02G359700
brown	GO:0055072	iron ion homeostasis	10/231	198/59197	7.19e-09	4.07e-07	10	biological_process	TraesCS1B02G204100/TraesCS1D02G162800/TraesCS4A02G486100/TraesCS7A02G008900/TraesCS7D02G008600/TraesCS3A02G365300/TraesCS3B02G397200/TraesCS3D02G358500/TraesCS7A02G459400/TraesCS7B02G359700
brown	GO:0070971	endoplasmic reticulum exit site	6/248	57/63964	9.83e-08	4.13e-06	6	cellular_component	TraesCS3D02G382700/TraesCS3D02G382800/TraesCS3D02G383000/TraesCS3A02G390300/TraesCS3D02G382600/TraesCS3D02G383200
brown	GO:0043680	filiform apparatus	5/248	38/63964	3.8e-07	7.99e-06	5	cellular_component	TraesCS1A02G227300/TraesCS2A02G453300/TraesCS2B02G474600/TraesCS2D02G452900/TraesCS4D02G173100
brown	GO:0009932	cell tip growth	5/231	36/59197	2.96e-07	1.4e-05	5	biological_process	TraesCS1B02G204100/TraesCS1D02G162800/TraesCS4A02G486100/TraesCS7A02G008900/TraesCS7D02G008600
brown	GO:1901703	protein localization involved in auxin polar transport	4/231	19/59197	8.36e-07	3.38e-05	4	biological_process	TraesCS3A02G385300/TraesCS3B02G417500/TraesCS3D02G378300/TraesCS7A02G466800
brown	GO:0010483	pollen tube reception	5/231	47/59197	1.16e-06	4.11e-05	5	biological_process	TraesCS1A02G227300/TraesCS2A02G453300/TraesCS2B02G474600/TraesCS2D02G452900/TraesCS4D02G173100
brown	GO:0030308	negative regulation of cell growth	5/231	49/59197	1.44e-06	4.52e-05	5	biological_process	TraesCS1A02G227300/TraesCS2A02G453300/TraesCS2B02G474600/TraesCS2D02G452900/TraesCS4D02G173100
brown	GO:0051087	chaperone binding	7/238	139/62343	1.2e-06	4.72e-05	7	molecular_function	TraesCS3D02G382700/TraesCS3D02G382800/TraesCS3D02G383000/TraesCS3A02G390300/TraesCS3D02G382600/TraesCS3D02G383200/TraesCS3B02G422300
brown	GO:0009873	ethylene-activated signaling pathway	13/231	657/59197	2.31e-06	6.53e-05	13	biological_process	TraesCS1A02G227300/TraesCS2A02G453300/TraesCS2B02G417600/TraesCS2B02G474600/TraesCS2D02G452900/TraesCS4D02G173100/TraesCS5B02G212600/TraesCS6A02G256600/TraesCS6B02G268700/TraesCS6B02G350400/TraesCS6D02G237800/TraesCS6D02G299100/TraesCS7A02G169300
brown	GO:0005507	copper ion binding	10/238	386/62343	2.8e-06	8.8e-05	10	molecular_function	TraesCS1B02G204100/TraesCS1D02G162800/TraesCS4A02G486100/TraesCS7A02G008900/TraesCS7D02G008600/TraesCS3A02G365300/TraesCS3B02G397200/TraesCS3D02G358500/TraesCS7A02G459400/TraesCS7B02G359700
brown	GO:0004672	protein kinase activity	15/238	936/62343	3.91e-06	0.000102	15	molecular_function	TraesCS1A02G227300/TraesCS2A02G453300/TraesCS2B02G474600/TraesCS2D02G167300/TraesCS2D02G452900/TraesCS2D02G463600/TraesCS3D02G234500/TraesCS3D02G290100/TraesCS4A02G110300/TraesCS4B02G193700/TraesCS4D02G173100/TraesCS4D02G194700/TraesCS5B02G025300/TraesCS7D02G318600/TraesCS7D02G363200
brown	GO:0009687	abscisic acid metabolic process	3/231	9/59197	4.84e-06	0.000125	3	biological_process	TraesCS6A02G271300/TraesCS6B02G298500/TraesCS6D02G243800
brown	GO:0006612	protein targeting to membrane	6/231	112/59197	5.61e-06	0.000132	6	biological_process	TraesCS3D02G382700/TraesCS3D02G382800/TraesCS3D02G383000/TraesCS3A02G390300/TraesCS3D02G382600/TraesCS3D02G383200
brown	GO:0060776	simple leaf morphogenesis	3/231	10/59197	6.9e-06	0.000145	3	biological_process	TraesCS2A02G194500/TraesCS2B02G212400/TraesCS2D02G193400
brown	GO:0009738	abscisic acid-activated signaling pathway	13/231	730/59197	7.16e-06	0.000145	13	biological_process	TraesCS7D02G308300/TraesCS1A02G227300/TraesCS1D02G293600/TraesCS2A02G453300/TraesCS2A02G501300/TraesCS2B02G474600/TraesCS2D02G452900/TraesCS2D02G501800/TraesCS3B02G476000/TraesCS4A02G110300/TraesCS4B02G193700/TraesCS4D02G173100/TraesCS4D02G194700
brown	GO:0033843	xyloglucan 6-xylosyltransferase activity	3/238	10/62343	6.46e-06	0.000145	3	molecular_function	TraesCS4A02G116100/TraesCS4B02G188100/TraesCS4D02G189500
brown	GO:0009409	response to cold	15/231	975/59197	8.15e-06	0.000154	15	biological_process	TraesCS7D02G308300/TraesCS1D02G264000/TraesCS3B02G476000/TraesCS3D02G382700/TraesCS3D02G382800/TraesCS3D02G383000/TraesCS4B02G228000/TraesCS5A02G220200/TraesCS6A02G146900/TraesCS6B02G207000/TraesCS6D02G136200/TraesCS6D02G218600/TraesCS3A02G390300/TraesCS3D02G382600/TraesCS3D02G383200
brown	GO:0009741	response to brassinosteroid	7/231	187/59197	9.82e-06	0.000174	7	biological_process	TraesCS1A02G227300/TraesCS1D02G264000/TraesCS2A02G453300/TraesCS2B02G474600/TraesCS2D02G452900/TraesCS2D02G463600/TraesCS4D02G173100
brown	GO:0003831	beta-N-acetylglucosaminylglycopeptide beta-1,4-galactosyltransferase activity	3/238	11/62343	8.86e-06	0.000174	3	molecular_function	TraesCS6A02G277500/TraesCS6B02G305500/TraesCS6D02G258100
brown	GO:0046345	abscisic acid catabolic process	3/231	12/59197	1.26e-05	0.000209	3	biological_process	TraesCS6A02G271300/TraesCS6B02G298500/TraesCS6D02G243800
brown	GO:0010018	far-red light signaling pathway	3/231	13/59197	1.63e-05	0.000243	3	biological_process	TraesCS6A02G236700/TraesCS6B02G265200/TraesCS6D02G219300
brown	GO:1902457	negative regulation of stomatal opening	3/231	13/59197	1.63e-05	0.000243	3	biological_process	TraesCS4A02G110300/TraesCS4B02G193700/TraesCS4D02G194700
brown	GO:0031225	anchored component of membrane	12/248	706/63964	2.42e-05	0.000258	12	cellular_component	TraesCS7D02G242200/TraesCS1A02G113100/TraesCS1B02G204100/TraesCS1D02G114500/TraesCS1D02G162800/TraesCS3A02G301900/TraesCS3D02G244900/TraesCS3D02G277300/TraesCS4A02G486100/TraesCS7A02G008900/TraesCS7A02G243400/TraesCS7D02G008600
brown	GO:0046658	anchored component of plasma membrane	12/248	707/63964	2.46e-05	0.000258	12	cellular_component	TraesCS7D02G242200/TraesCS1B02G204100/TraesCS1D02G162800/TraesCS3A02G301900/TraesCS3D02G277300/TraesCS4A02G486100/TraesCS5D02G133500/TraesCS7A02G008900/TraesCS7A02G243400/TraesCS7D02G008600/TraesCS2B02G406700/TraesCS2D02G386400
brown	GO:0010295	(+)-abscisic acid 8'-hydroxylase activity	3/238	13/62343	1.53e-05	0.000266	3	molecular_function	TraesCS6A02G271300/TraesCS6B02G298500/TraesCS6D02G243800
brown	GO:0046777	protein autophosphorylation	12/231	776/59197	6.29e-05	0.000891	12	biological_process	TraesCS1A02G227300/TraesCS1D02G176900/TraesCS2A02G453300/TraesCS2B02G474600/TraesCS2B02G528600/TraesCS2D02G452900/TraesCS2D02G463600/TraesCS3D02G290100/TraesCS4A02G110300/TraesCS4B02G193700/TraesCS4D02G173100/TraesCS4D02G194700
brown	GO:0035252	UDP-xylosyltransferase activity	4/238	56/62343	6.51e-05	0.000991	4	molecular_function	TraesCS3B02G022000/TraesCS4A02G116100/TraesCS4B02G188100/TraesCS4D02G189500
brown	GO:0010118	stomatal movement	5/231	117/59197	0.000102	0.00131	5	biological_process	TraesCS1A02G227300/TraesCS2A02G453300/TraesCS2B02G474600/TraesCS2D02G452900/TraesCS4D02G173100
brown	GO:0009651	response to salt stress	14/231	1084/59197	0.000106	0.00131	14	biological_process	TraesCS2A02G501300/TraesCS2D02G501800/TraesCS3D02G382700/TraesCS3D02G382800/TraesCS3D02G383000/TraesCS4A02G106800/TraesCS4B02G228000/TraesCS5A02G220200/TraesCS6A02G146900/TraesCS6D02G136200/TraesCS6D02G297300/TraesCS3A02G390300/TraesCS3D02G382600/TraesCS3D02G383200
brown	GO:0045543	gibberellin 2-beta-dioxygenase activity	3/238	26/62343	0.000134	0.00175	3	molecular_function	TraesCS2D02G375300/TraesCS6A02G221900/TraesCS6D02G213100
brown	GO:2000038	regulation of stomatal complex development	3/231	27/59197	0.00016	0.00182	3	biological_process	TraesCS4A02G110300/TraesCS4B02G193700/TraesCS4D02G194700
brown	GO:0009791	post-embryonic development	5/231	129/59197	0.000161	0.00182	5	biological_process	TraesCS1A02G227300/TraesCS2A02G453300/TraesCS2B02G474600/TraesCS2D02G452900/TraesCS4D02G173100
brown	GO:0042282	hydroxymethylglutaryl-CoA reductase activity	2/238	6/62343	0.000216	0.0026	2	molecular_function	TraesCS5A02G269300/TraesCS5D02G277500
brown	GO:0019760	glucosinolate metabolic process	4/231	77/59197	0.000245	0.00266	4	biological_process	TraesCS2B02G417600/TraesCS6A02G256600/TraesCS6B02G268700/TraesCS6D02G237800
brown	GO:0009505	plant-type cell wall	11/248	830/63964	0.000449	0.00377	11	cellular_component	TraesCS1B02G204100/TraesCS1D02G162800/TraesCS1D02G360000/TraesCS2B02G373000/TraesCS2D02G353000/TraesCS3B02G243500/TraesCS4A02G486100/TraesCS5A02G093000/TraesCS7A02G008900/TraesCS7D02G008600/TraesCS2D02G431800
brown	GO:0001046	core promoter sequence-specific DNA binding	2/238	8/62343	0.0004	0.00393	2	molecular_function	TraesCS7D02G308300/TraesCS3B02G476000
brown	GO:0005615	extracellular space	10/248	720/63964	0.000567	0.00397	10	cellular_component	TraesCS6A02G316600/TraesCS6A02G316700/TraesCS6B02G347100/TraesCS6B02G347200/TraesCS6D02G296100/TraesCS6D02G296200/TraesCS7B02G286700/TraesCS3D02G310200/TraesCS7A02G459400/TraesCS7B02G359700
brown	GO:0010336	gibberellic acid homeostasis	3/231	37/59197	0.000413	0.0043	3	biological_process	TraesCS2D02G375300/TraesCS6A02G221900/TraesCS6D02G213100
brown	GO:0071365	cellular response to auxin stimulus	4/231	89/59197	0.000425	0.0043	4	biological_process	TraesCS3A02G385300/TraesCS3B02G417500/TraesCS3D02G378300/TraesCS7A02G466800
brown	GO:1900057	positive regulation of leaf senescence	3/231	38/59197	0.000447	0.00437	3	biological_process	TraesCS4A02G110300/TraesCS4B02G193700/TraesCS4D02G194700
brown	GO:0009723	response to ethylene	8/231	457/59197	0.000473	0.00446	8	biological_process	TraesCS1A02G227300/TraesCS2A02G453300/TraesCS2B02G474600/TraesCS2D02G452900/TraesCS4D02G173100/TraesCS6A02G146900/TraesCS6D02G136200/TraesCS6D02G218600
brown	GO:0015936	coenzyme A metabolic process	2/231	9/59197	0.000536	0.00489	2	biological_process	TraesCS5A02G269300/TraesCS5D02G277500
brown	GO:0009620	response to fungus	6/231	260/59197	0.000588	0.0052	6	biological_process	TraesCS1D02G264000/TraesCS3A02G245500/TraesCS3D02G246000/TraesCS3D02G290100/TraesCS6A02G146900/TraesCS6D02G136200
brown	GO:1902479	positive regulation of defense response to bacterium, incompatible interaction	2/231	10/59197	0.000668	0.00573	2	biological_process	TraesCS2A02G501300/TraesCS2D02G501800
brown	GO:0009969	xyloglucan biosynthetic process	3/231	47/59197	0.000838	0.00677	3	biological_process	TraesCS4A02G116100/TraesCS4B02G188100/TraesCS4D02G189500
brown	GO:0043547	positive regulation of GTPase activity	3/231	47/59197	0.000838	0.00677	3	biological_process	TraesCS2A02G501300/TraesCS2D02G501800/TraesCS4D02G028300
brown	GO:0017137	Rab GTPase binding	4/238	108/62343	0.000813	0.00709	4	molecular_function	TraesCS2B02G314700/TraesCS2B02G592200/TraesCS2D02G562800/TraesCS4D02G028300
brown	GO:0006024	glycosaminoglycan biosynthetic process	2/231	12/59197	0.000975	0.00726	2	biological_process	TraesCS5B02G399800/TraesCS5D02G404300
brown	GO:0006065	UDP-glucuronate biosynthetic process	2/231	12/59197	0.000975	0.00726	2	biological_process	TraesCS5B02G399800/TraesCS5D02G404300
brown	GO:0048317	seed morphogenesis	2/231	12/59197	0.000975	0.00726	2	biological_process	TraesCS7D02G308300/TraesCS3B02G476000
brown	GO:0045489	pectin biosynthetic process	4/231	113/59197	0.00104	0.00745	4	biological_process	TraesCS6A02G277500/TraesCS6A02G287900/TraesCS6B02G305500/TraesCS6D02G258100
brown	GO:0006545	glycine biosynthetic process	2/231	13/59197	0.00115	0.0075	2	biological_process	TraesCS2B02G400000/TraesCS2D02G379000
brown	GO:0006807	nitrogen compound metabolic process	3/231	53/59197	0.00119	0.0075	3	biological_process	TraesCS2A02G194500/TraesCS2B02G212400/TraesCS2D02G193400
brown	GO:0045487	gibberellin catabolic process	3/231	53/59197	0.00119	0.0075	3	biological_process	TraesCS2D02G375300/TraesCS6A02G221900/TraesCS6D02G213100
brown	GO:0007165	signal transduction	7/231	408/59197	0.00119	0.0075	7	biological_process	TraesCS2B02G175800/TraesCS4A02G265100/TraesCS4D02G050200/TraesCS5A02G225300/TraesCS5B02G146500/TraesCS5D02G232600/TraesCS3D02G296000
brown	GO:0010115	regulation of abscisic acid biosynthetic process	2/231	14/59197	0.00134	0.00823	2	biological_process	TraesCS7D02G308300/TraesCS3B02G476000
brown	GO:0004793	threonine aldolase activity	2/238	13/62343	0.0011	0.00823	2	molecular_function	TraesCS2B02G400000/TraesCS2D02G379000
brown	GO:0008732	L-allo-threonine aldolase activity	2/238	13/62343	0.0011	0.00823	2	molecular_function	TraesCS2B02G400000/TraesCS2D02G379000
brown	GO:0016125	sterol metabolic process	4/231	125/59197	0.00151	0.00908	4	biological_process	TraesCS6A02G271300/TraesCS6B02G298500/TraesCS6D02G243800/TraesCS2B02G004700
brown	GO:0048449	floral organ formation	2/231	15/59197	0.00154	0.00908	2	biological_process	TraesCS5A02G401600/TraesCS5B02G406300
brown	GO:0009693	ethylene biosynthetic process	3/231	64/59197	0.00205	0.0114	3	biological_process	TraesCS1A02G089500/TraesCS2D02G394200/TraesCS5A02G234200
brown	GO:0010440	stomatal lineage progression	2/231	18/59197	0.00223	0.0121	2	biological_process	TraesCS7D02G308300/TraesCS3B02G476000
brown	GO:0006567	threonine catabolic process	2/231	19/59197	0.00248	0.0133	2	biological_process	TraesCS2B02G400000/TraesCS2D02G379000
brown	GO:0009639	response to red or far red light	3/231	69/59197	0.00254	0.0133	3	biological_process	TraesCS6A02G236700/TraesCS6B02G265200/TraesCS6D02G219300
brown	GO:0010014	meristem initiation	2/231	20/59197	0.00275	0.0142	2	biological_process	TraesCS2A02G382400/TraesCS2D02G378800
brown	GO:0000003	reproduction	2/231	21/59197	0.00303	0.0153	2	biological_process	TraesCS3A02G245500/TraesCS3D02G246000
brown	GO:0009611	response to wounding	8/231	650/59197	0.00428	0.0209	8	biological_process	TraesCS2A02G501300/TraesCS2D02G501800/TraesCS3D02G290100/TraesCS6A02G146900/TraesCS6D02G071600/TraesCS6D02G136200/TraesCS6D02G218600/TraesCS2A02G170300
brown	GO:0051782	negative regulation of cell division	2/231	26/59197	0.00463	0.0222	2	biological_process	TraesCS2A02G382400/TraesCS2D02G378800
brown	GO:0048767	root hair elongation	3/231	88/59197	0.00504	0.0238	3	biological_process	TraesCS4A02G116100/TraesCS4B02G188100/TraesCS4D02G189500
brown	GO:0051753	mannan synthase activity	3/238	83/62343	0.00403	0.0269	3	molecular_function	TraesCS7A02G298600/TraesCS7B02G188400/TraesCS7D02G294300
brown	GO:0005179	hormone activity	2/238	25/62343	0.00411	0.0269	2	molecular_function	TraesCS1D02G360000/TraesCS5A02G093000
brown	GO:0019901	protein kinase binding	4/238	174/62343	0.00461	0.0289	4	molecular_function	TraesCS1D02G218800/TraesCS5A02G297900/TraesCS6A02G083300/TraesCS6A02G241800
brown	GO:0009833	plant-type primary cell wall biogenesis	3/231	96/59197	0.00642	0.0293	3	biological_process	TraesCS7A02G298600/TraesCS7B02G188400/TraesCS7D02G294300
brown	GO:0046274	lignin catabolic process	3/231	96/59197	0.00642	0.0293	3	biological_process	TraesCS3A02G365300/TraesCS3B02G397200/TraesCS3D02G358500
brown	GO:0010072	primary shoot apical meristem specification	2/231	32/59197	0.00696	0.0299	2	biological_process	TraesCS2A02G382400/TraesCS2D02G378800
brown	GO:0090691	formation of plant organ boundary	2/231	32/59197	0.00696	0.0299	2	biological_process	TraesCS2A02G382400/TraesCS2D02G378800
brown	GO:0052716	hydroquinone:oxygen oxidoreductase activity	3/238	96/62343	0.00605	0.0352	3	molecular_function	TraesCS3A02G365300/TraesCS3B02G397200/TraesCS3D02G358500
brown	GO:0004709	MAP kinase kinase kinase activity	3/238	98/62343	0.0064	0.0356	3	molecular_function	TraesCS4A02G110300/TraesCS4B02G193700/TraesCS4D02G194700
brown	GO:0016760	cellulose synthase (UDP-forming) activity	3/238	99/62343	0.00658	0.0356	3	molecular_function	TraesCS7A02G298600/TraesCS7B02G188400/TraesCS7D02G294300
brown	GO:0009414	response to water deprivation	9/231	890/59197	0.00874	0.0358	9	biological_process	TraesCS4A02G106800/TraesCS4B02G228000/TraesCS5A02G220200/TraesCS5D02G388500/TraesCS6A02G146900/TraesCS6D02G136200/TraesCS6D02G218600/TraesCS6D02G297300/TraesCS4B02G272400
brown	GO:0009815	1-aminocyclopropane-1-carboxylate oxidase activity	2/238	34/62343	0.00751	0.038	2	molecular_function	TraesCS1A02G089500/TraesCS5A02G234200
brown	GO:1990841	promoter-specific chromatin binding	2/238	34/62343	0.00751	0.038	2	molecular_function	TraesCS6A02G146900/TraesCS6D02G136200
brown	GO:0010629	negative regulation of gene expression	2/231	39/59197	0.0102	0.0413	2	biological_process	TraesCS5A02G401600/TraesCS5B02G406300
brown	GO:0052544	defense response by callose deposition in cell wall	2/231	43/59197	0.0123	0.0484	2	biological_process	TraesCS3A02G245500/TraesCS3D02G246000
cyan	GO:0016711	flavonoid 3'-monooxygenase activity	3/56	15/62343	3.1e-07	2.11e-05	3	molecular_function	TraesCS7A02G411700/TraesCS7B02G310900/TraesCS7D02G404900
cyan	GO:0009813	flavonoid biosynthetic process	4/52	327/59197	0.000201	0.0126	4	biological_process	TraesCS2A02G044900/TraesCS7A02G411700/TraesCS7B02G310900/TraesCS7D02G404900
cyan	GO:0016157	sucrose synthase activity	2/56	34/62343	0.000436	0.0148	2	molecular_function	TraesCS7A02G040900/TraesCS2D02G175600
cyan	GO:0005985	sucrose metabolic process	2/52	50/59197	0.000902	0.019	2	biological_process	TraesCS7A02G040900/TraesCS2D02G175600
cyan	GO:0003333	amino acid transmembrane transport	3/52	214/59197	0.000903	0.019	3	biological_process	TraesCS2D02G267400/TraesCS6A02G002400/TraesCS6B02G007400
cyan	GO:0043067	regulation of programmed cell death	2/52	71/59197	0.00181	0.0285	2	biological_process	TraesCS4A02G293700/TraesCS4D02G018100
cyan	GO:0009833	plant-type primary cell wall biogenesis	2/52	96/59197	0.00327	0.0344	2	biological_process	TraesCS2A02G210300/TraesCS2B02G236400
cyan	GO:0046274	lignin catabolic process	2/52	96/59197	0.00327	0.0344	2	biological_process	TraesCS4A02G096400/TraesCS3B02G392700
cyan	GO:0015171	amino acid transmembrane transporter activity	3/56	269/62343	0.00186	0.0348	3	molecular_function	TraesCS2D02G267400/TraesCS6A02G002400/TraesCS6B02G007400
cyan	GO:0051753	mannan synthase activity	2/56	83/62343	0.00257	0.035	2	molecular_function	TraesCS2A02G210300/TraesCS2B02G236400
cyan	GO:0052716	hydroquinone:oxygen oxidoreductase activity	2/56	96/62343	0.00342	0.0353	2	molecular_function	TraesCS4A02G096400/TraesCS3B02G392700
cyan	GO:0047668	amygdalin beta-glucosidase activity	1/56	6/62343	0.00538	0.0393	1	molecular_function	TraesCS3B02G277600
cyan	GO:0050224	prunasin beta-glucosidase activity	1/56	6/62343	0.00538	0.0393	1	molecular_function	TraesCS3B02G277600
cyan	GO:0016763	transferase activity, transferring pentosyl groups	1/56	7/62343	0.00627	0.0393	1	molecular_function	TraesCS7A02G376800
cyan	GO:0004322	ferroxidase activity	2/56	132/62343	0.00636	0.0393	2	molecular_function	TraesCS4A02G096400/TraesCS3B02G392700
cyan	GO:0008663	2',3'-cyclic-nucleotide 2'-phosphodiesterase activity	1/56	9/62343	0.00806	0.0421	1	molecular_function	TraesCS5A02G369700
cyan	GO:0047734	CDP-glycerol diphosphatase activity	1/56	9/62343	0.00806	0.0421	1	molecular_function	TraesCS5A02G369700
cyan	GO:0004827	proline-tRNA ligase activity	1/56	11/62343	0.00984	0.0446	1	molecular_function	TraesCS7D02G203800
cyan	GO:0047513	1,2-alpha-L-fucosidase activity	1/56	11/62343	0.00984	0.0446	1	molecular_function	TraesCS4D02G253500
green	GO:0071456	cellular response to hypoxia	15/198	468/59197	7.89e-11	2.18e-08	15	biological_process	TraesCS2A02G454400/TraesCS3A02G278100/TraesCS3D02G278400/TraesCS5A02G300800/TraesCS5A02G314600/TraesCS5D02G320800/TraesCS2A02G453600/TraesCS2B02G474900/TraesCS2B02G475000/TraesCS2B02G475400/TraesCS2D02G453300/TraesCS5A02G025200/TraesCS5B02G023000/TraesCS5D02G031600/TraesCS7D02G381700
green	GO:0019902	phosphatase binding	7/229	53/62343	1.1e-09	2.04e-07	7	molecular_function	TraesCS2A02G454400/TraesCS2A02G453600/TraesCS2B02G474900/TraesCS2B02G475000/TraesCS2B02G475400/TraesCS2D02G453300/TraesCS7D02G381700
green	GO:1905582	response to mannose	7/198	80/59197	1.09e-08	1.5e-06	7	biological_process	TraesCS2A02G454400/TraesCS2A02G453600/TraesCS2B02G474900/TraesCS2B02G475000/TraesCS2B02G475400/TraesCS2D02G453300/TraesCS7D02G381700
green	GO:0042594	response to starvation	7/198	114/59197	1.28e-07	1.18e-05	7	biological_process	TraesCS2A02G454400/TraesCS2A02G453600/TraesCS2B02G474900/TraesCS2B02G475000/TraesCS2B02G475400/TraesCS2D02G453300/TraesCS7D02G381700
green	GO:0009749	response to glucose	7/198	141/59197	5.45e-07	3.76e-05	7	biological_process	TraesCS2A02G454400/TraesCS2A02G453600/TraesCS2B02G474900/TraesCS2B02G475000/TraesCS2B02G475400/TraesCS2D02G453300/TraesCS7D02G381700
green	GO:0050306	sucrose 1F-fructosyltransferase activity	5/229	41/62343	4.31e-07	4e-05	5	molecular_function	TraesCS4A02G485400/TraesCS4A02G485900/TraesCS4A02G486000/TraesCS7A02G009200/TraesCS7D02G009400
green	GO:0009744	response to sucrose	8/198	240/59197	1.7e-06	9.39e-05	8	biological_process	TraesCS2A02G454400/TraesCS5A02G141700/TraesCS2A02G453600/TraesCS2B02G474900/TraesCS2B02G475000/TraesCS2B02G475400/TraesCS2D02G453300/TraesCS7D02G381700
green	GO:0018171	peptidyl-cysteine oxidation	3/198	9/59197	3.05e-06	0.00014	3	biological_process	TraesCS5A02G025200/TraesCS5B02G023000/TraesCS5D02G031600
green	GO:0016851	magnesium chelatase activity	3/229	9/62343	4.04e-06	0.000164	3	molecular_function	TraesCS2A02G134000/TraesCS2B02G157600/TraesCS2D02G136200
green	GO:0004575	sucrose alpha-glucosidase activity	5/229	65/62343	4.42e-06	0.000164	5	molecular_function	TraesCS4A02G485400/TraesCS4A02G485900/TraesCS4A02G486000/TraesCS7A02G009200/TraesCS7D02G009400
green	GO:0070483	detection of hypoxia	3/198	10/59197	4.35e-06	0.000171	3	biological_process	TraesCS5A02G025200/TraesCS5B02G023000/TraesCS5D02G031600
green	GO:0008453	alanine-glyoxylate transaminase activity	3/229	13/62343	1.36e-05	0.000422	3	molecular_function	TraesCS1A02G299100/TraesCS1B02G308900/TraesCS1D02G292100
green	GO:0017172	cysteine dioxygenase activity	3/229	18/62343	3.83e-05	0.00102	3	molecular_function	TraesCS5A02G025200/TraesCS5B02G023000/TraesCS5D02G031600
green	GO:0043562	cellular response to nitrogen levels	3/198	24/59197	7.08e-05	0.00244	3	biological_process	TraesCS1A02G299100/TraesCS1B02G308900/TraesCS1D02G292100
green	GO:0005199	structural constituent of cell wall	3/229	25/62343	0.000106	0.00246	3	molecular_function	TraesCS3A02G213100/TraesCS3D02G215500/TraesCS5A02G377200
green	GO:0015140	malate transmembrane transporter activity	3/229	26/62343	0.000119	0.00247	3	molecular_function	TraesCS3B02G213600/TraesCS5A02G300800/TraesCS5A02G248900
green	GO:0046870	cadmium ion binding	3/229	28/62343	0.00015	0.00278	3	molecular_function	TraesCS1A02G050900/TraesCS1D02G052900/TraesCS1D02G053000
green	GO:0009853	photorespiration	5/198	146/59197	0.00014	0.0043	5	biological_process	TraesCS1A02G299100/TraesCS1B02G308900/TraesCS1D02G292100/TraesCS2A02G067200/TraesCS2B02G079500
green	GO:0009768	photosynthesis, light harvesting in photosystem I	4/198	84/59197	0.00019	0.00525	4	biological_process	TraesCS2A02G342600/TraesCS2B02G340300/TraesCS2D02G320900/TraesCS7A02G276400
green	GO:0015643	toxic substance binding	2/229	8/62343	0.000371	0.0053	2	molecular_function	TraesCS1A02G170700/TraesCS1D02G168400
green	GO:0033885	10-hydroxy-9-(phosphonooxy)octadecanoate phosphatase activity	2/229	8/62343	0.000371	0.0053	2	molecular_function	TraesCS1A02G170700/TraesCS1D02G168400
green	GO:0052642	lysophosphatidic acid phosphatase activity	2/229	8/62343	0.000371	0.0053	2	molecular_function	TraesCS1A02G170700/TraesCS1D02G168400
green	GO:0046272	stilbene catabolic process	2/198	8/59197	0.000308	0.00707	2	biological_process	TraesCS1A02G170700/TraesCS1D02G168400
green	GO:0090181	regulation of cholesterol metabolic process	2/198	8/59197	0.000308	0.00707	2	biological_process	TraesCS1A02G170700/TraesCS1D02G168400
green	GO:0055073	cadmium ion homeostasis	3/198	41/59197	0.000358	0.00759	3	biological_process	TraesCS1A02G050900/TraesCS1D02G052900/TraesCS1D02G053000
green	GO:0098572	stromal side of plastid thylakoid membrane	2/214	6/63964	0.000166	0.00944	2	cellular_component	TraesCS3A02G256400/TraesCS3B02G289600
green	GO:0010628	positive regulation of gene expression	4/198	112/59197	0.000569	0.0105	4	biological_process	TraesCS1A02G170700/TraesCS1D02G168400/TraesCS1A02G272000/TraesCS2B02G627200
green	GO:0015729	oxaloacetate transport	2/198	12/59197	0.000719	0.0117	2	biological_process	TraesCS5A02G300800/TraesCS5A02G248900
green	GO:0042759	long-chain fatty acid biosynthetic process	2/198	12/59197	0.000719	0.0117	2	biological_process	TraesCS1A02G170700/TraesCS1D02G168400
green	GO:0071423	malate transmembrane transport	2/198	13/59197	0.000847	0.0117	2	biological_process	TraesCS5A02G300800/TraesCS5A02G248900
green	GO:0097176	epoxide metabolic process	2/198	13/59197	0.000847	0.0117	2	biological_process	TraesCS1A02G170700/TraesCS1D02G168400
green	GO:0008610	lipid biosynthetic process	3/198	55/59197	0.000851	0.0117	3	biological_process	TraesCS1B02G168500/TraesCS5A02G141700/TraesCS1D02G147900
green	GO:0102786	stearoyl-[acp] desaturase activity	2/229	14/62343	0.00119	0.0138	2	molecular_function	TraesCS3A02G408700/TraesCS3D02G403800
green	GO:0004301	epoxide hydrolase activity	2/229	16/62343	0.00156	0.017	2	molecular_function	TraesCS1A02G170700/TraesCS1D02G168400
green	GO:0046839	phospholipid dephosphorylation	2/198	17/59197	0.00146	0.0189	2	biological_process	TraesCS1A02G170700/TraesCS1D02G168400
green	GO:0016168	chlorophyll binding	4/229	147/62343	0.0022	0.0227	4	molecular_function	TraesCS2A02G342600/TraesCS2B02G340300/TraesCS2D02G320900/TraesCS7A02G276400
green	GO:0042632	cholesterol homeostasis	2/198	23/59197	0.00269	0.0323	2	biological_process	TraesCS1A02G170700/TraesCS1D02G168400
green	GO:0005782	peroxisomal matrix	2/214	16/63964	0.0013	0.0369	2	cellular_component	TraesCS1A02G170700/TraesCS1D02G168400
green	GO:0043668	exine	2/214	20/63964	0.00203	0.0387	2	cellular_component	TraesCS1B02G168500/TraesCS1D02G147900
green	GO:0006625	protein targeting to peroxisome	2/198	29/59197	0.00426	0.049	2	biological_process	TraesCS1A02G170700/TraesCS1D02G168400
greenyellow	GO:0098807	chloroplast thylakoid membrane protein complex	3/105	16/63964	2.37e-06	0.000104	3	cellular_component	TraesCS3A02G081300/TraesCS3B02G096500/TraesCS3D02G081300
greenyellow	GO:0009690	cytokinin metabolic process	4/107	66/59197	6.67e-06	0.00115	4	biological_process	TraesCS3B02G344600/TraesCS3D02G475800/TraesCS7B02G283200/TraesCS7D02G377600
greenyellow	GO:0071482	cellular response to light stimulus	3/107	38/59197	4.63e-05	0.00398	3	biological_process	TraesCS3A02G081300/TraesCS3B02G096500/TraesCS3D02G081300
greenyellow	GO:0032527	protein exit from endoplasmic reticulum	2/107	9/59197	0.000116	0.00663	2	biological_process	TraesCS5B02G054600/TraesCS5D02G060200
greenyellow	GO:0010359	regulation of anion channel activity	3/107	70/59197	0.000288	0.00999	3	biological_process	TraesCS3A02G446000/TraesCS3B02G481000/TraesCS3D02G438700
greenyellow	GO:0000002	mitochondrial genome maintenance	2/107	14/59197	0.00029	0.00999	2	biological_process	TraesCS2A02G362100/TraesCS2D02G359500
greenyellow	GO:0010032	meiotic chromosome condensation	2/107	17/59197	0.000432	0.0124	2	biological_process	TraesCS4D02G050000/TraesCS1B02G450400
greenyellow	GO:0016045	detection of bacterium	3/107	96/59197	0.000726	0.0178	3	biological_process	TraesCS3A02G446000/TraesCS3B02G481000/TraesCS3D02G438700
greenyellow	GO:0032300	mismatch repair complex	2/105	29/63964	0.00105	0.0232	2	cellular_component	TraesCS2A02G362100/TraesCS2D02G359500
greenyellow	GO:0044390	ubiquitin-like protein conjugating enzyme binding	2/110	23/62343	0.000762	0.0337	2	molecular_function	TraesCS5B02G054600/TraesCS5D02G060200
greenyellow	GO:0042973	glucan endo-1,3-beta-D-glucosidase activity	4/110	235/62343	0.000831	0.0337	4	molecular_function	TraesCS1B02G454500/TraesCS3A02G480300/TraesCS3B02G526600/TraesCS3D02G478300
greenyellow	GO:0004842	ubiquitin-protein transferase activity	7/110	932/62343	0.00137	0.037	7	molecular_function	TraesCS1B02G244300/TraesCS5B02G054600/TraesCS5D02G060200/TraesCS5A02G294600/TraesCS5D02G302000/TraesCS7B02G283200/TraesCS7D02G377600
greenyellow	GO:0019139	cytokinin dehydrogenase activity	2/110	36/62343	0.00187	0.0373	2	molecular_function	TraesCS3B02G344600/TraesCS3D02G475800
greenyellow	GO:0030983	mismatched DNA binding	2/110	40/62343	0.0023	0.0373	2	molecular_function	TraesCS2A02G362100/TraesCS2D02G359500
greenyellow	GO:2000762	regulation of phenylpropanoid metabolic process	2/107	35/59197	0.00185	0.0395	2	biological_process	TraesCS4D02G085000/TraesCS7B02G257400
greenyellow	GO:0002764	immune response-regulating signaling pathway	2/107	37/59197	0.00207	0.0395	2	biological_process	TraesCS3A02G446000/TraesCS3D02G438700
greenyellow	GO:0080148	negative regulation of response to water deprivation	2/107	41/59197	0.00253	0.0436	2	biological_process	TraesCS7B02G283200/TraesCS7D02G377600
magenta	GO:0071456	cellular response to hypoxia	18/116	468/59197	2.9e-18	4.35e-16	18	biological_process	TraesCS1A02G410700/TraesCS2A02G427700/TraesCS2B02G448100/TraesCS2D02G425700/TraesCS4A02G035900/TraesCS4B02G268700/TraesCS4D02G268000/TraesCS5B02G490600/TraesCS6A02G353200/TraesCS6B02G385900/TraesCS6D02G335600/TraesCS7A02G450400/TraesCS7D02G439800/TraesCS2A02G453800/TraesCS2D02G453600/TraesCS5A02G185700/TraesCS5B02G183800/TraesCS5D02G190800
magenta	GO:0010200	response to chitin	18/116	557/59197	6.11e-17	4.58e-15	18	biological_process	TraesCS1A02G029800/TraesCS1A02G410700/TraesCS1B02G310100/TraesCS1D02G030300/TraesCS1D02G299400/TraesCS2A02G298600/TraesCS2A02G427700/TraesCS2B02G448100/TraesCS2D02G425700/TraesCS5A02G477900/TraesCS5B02G490500/TraesCS5B02G490600/TraesCS5D02G190700/TraesCS6B02G266600/TraesCS5D02G490900/TraesCS5A02G185700/TraesCS5B02G183800/TraesCS5D02G190800
magenta	GO:0007346	regulation of mitotic cell cycle	13/116	275/59197	1.27e-14	6.34e-13	13	biological_process	TraesCS1A02G367100/TraesCS1B02G384900/TraesCS1B02G385200/TraesCS1D02G101100/TraesCS1D02G372500/TraesCS1D02G372600/TraesCS1D02G372700/TraesCS1D02G372800/TraesCS1D02G372900/TraesCS3A02G178400/TraesCS3D02G182600/TraesCS1D02G100300/TraesCS1D02G100900
magenta	GO:0004709	MAP kinase kinase kinase activity	8/145	98/62343	9.29e-11	5.48e-09	8	molecular_function	TraesCS1A02G367100/TraesCS1B02G384900/TraesCS1B02G385200/TraesCS1D02G372500/TraesCS1D02G372600/TraesCS1D02G372700/TraesCS1D02G372800/TraesCS1D02G372900
magenta	GO:0031098	stress-activated protein kinase signaling cascade	8/116	139/59197	3.87e-10	1.38e-08	8	biological_process	TraesCS1A02G367100/TraesCS1B02G384900/TraesCS1B02G385200/TraesCS1D02G372500/TraesCS1D02G372600/TraesCS1D02G372700/TraesCS1D02G372800/TraesCS1D02G372900
magenta	GO:0023014	signal transduction by protein phosphorylation	8/116	142/59197	4.59e-10	1.38e-08	8	biological_process	TraesCS1A02G367100/TraesCS1B02G384900/TraesCS1B02G385200/TraesCS1D02G372500/TraesCS1D02G372600/TraesCS1D02G372700/TraesCS1D02G372800/TraesCS1D02G372900
magenta	GO:0032147	activation of protein kinase activity	8/116	159/59197	1.13e-09	2.82e-08	8	biological_process	TraesCS1A02G367100/TraesCS1B02G384900/TraesCS1B02G385200/TraesCS1D02G372500/TraesCS1D02G372600/TraesCS1D02G372700/TraesCS1D02G372800/TraesCS1D02G372900
magenta	GO:0009737	response to abscisic acid	15/116	1169/59197	1.07e-08	2.28e-07	15	biological_process	TraesCS1A02G029800/TraesCS1A02G367100/TraesCS1B02G384900/TraesCS1B02G385200/TraesCS1D02G030300/TraesCS1D02G372500/TraesCS1D02G372600/TraesCS1D02G372700/TraesCS1D02G372800/TraesCS1D02G372900/TraesCS2A02G427700/TraesCS2B02G448100/TraesCS2D02G425700/TraesCS5A02G425600/TraesCS7A02G049300
magenta	GO:1903034	regulation of response to wounding	3/116	5/59197	7.31e-08	1.37e-06	3	biological_process	TraesCS2A02G099900/TraesCS2B02G116900/TraesCS2D02G099400
magenta	GO:0009873	ethylene-activated signaling pathway	10/116	657/59197	7.53e-07	1.25e-05	10	biological_process	TraesCS1D02G314800/TraesCS2A02G099900/TraesCS2A02G427700/TraesCS2A02G542700/TraesCS2B02G116900/TraesCS2B02G448100/TraesCS2D02G099400/TraesCS2D02G425700/TraesCS3B02G357500/TraesCS3D02G321500
magenta	GO:0030001	metal ion transport	6/116	166/59197	1.02e-06	1.53e-05	6	biological_process	TraesCS4A02G035900/TraesCS4B02G268700/TraesCS4D02G268000/TraesCS2A02G539100/TraesCS2B02G569100/TraesCS2B02G569200
magenta	GO:0035098	ESC/E(Z) complex	3/133	12/63964	1.91e-06	2.1e-05	3	cellular_component	TraesCS3A02G209100/TraesCS3B02G239400/TraesCS3D02G212000
magenta	GO:0035102	PRC1 complex	3/133	12/63964	1.91e-06	2.1e-05	3	cellular_component	TraesCS3A02G209100/TraesCS3B02G239400/TraesCS3D02G212000
magenta	GO:0033481	galacturonate biosynthetic process	3/116	12/59197	1.59e-06	2.17e-05	3	biological_process	TraesCS6A02G353200/TraesCS6B02G385900/TraesCS6D02G335600
magenta	GO:0009738	abscisic acid-activated signaling pathway	10/116	730/59197	1.93e-06	2.41e-05	10	biological_process	TraesCS1A02G029800/TraesCS1A02G367100/TraesCS1B02G384900/TraesCS1B02G385200/TraesCS1D02G030300/TraesCS1D02G372500/TraesCS1D02G372600/TraesCS1D02G372700/TraesCS1D02G372800/TraesCS1D02G372900
magenta	GO:2000022	regulation of jasmonic acid mediated signaling pathway	6/116	190/59197	2.24e-06	2.51e-05	6	biological_process	TraesCS1A02G410700/TraesCS5A02G477900/TraesCS5D02G190700/TraesCS5A02G185700/TraesCS5B02G183800/TraesCS5D02G190800
magenta	GO:0048354	mucilage biosynthetic process involved in seed coat development	4/116	49/59197	2.77e-06	2.77e-05	4	biological_process	TraesCS1A02G033200/TraesCS1D02G034600/TraesCS4A02G208900/TraesCS4B02G112500
magenta	GO:0019441	tryptophan catabolic process to kynurenine	3/116	18/59197	5.86e-06	5.49e-05	3	biological_process	TraesCS3A02G368800/TraesCS3B02G400800/TraesCS3D02G361800
magenta	GO:0050829	defense response to Gram-negative bacterium	4/116	62/59197	7.15e-06	5.96e-05	4	biological_process	TraesCS5D02G386700/TraesCS6A02G353200/TraesCS6B02G385900/TraesCS6D02G335600
magenta	GO:2000070	regulation of response to water deprivation	4/116	73/59197	1.37e-05	0.000108	4	biological_process	TraesCS1A02G410700/TraesCS5A02G185700/TraesCS5B02G183800/TraesCS5D02G190800
magenta	GO:0050378	UDP-glucuronate 4-epimerase activity	3/145	15/62343	5.49e-06	0.000162	3	molecular_function	TraesCS6A02G353200/TraesCS6B02G385900/TraesCS6D02G335600
magenta	GO:0031936	negative regulation of chromatin silencing	3/116	34/59197	4.2e-05	0.000315	3	biological_process	TraesCS3A02G209100/TraesCS3B02G239400/TraesCS3D02G212000
magenta	GO:0000976	transcription regulatory region sequence-specific DNA binding	10/145	880/62343	4.44e-05	0.000725	10	molecular_function	TraesCS1A02G392300/TraesCS1A02G410700/TraesCS2B02G355700/TraesCS2D02G168600/TraesCS5D02G190700/TraesCS2A02G326300/TraesCS5A02G185600/TraesCS5A02G185700/TraesCS5B02G183800/TraesCS5D02G190800
magenta	GO:0008353	RNA polymerase II CTD heptapeptide repeat kinase activity	5/145	176/62343	6.13e-05	0.000725	5	molecular_function	TraesCS1D02G101100/TraesCS3A02G178400/TraesCS3D02G182600/TraesCS1D02G100300/TraesCS1D02G100900
magenta	GO:0000987	proximal promoter sequence-specific DNA binding	4/145	90/62343	6.14e-05	0.000725	4	molecular_function	TraesCS1A02G410700/TraesCS5A02G185700/TraesCS5B02G183800/TraesCS5D02G190800
magenta	GO:0006970	response to osmotic stress	9/116	977/59197	0.000138	0.000989	9	biological_process	TraesCS1A02G367100/TraesCS1B02G384900/TraesCS1B02G385200/TraesCS1D02G372500/TraesCS1D02G372600/TraesCS1D02G372700/TraesCS1D02G372800/TraesCS1D02G372900/TraesCS5A02G477900
magenta	GO:0009864	induced systemic resistance, jasmonic acid mediated signaling pathway	3/116	53/59197	0.00016	0.00109	3	biological_process	TraesCS2A02G427700/TraesCS2B02G448100/TraesCS2D02G425700
magenta	GO:0080142	regulation of salicylic acid biosynthetic process	3/116	61/59197	0.000243	0.00158	3	biological_process	TraesCS3A02G037700/TraesCS3B02G045900/TraesCS3D02G041800
magenta	GO:0009001	serine O-acetyltransferase activity	2/145	11/62343	0.000291	0.00246	2	molecular_function	TraesCS4A02G042700/TraesCS4B02G263300
magenta	GO:0048527	lateral root development	4/116	182/59197	0.000473	0.00296	4	biological_process	TraesCS1A02G410700/TraesCS5A02G185700/TraesCS5B02G183800/TraesCS5D02G190800
magenta	GO:0071289	cellular response to nickel ion	2/116	18/59197	0.000571	0.00317	2	biological_process	TraesCS5B02G490500/TraesCS5D02G490900
magenta	GO:0047517	1,4-beta-D-xylan synthase activity	2/145	15/62343	0.000553	0.00408	2	molecular_function	TraesCS1A02G033200/TraesCS1D02G034600
magenta	GO:0047262	polygalacturonate 4-alpha-galacturonosyltransferase activity	3/145	72/62343	0.000653	0.00428	3	molecular_function	TraesCS7A02G198300/TraesCS7B02G104200/TraesCS7D02G200600
magenta	GO:0040020	regulation of meiotic nuclear division	2/116	22/59197	0.000857	0.00443	2	biological_process	TraesCS2B02G355700/TraesCS2A02G326300
magenta	GO:0004518	nuclease activity	3/145	77/62343	0.000795	0.00469	3	molecular_function	TraesCS3A02G209100/TraesCS3B02G239400/TraesCS3D02G212000
magenta	GO:0010468	regulation of gene expression	5/116	390/59197	0.00107	0.00533	5	biological_process	TraesCS1D02G101100/TraesCS3A02G178400/TraesCS3D02G182600/TraesCS1D02G100300/TraesCS1D02G100900
magenta	GO:0045489	pectin biosynthetic process	3/116	113/59197	0.00147	0.0071	3	biological_process	TraesCS7A02G198300/TraesCS7B02G104200/TraesCS7D02G200600
magenta	GO:0016604	nuclear body	3/133	107/63964	0.00149	0.0109	3	cellular_component	TraesCS2A02G427700/TraesCS2B02G448100/TraesCS2D02G425700
magenta	GO:0010332	response to gamma radiation	2/116	38/59197	0.00256	0.012	2	biological_process	TraesCS2B02G355700/TraesCS2A02G326300
magenta	GO:0006535	cysteine biosynthetic process from serine	2/116	40/59197	0.00283	0.0129	2	biological_process	TraesCS4A02G042700/TraesCS4B02G263300
magenta	GO:0010192	mucilage biosynthetic process	2/116	41/59197	0.00297	0.0131	2	biological_process	TraesCS1A02G033200/TraesCS1D02G034600
magenta	GO:0000077	DNA damage checkpoint	2/116	42/59197	0.00311	0.0133	2	biological_process	TraesCS2B02G355700/TraesCS2A02G326300
magenta	GO:0004724	magnesium-dependent protein serine/threonine phosphatase activity	4/145	241/62343	0.00251	0.0135	4	molecular_function	TraesCS4A02G110100/TraesCS4B02G194000/TraesCS4D02G194900/TraesCS4D02G254500
magenta	GO:0009751	response to salicylic acid	5/116	526/59197	0.00389	0.0162	5	biological_process	TraesCS1A02G410700/TraesCS5D02G190700/TraesCS5A02G185700/TraesCS5B02G183800/TraesCS5D02G190800
magenta	GO:0045893	positive regulation of transcription, DNA-templated	7/116	1032/59197	0.00433	0.0176	7	biological_process	TraesCS2A02G099900/TraesCS2B02G116900/TraesCS2D02G099400/TraesCS5A02G319200/TraesCS5A02G500500/TraesCS5D02G190700/TraesCS7A02G204300
magenta	GO:0000138	Golgi trans cisterna	3/133	147/63964	0.00366	0.0202	3	cellular_component	TraesCS6A02G353200/TraesCS6B02G385900/TraesCS6D02G335600
magenta	GO:1901001	negative regulation of response to salt stress	3/116	186/59197	0.00596	0.0235	3	biological_process	TraesCS2A02G099900/TraesCS2B02G116900/TraesCS2D02G099400
magenta	GO:0032586	protein storage vacuole membrane	2/133	61/63964	0.00725	0.0266	2	cellular_component	TraesCS3B02G492900/TraesCS3D02G446700
magenta	GO:0004842	ubiquitin-protein transferase activity	7/145	932/62343	0.00638	0.0289	7	molecular_function	TraesCS1A02G029800/TraesCS1B02G310100/TraesCS1D02G030300/TraesCS1D02G299400/TraesCS2A02G298600/TraesCS3B02G164700/TraesCS2B02G193700
magenta	GO:0019902	phosphatase binding	2/145	53/62343	0.00685	0.0289	2	molecular_function	TraesCS2A02G453800/TraesCS2D02G453600
magenta	GO:0005504	fatty acid binding	2/145	58/62343	0.00815	0.0321	2	molecular_function	TraesCS2A02G440500/TraesCS2A02G440600
magenta	GO:0019321	pentose metabolic process	1/116	5/59197	0.00976	0.0366	1	biological_process	TraesCS6D02G141300
magenta	GO:1905582	response to mannose	2/116	80/59197	0.0109	0.0398	2	biological_process	TraesCS2A02G453800/TraesCS2D02G453600
magenta	GO:0070050	neuron cellular homeostasis	1/116	6/59197	0.0117	0.0418	1	biological_process	TraesCS6D02G141300
magenta	GO:0009504	cell plate	2/133	85/63964	0.0137	0.043	2	cellular_component	TraesCS5A02G425600/TraesCS7A02G049300
magenta	GO:0015035	protein disulfide oxidoreductase activity	3/145	207/62343	0.0127	0.0469	3	molecular_function	TraesCS6A02G305800/TraesCS6B02G334000/TraesCS6D02G285000
pink	GO:0004805	trehalose-phosphatase activity	6/155	37/62343	4.67e-10	6.87e-08	6	molecular_function	TraesCS1A02G210400/TraesCS1D02G213700/TraesCS6D02G230500/TraesCS5A02G203500/TraesCS5B02G202200/TraesCS5D02G210000
pink	GO:0005992	trehalose biosynthetic process	6/153	54/59197	6.3e-09	1.53e-06	6	biological_process	TraesCS1A02G210400/TraesCS1D02G213700/TraesCS6D02G230500/TraesCS5A02G203500/TraesCS5B02G202200/TraesCS5D02G210000
pink	GO:1900140	regulation of seedling development	4/153	36/59197	2.37e-06	0.000288	4	biological_process	TraesCS6A02G328900/TraesCS6A02G329000/TraesCS6A02G329100/TraesCS6B02G359800
pink	GO:0003825	alpha,alpha-trehalose-phosphate synthase (UDP-forming) activity	3/155	13/62343	4.23e-06	0.000311	3	molecular_function	TraesCS5A02G203500/TraesCS5B02G202200/TraesCS5D02G210000
pink	GO:0006552	leucine catabolic process	3/153	15/59197	7.53e-06	0.00061	3	biological_process	TraesCS1A02G066800/TraesCS1B02G085100/TraesCS1D02G067800
pink	GO:0009737	response to abscisic acid	13/153	1169/59197	1.22e-05	0.000741	13	biological_process	TraesCS3A02G107000/TraesCS2A02G094500/TraesCS2D02G093100/TraesCS3A02G233000/TraesCS5D02G127300/TraesCS6A02G350100/TraesCS6A02G396300/TraesCS6B02G168800/TraesCS6B02G383200/TraesCS6D02G332500/TraesCS6D02G332700/TraesCS7B02G443900/TraesCS5D02G433200
pink	GO:0009631	cold acclimation	5/153	137/59197	3.07e-05	0.00149	5	biological_process	TraesCS6A02G350100/TraesCS6B02G383200/TraesCS6D02G332500/TraesCS6D02G332700/TraesCS5D02G433200
pink	GO:0009415	response to water	3/153	31/59197	7.22e-05	0.00292	3	biological_process	TraesCS6A02G350900/TraesCS6A02G350200/TraesCS6D02G332600
pink	GO:0051082	unfolded protein binding	7/155	415/62343	8.79e-05	0.00431	7	molecular_function	TraesCS6B02G374100/TraesCS7A02G159500/TraesCS2D02G033200/TraesCS3D02G114700/TraesCS3D02G114800/TraesCS7A02G242200/TraesCS7B02G149200
pink	GO:0006457	protein folding	7/153	436/59197	0.000151	0.00524	7	biological_process	TraesCS6B02G374100/TraesCS7A02G159500/TraesCS2D02G033200/TraesCS3D02G114700/TraesCS3D02G114800/TraesCS7A02G242200/TraesCS7B02G149200
pink	GO:0042425	choline biosynthetic process	2/153	8/59197	0.000184	0.00559	2	biological_process	TraesCS1B02G388700/TraesCS1D02G375700
[truncated: 193 more rows]

## Sheet: CytoscapeInput-edges-red
fromNode	toNode	weight	direction	fromAltName	toAltName
[truncated: 26,549 more rows]

[truncated: 1 more sheets: CytoscapeInput-edges-tan]
