# Supplementary material for: Molecular dissection of Xinong 511 spike rachis response to Fusarium head blight infection
Source: Stress Biol. 2025 Jul 23;5(1):48. doi: 10.1007/s44154-025-00240-x (PMC12287499; doi:10.1007/s44154-025-00240-x)
Supplement: Supplementary file 2 — Additional file 2: Table S1. Summary of RNA-Seq reads mapping results. Table S2. GO enrichment of significant terms generated from differentially regulated genes. Table S3. DEGs were found in phenylpropanoid pathway. Table S4. Data of WGCNA analysis. Table S5. List of all primers used in this study. Table S6. Summary of RNA-Seq reads mapping results in population transcriptomics. Table S7. A FPKM value in population transcriptomics. Table S8. DEGs were found in population transcriptomics. Table S9. GO enrichment of significant terms generated from differentially regulated genes in population transcriptomics. Table S10. GO enrichment of significant terms generated from differentially expressed genes between XN511 and AK58 under mock-inoculated condition. [file 44154_2025_240_MOESM2_ESM.zip › Table S5 List of all primers used in this studyR1.xlsx]

## Sheet: Sheet1
Table S5 Primer List
Primer Name	Forward Primer 5'-3'	Reverse Primer 5'-3'	Source
Q-Hma	CTCAAGAGCATCCAAGGCGTGCAG	TGGTAGTACGACTCCGGCGACGCG	This Study
Q-Cyp	TCCAGTACCTGGATTCAGGTACCTGC	GAGTAACATGTTGAGCAGCTTCAATTTG	This Study
GADPH	CCTTCCGTGTTCCCACTGTTG	ATGCCCTTGAGGTTTCCCTC	Beccari et al., 2011
r-Hma	CTTCTTCCGTTTCTAAGTAAACTAGTACGCTCGTGAAGAGGCTGTA	CTTGCTATTTCTAGCTCTAAGGATCCCACCGTCTTTCTTTGCCTCAT	This Study
r-Cyp	CTTCTTCCGTTTCTAAGTAAGTGAGAAGCAAGATTACAGAG	CTTGCTATTTCTAGCTCTAACCAGCCATGAAGAAGGTC	This Study
