# Supplementary material for: Molecular dissection of Xinong 511 spike rachis response to Fusarium head blight infection
Source: Stress Biol. 2025 Jul 23;5(1):48. doi: 10.1007/s44154-025-00240-x (PMC12287499; doi:10.1007/s44154-025-00240-x)
Supplement: Supplementary file 2 — Additional file 2: Table S1. Summary of RNA-Seq reads mapping results. Table S2. GO enrichment of significant terms generated from differentially regulated genes. Table S3. DEGs were found in phenylpropanoid pathway. Table S4. Data of WGCNA analysis. Table S5. List of all primers used in this study. Table S6. Summary of RNA-Seq reads mapping results in population transcriptomics. Table S7. A FPKM value in population transcriptomics. Table S8. DEGs were found in population transcriptomics. Table S9. GO enrichment of significant terms generated from differentially regulated genes in population transcriptomics. Table S10. GO enrichment of significant terms generated from differentially expressed genes between XN511 and AK58 under mock-inoculated condition. [file 44154_2025_240_MOESM2_ESM.zip › Table S6 Summary of RNA-Seq reads mapping results...R1.xlsx]

## Sheet: Sheet1
Table S6 Summery of RNA-Seq reads mapping results in F2:3 families.
Sample ID	raw reads	Clean reads	Q20 (%)		GC (%)	Mapped reads	Mapped reads (%)	Uniquely mapped reads	Uniquely mapped reads (%)
R_T1	28,924,543±704,987	28,375,750±831,372	97.95±0.02	94.55±0.02	54.07±1.29	26,410,578±640,775	96.78±0.11	25,168,319±596,823	88.70±0.48
R_T1_1	29783589	29207122	97.93	94.57	53.53	27051353	96.67	25765142	88.22
R_T1_2	28219556	27706758	97.97	94.53	53.32	25852372	96.86	24598296	88.78
R_T1_3	28770485	28213370	97.94	94.54	55.36	26328010	96.81	25141520	89.11
S_T1	27,024,103±1,514,588	26518164±1,428,388	97.98±0.24	94.61±0.58	53.89±0.10	24,750,056±1,351,472	96.88±0.13	23,553,830±1,306493	88.82±0.38
S_T1_1	25509515	25089776	98.18	95.17	53.99	23398584	96.8	22247337	88.67
S_T1_2	27707691	27121380	97.74	94.03	53.87	25268341	96.84	24023748	88.58
S_T1_3	27855103	27343335	98.01	94.63	53.82	25583243	97.01	24390404	89.2
R_T2	28,897,395±2,444,605	28,364,056±2,482,409	97.99±0.39	94.63±0.93	54.15±0.39	26,476,524±2,381,632	96.82±0.22	25,193,570±2,312,840	88.80±0.37
R_T2_1	31342000	30846465	98.26	95.29	54.53	28858156	97.04	27506410	89.17
R_T2_2	28009688	27358580	97.6	93.7	53.76	25511021	96.72	24226879	88.55
R_T2_3	27340498	26887123	98.12	94.91	54.16	25060394	96.71	23847421	88.69
S_T2	27,675,362±3,212,594	27,033,705±3,173,638	97.61±0.36	93.75±0.75	54.13±0.17	25,167,194±2,885,435	96.77±0.30	23,974,658±2,672,401	88.71±0.50
S_T2_1	26107296	25365118	97.25	93	54.21	23565103	96.71	22506751	88.73
S_T2_2	30887956	30207343	97.68	93.87	53.96	28052629	96.53	26647059	88.21
S_T2_2	26030833	25528654	97.9	94.39	54.21	23883850	97.07	22770163	89.19
