# Supplementary material for: Molecular dissection of Xinong 511 spike rachis response to Fusarium head blight infection
Source: Stress Biol. 2025 Jul 23;5(1):48. doi: 10.1007/s44154-025-00240-x (PMC12287499; doi:10.1007/s44154-025-00240-x)
Supplement: Supplementary file 2 — Additional file 2: Table S1. Summary of RNA-Seq reads mapping results. Table S2. GO enrichment of significant terms generated from differentially regulated genes. Table S3. DEGs were found in phenylpropanoid pathway. Table S4. Data of WGCNA analysis. Table S5. List of all primers used in this study. Table S6. Summary of RNA-Seq reads mapping results in population transcriptomics. Table S7. A FPKM value in population transcriptomics. Table S8. DEGs were found in population transcriptomics. Table S9. GO enrichment of significant terms generated from differentially regulated genes in population transcriptomics. Table S10. GO enrichment of significant terms generated from differentially expressed genes between XN511 and AK58 under mock-inoculated condition. [file 44154_2025_240_MOESM2_ESM.zip › Table S7 A FPKM value in population transcriptomicsR1.xlsx]

## Sheet: Sheet1
FPKM	1≤FPKM<5	5≤FPKM<10	10≤FPKM<100	100≤	Total
R_T1_1	23956	12087	13587	857	50487
R_T1_2	23515	12331	14086	693	50625
R_T1_3	25055	11131	12184	959	49329
R_T2_1	24208	12988	12065	923	50184
R_T2_2	24408	12035	13387	778	50608
R_T2_3	24623	12061	13721	776	51181
S_T1_1	24349	11843	13305	933	50430
S_T1_2	25126	12472	13987	778	52363
S_T1_3	24074	12542	14163	791	51570
S_T2_1	25375	11818	13015	842	51050
S_T2_2	24775	11884	13540	877	51076
S_T2_3	24726	11902	13550	840	51018
