# Supplementary material for: Molecular dissection of Xinong 511 spike rachis response to Fusarium head blight infection
Source: Stress Biol. 2025 Jul 23;5(1):48. doi: 10.1007/s44154-025-00240-x (PMC12287499; doi:10.1007/s44154-025-00240-x)
Supplement: Supplementary file 2 — Additional file 2: Table S1. Summary of RNA-Seq reads mapping results. Table S2. GO enrichment of significant terms generated from differentially regulated genes. Table S3. DEGs were found in phenylpropanoid pathway. Table S4. Data of WGCNA analysis. Table S5. List of all primers used in this study. Table S6. Summary of RNA-Seq reads mapping results in population transcriptomics. Table S7. A FPKM value in population transcriptomics. Table S8. DEGs were found in population transcriptomics. Table S9. GO enrichment of significant terms generated from differentially regulated genes in population transcriptomics. Table S10. GO enrichment of significant terms generated from differentially expressed genes between XN511 and AK58 under mock-inoculated condition. [file 44154_2025_240_MOESM2_ESM.zip › Table S8 DEGs were found in population transcriptomicsR1.xlsx]

## Sheet: Sheet1
Table S7. Differentially expressed genes (DEGs) were found in F2:3 families,Differentially expressed genes were considered if absolute value of |log2 fold change|>=1, p<0.05, and FPKM>=1.
gene_id	log2FoldChange	pvalue	padj	sig
TraesCS3D02G381300	-2.08184	5.05792e-11	2.91387e-06	down
TraesCS2A02G268800	-1.20762	1.79447e-10	5.16898e-06	down
TraesCS3B02G378600	-1.79486	4.8214e-09	9.2587e-05	down
TraesCS3D02G483000	-8.03342	5.17682e-08	0.000745592	down
TraesCS2D02G267800	-1.14583	2.19149e-07	0.00252503	down
TraesCS1A02G212700	-3.54188	3.14653e-06	0.0258959	down
TraesCS2D02G449100	-2.61195	1.57532e-05	0.113442	down
TraesCS6D02G136900	3.17254	2.41495e-05	0.146144	up
TraesCS6D02G403400	-2.03828	2.53678e-05	0.146144	down
TraesCS6A02G111600	-7.74543	3.08085e-05	0.151264	down
TraesCS2A02G443700	1.21246	3.20689e-05	0.151264	up
TraesCS6D02G308800	-2.34138	3.41334e-05	0.151264	down
TraesCS5B02G394300	-3.74906	4.02036e-05	0.165438	down
TraesCS3D02G167600	-3.65025	5.53677e-05	0.191762	down
TraesCS7D02G405400	-2.04496	5.55574e-05	0.191762	down
TraesCS6B02G393200	-4.66484	5.65865e-05	0.191762	down
TraesCS2D02G415500	1.3806	8.67137e-05	0.269444	up
TraesCS1A02G297500	1.62746	8.88637e-05	0.269444	up
TraesCS7D02G227100	4.71313	0.000101924	0.293593	up
TraesCS7A02G155400	-2.68582	0.000127482	0.349727	down
ScWN1R01G073300	-2.80283	0.000142308	0.372653	down
TraesCS5B02G219300	3.81047	0.000155176	0.388683	up
TraesCS6D02G343800	-4.94213	0.000167407	0.394244	down
TraesCS7D02G240600	-2.21656	0.000171083	0.394244	down
TraesCS4B02G001000	-2.03629	0.000179682	0.398134	down
TraesCS1A02G424100	-3.7502	0.00021284	0.449145	down
TraesCS2D02G093500	1.26851	0.00023154	0.449145	up
TraesCS5B02G192000	-1.68145	0.000231611	0.449145	down
TraesCS2A02G534600	-7.19116	0.000233889	0.449145	down
TraesCS1A02G166100	-2.1953	0.000253299	0.470727	down
TraesCS1B02G382700	2.76429	0.000272774	0.491078	up
TraesCS2A02G205500	-1.91217	0.000290758	0.507594	down
TraesCS2D02G382400	-1.88325	0.000337168	0.551762	down
TraesCS2B02G623700	-3.39495	0.000344791	0.551762	down
TraesCS3B02G073200	2.3853	0.000382141	0.587531	up
TraesCS5D02G474000	-1.82213	0.000410085	0.605769	down
TraesCS7A02G167200	-2.51636	0.000490027	0.686188	down
TraesCS2A02G096400	-1.50031	0.000523833	0.686188	down
TraesCS4D02G253900	1.59559	0.000523953	0.686188	up
TraesCS2A02G588700	-8.59884	0.000524081	0.686188	down
TraesCS2D02G506200	-2.099	0.000544974	0.688147	down
TraesCS2D02G015600	1.25716	0.000549467	0.688147	up
TraesCS5A02G524200	-2.15765	0.000611205	0.749182	down
TraesCS6D02G313100	-1.76653	0.000694038	0.796519	down
TraesCS3D02G523900	-2.60771	0.000705129	0.796519	down
TraesCS3A02G301200	-1.60584	0.000755841	0.819312	down
TraesCS6A02G017500	-2.28915	0.000760266	0.819312	down
TraesCS6A02G162900	-1.49286	0.000776323	0.819312	down
TraesCS1A02G080500	-1.45331	0.000782193	0.819312	down
TraesCS3A02G311100	-1.67487	0.000814991	0.838422	down
TraesCS6D02G149300	-1.66204	0.000899868	0.884726	down
TraesCS2D02G225900	1.24367	0.000906073	0.884726	up
TraesCS7A02G168600	-1.99356	0.000942765	0.905212	down
TraesCS7D02G225700	-1.81191	0.000979745	0.925297	down
TraesCSU02G053800	-2.3166	0.00100491	0.933758	down
TraesCS7D02G490800	-1.54882	0.00102428	0.936643	down
TraesCS2B02G351600	2.41096	0.00110768	0.994993	up
TraesCS6D02G206000	-1.16122	0.00112263	0.994993	down
TraesCS7A02G205800	-6.95038	0.00129563	0.999992	down
TraesCS7D02G020100	3.66914	0.00135443	0.999992	up
TraesCS6A02G418300	-2.28065	0.00139771	0.999992	down
TraesCS3A02G268800	-1.70214	0.0014949	0.999992	down
TraesCS2B02G474600	-4.27165	0.00157306	0.999992	down
TraesCSU02G102200	1.36024	0.00162267	0.999992	up
ScWN1R01G128100	2.34125	0.00170954	0.999992	up
TraesCS2B02G173500	-3.62477	0.00174322	0.999992	down
TraesCS5D02G210600	-2.73319	0.00175234	0.999992	down
TraesCS7D02G519200	2.80738	0.00188855	0.999992	up
TraesCS6D02G305100	1.16909	0.00190478	0.999992	up
TraesCS3B02G270500	-1.18172	0.00192085	0.999992	down
TraesCS4A02G214300	1.21346	0.0020129	0.999992	up
TraesCS5A02G177700	-1.02956	0.00202734	0.999992	down
TraesCS5D02G453800	-1.40755	0.00205338	0.999992	down
TraesCS2A02G558300	-11.9953	0.0021385	0.999992	down
TraesCS7D02G129700	-2.10202	0.00214879	0.999992	down
TraesCS2B02G402800	-2.6508	0.00242536	0.999992	down
TraesCS2A02G211900	-2.56442	0.00248566	0.999992	down
TraesCS3D02G325300	-1.27062	0.00249503	0.999992	down
TraesCS1B02G361500	-2.31132	0.00250263	0.999992	down
TraesCS4D02G356800	1.88958	0.00257419	0.999992	up
TraesCS3A02G446600	-2.41007	0.00259486	0.999992	down
TraesCS4B02G247000	-1.06747	0.00286323	0.999992	down
TraesCS4A02G081600	-1.829	0.00290627	0.999992	down
TraesCS6D02G167800	-2.36087	0.00297349	0.999992	down
TraesCS7A02G423600	-1.40989	0.00298567	0.999992	down
TraesCS1B02G226200	-3.24178	0.00304438	0.999992	down
TraesCS6D02G220500	-1.16051	0.00318063	0.999992	down
TraesCS1A02G035600	-2.45592	0.00319682	0.999992	down
TraesCS1A02G186400	-3.21293	0.00319958	0.999992	down
TraesCS2B02G273000	1.3334	0.00322852	0.999992	up
TraesCS7D02G478900	-1.42244	0.0033032	0.999992	down
TraesCS7D02G428800	-2.95866	0.00330441	0.999992	down
TraesCS1D02G419400	-1.78603	0.00332715	0.999992	down
TraesCS3B02G166900	-1.35993	0.00335176	0.999992	down
TraesCS2B02G367000	-1.09668	0.00363235	0.999992	down
TraesCS5A02G061500	1.49994	0.00371923	0.999992	up
TraesCS7D02G357400	-2.04932	0.00377459	0.999992	down
TraesCS4D02G209000	1.17831	0.00381612	0.999992	up
Tel1E01G727000	-1.58417	0.00391891	0.999992	down
TraesCS1B02G204100	1.5958	0.00396634	0.999992	up
TraesCS3B02G488600	1.40991	0.00400345	0.999992	up
TraesCS2A02G591200	-3.30964	0.00409926	0.999992	down
TraesCS3A02G336800	-1.74048	0.00411848	0.999992	down
TraesCS3A02G132700	-1.55564	0.00413846	0.999992	down
TraesCS7D02G245000	-1.12937	0.00417132	0.999992	down
TraesCS5A02G220100	1.39194	0.00423721	0.999992	up
TraesCS7B02G262300	-2.52863	0.00425229	0.999992	down
TraesCS6A02G329900	-1.6034	0.004307	0.999992	down
TraesCS4A02G187700	-2.63119	0.00434538	0.999992	down
TraesCS3A02G083300	1.40196	0.00434967	0.999992	up
TraesCS2A02G395000	-2.59786	0.00440185	0.999992	down
TraesCS1A02G096300	-2.7536	0.00449296	0.999992	down
TraesCS1D02G082500	-1.26935	0.00460047	0.999992	down
TraesCS5D02G105700	1.12776	0.0046729	0.999992	up
TraesCS5B02G446100	1.6222	0.0046749	0.999992	up
TraesCS3A02G035300	-2.14021	0.00474512	0.999992	down
Tel2E01G866500	-2.0505	0.00476233	0.999992	down
TraesCS2D02G481100	1.01706	0.00483999	0.999992	up
TraesCS2A02G440800	3.29212	0.00495395	0.999992	up
TraesCS1B02G465000	-1.04342	0.00505332	0.999992	down
TraesCS3D02G244900	-1.10721	0.00507184	0.999992	down
TraesCS6B02G270200	-2.15828	0.00508062	0.999992	down
TraesCS5D02G054400	3.3465	0.005145	0.999992	up
TraesCS5B02G268900	1.42021	0.00522998	0.999992	up
TraesCS3A02G385900	1.11648	0.00523531	0.999992	up
TraesCS6B02G188300	-1.91588	0.00523631	0.999992	down
TraesCS7A02G428400	1.51926	0.00528751	0.999992	up
TraesCS2B02G195900	1.9251	0.00571198	0.999992	up
TraesCS2A02G385900	-2.31958	0.00579742	0.999992	down
TraesCS1A02G411600	-1.4457	0.00582392	0.999992	down
TraesCS1B02G447400	1.18227	0.0058743	0.999992	up
TraesCS2D02G511800	-1.79571	0.00594525	0.999992	down
TraesCS1B02G441900	-1.45632	0.00596525	0.999992	down
TraesCS2D02G107800	-3.44332	0.00600409	0.999992	down
TraesCS5B02G391600	-3.57227	0.00612154	0.999992	down
TraesCS2D02G016200	3.51112	0.00626275	0.999992	up
TraesCS2B02G276100	2.34076	0.00631553	0.999992	up
TraesCS7B02G190700	-2.32132	0.00639845	0.999992	down
Tel1E01G405200	1.88738	0.00648719	0.999992	up
TraesCS7D02G078800	1.17535	0.00666794	0.999992	up
TraesCS7B02G266800	1.04595	0.00668286	0.999992	up
TraesCS4D02G295300	1.47995	0.00673399	0.999992	up
TraesCS2D02G039000	1.42517	0.0069791	0.999992	up
TraesCS4B02G271800	-3.09547	0.00712906	0.999992	down
TraesCS2A02G568400	-10.5037	0.00718039	0.999992	down
TraesCS5D02G017400	-3.41468	0.00731752	0.999992	down
TraesCS2B02G459000	-2.64871	0.00743447	0.999992	down
TraesCS2D02G377200	-2.22118	0.00745401	0.999992	down
TraesCS1B02G314000	-1.76945	0.00748959	0.999992	down
TraesCS2D02G552200	-1.22429	0.00765623	0.999992	down
TraesCS6B02G078400	1.21067	0.00771849	0.999992	up
TraesCS3B02G414800	1.03991	0.00773987	0.999992	up
TraesCS1A02G234800	2.63791	0.00780974	0.999992	up
TraesCS5D02G158000	-1.34781	0.00786858	0.999992	down
TraesCS6A02G170200	1.60465	0.00791821	0.999992	up
TraesCS4D02G347800	-4.58547	0.0079242	0.999992	down
Tel5E01G242500	-1.56697	0.00806047	0.999992	down
TraesCS5A02G389100	-4.13187	0.00819806	0.999992	down
TraesCS7D02G359800	1.40923	0.00826364	0.999992	up
TraesCS5A02G404200	1.20858	0.00835838	0.999992	up
TraesCS1D02G302500	-1.08392	0.00848598	0.999992	down
TraesCS2A02G363000	-1.13749	0.00859587	0.999992	down
TraesCS2D02G579300	-4.93364	0.00864854	0.999992	down
TraesCS4A02G437600	-2.70137	0.00880159	0.999992	down
TraesCS7B02G273600	-2.5178	0.00889876	0.999992	down
TraesCS4D02G322700	-1.32115	0.00898033	0.999992	down
TraesCS6A02G360300	-4.78737	0.008982	0.999992	down
TraesCS4B02G340600	2.60523	0.00906131	0.999992	up
TraesCS4B02G276700	-1.64813	0.00918167	0.999992	down
TraesCS3D02G497300	-1.42611	0.00921062	0.999992	down
TraesCS1B02G243500	1.53404	0.00933658	0.999992	up
TraesCS4B02G325800	-1.40932	0.00936141	0.999992	down
TraesCS5D02G302600	-1.59747	0.00937939	0.999992	down
TraesCS4B02G240700	-3.3697	0.00959016	0.999992	down
TraesCS6D02G358900	2.3412	0.00959255	0.999992	up
Tel7E01G373300	2.45295	0.00975616	0.999992	up
TraesCS3D02G054200	-1.1919	0.00980876	0.999992	down
TraesCS3D02G165800	-1.23296	0.00998396	0.999992	down
TraesCS7D02G178000	-1.24098	0.0101155	0.999992	down
TraesCS7A02G526500	-1.57716	0.0102405	0.999992	down
TraesCS2D02G512000	-2.87605	0.010419	0.999992	down
TraesCS3A02G375100	-1.5273	0.0105257	0.999992	down
TraesCS5A02G302500	-2.24481	0.010667	0.999992	down
TraesCS4B02G332800	-2.33906	0.0106727	0.999992	down
TraesCS5D02G185400	2.25176	0.0107332	0.999992	up
TraesCS5B02G560300	1.63421	0.0110492	0.999992	up
TraesCS3D02G439200	-1.49068	0.0111138	0.999992	down
TraesCS2D02G435200	-1.02714	0.0112988	0.999992	down
TraesCS5B02G237800	1.49197	0.0114578	0.999992	up
TraesCS2B02G592400	-1.1742	0.0114841	0.999992	down
TraesCS4A02G442400	1.29383	0.0116574	0.999992	up
TraesCS5D02G388800	-2.65485	0.0116973	0.999992	down
TraesCS5D02G006800	2.6338	0.0117411	0.999992	up
TraesCSU02G072000	-2.3002	0.0118917	0.999992	down
TraesCS2D02G524200	-1.17187	0.0120406	0.999992	down
TraesCS5A02G203400	-1.93262	0.0122036	0.999992	down
TraesCS3B02G348800	1.38017	0.0122215	0.999992	up
TraesCS7D02G347600	-3.36618	0.0122855	0.999992	down
TraesCS5D02G449400	2.29712	0.0122901	0.999992	up
TraesCS7A02G223800	1.56436	0.0123207	0.999992	up
TraesCS5A02G498000	-1.11716	0.0125157	0.999992	down
TraesCS2B02G417900	-2.2003	0.0125789	0.999992	down
TraesCS2D02G015900	2.58034	0.0126232	0.999992	up
TraesCS3A02G294000	-1.39133	0.0126611	0.999992	down
TraesCS2B02G523300	1.41874	0.0127759	0.999992	up
TraesCS2A02G373000	1.67438	0.0128234	0.999992	up
TraesCS3D02G141900	-2.19905	0.0128536	0.999992	down
TraesCS5B02G275600	-1.68847	0.0130154	0.999992	down
TraesCS3D02G020600	-1.92683	0.0132678	0.999992	down
TraesCS6B02G326800	1.39063	0.0132832	0.999992	up
TraesCS2B02G437000	1.07077	0.0133681	0.999992	up
TraesCS2B02G412900	-2.60305	0.0134982	0.999992	down
TraesCS3A02G070900	1.05031	0.0136068	0.999992	up
TraesCS1D02G083100	1.51818	0.0136236	0.999992	up
TraesCS6B02G213500	1.24407	0.0136383	0.999992	up
TraesCS7D02G456500	1.42963	0.0137006	0.999992	up
TraesCS3B02G418000	1.19088	0.0139143	0.999992	up
TraesCS7B02G443900	-2.10294	0.0139305	0.999992	down
TraesCS6D02G199100	2.50965	0.0139496	0.999992	up
TraesCS4A02G340600	-1.02246	0.0140365	0.999992	down
TraesCS4A02G033600	-2.96812	0.0140972	0.999992	down
TraesCS3D02G257700	-1.0118	0.0141064	0.999992	down
TraesCS2A02G380800	-3.10286	0.0141535	0.999992	down
TraesCS2D02G494100	-2.91728	0.0142269	0.999992	down
TraesCS7B02G285700	-1.45471	0.0143627	0.999992	down
TraesCS2D02G452100	-2.06663	0.0143969	0.999992	down
TraesCS5A02G000700	-1.77334	0.0144891	0.999992	down
TraesCS6B02G353200	-2.50752	0.0145229	0.999992	down
TraesCS6B02G347200	-2.03317	0.014557	0.999992	down
TraesCS7A02G241600	-2.04293	0.0146945	0.999992	down
TraesCS7B02G260200	-1.63537	0.0147189	0.999992	down
TraesCS3D02G363200	1.33702	0.0148586	0.999992	up
TraesCS6B02G198400	1.34006	0.0149042	0.999992	up
TraesCS4A02G436100	-3.77791	0.015099	0.999992	down
TraesCS1D02G415900	-1.10654	0.0151008	0.999992	down
ScWN1R01G056300	-1.35047	0.0151634	0.999992	down
TraesCS1D02G402600	1.7996	0.015295	0.999992	up
TraesCS7D02G126400	1.61183	0.0154223	0.999992	up
TraesCS7B02G128000	1.05959	0.0154305	0.999992	up
Tel6E01G766000	-1.79071	0.015533	0.999992	down
TraesCS7D02G439400	-1.13846	0.0155511	0.999992	down
TraesCS4A02G265000	-1.40107	0.015555	0.999992	down
TraesCS2B02G038700	-1.87023	0.0156882	0.999992	down
TraesCS4D02G002800	-2.20354	0.0156974	0.999992	down
TraesCSU02G003900	-1.25667	0.0157045	0.999992	down
TraesCS6A02G329800	-2.02037	0.0158715	0.999992	down
TraesCS2D02G016300	3.02617	0.0159159	0.999992	up
TraesCS1D02G175500	1.14981	0.0159709	0.999992	up
TraesCS7D02G361200	-1.32877	0.0160814	0.999992	down
TraesCS3D02G354300	-2.5797	0.0161508	0.999992	down
TraesCS7A02G389900	-1.35007	0.016281	0.999992	down
TraesCSU02G203200	-1.90644	0.0163193	0.999992	down
TraesCS1A02G166200	-2.2159	0.0163865	0.999992	down
Tel1E01G160800	-2.00517	0.0165391	0.999992	down
TraesCS2A02G076500	-1.35626	0.0166417	0.999992	down
TraesCS2A02G566700	1.26021	0.0167509	0.999992	up
TraesCS2A02G362200	-1.60122	0.0168098	0.999992	down
TraesCS5B02G060200	-1.85821	0.0170553	0.999992	down
TraesCS4D02G039200	-1.12159	0.0170766	0.999992	down
TraesCS7B02G090500	1.12326	0.0171148	0.999992	up
TraesCS5D02G160300	-1.14358	0.0171777	0.999992	down
TraesCS7A02G156100	-1.12255	0.0172465	0.999992	down
TraesCS6B02G416500	1.18481	0.017334	0.999992	up
TraesCS5B02G471500	-1.47095	0.0173658	0.999992	down
TraesCS3B02G141800	1.72595	0.0173765	0.999992	up
TraesCS7D02G029600	2.27466	0.0173901	0.999992	up
TraesCS2A02G505600	-1.18064	0.0173908	0.999992	down
TraesCS5A02G056600	-1.37629	0.0174924	0.999992	down
TraesCS2B02G390000	2.36501	0.0175659	0.999992	up
TraesCS3D02G150800	1.07654	0.0179726	0.999992	up
TraesCS3B02G310000	-1.77086	0.0179953	0.999992	down
TraesCS7D02G037400	-2.21885	0.0181476	0.999992	down
Tel1E01G751200	-2.00293	0.0181898	0.999992	down
TraesCS3B02G161100	-1.53626	0.0182235	0.999992	down
TraesCS2B02G245100	1.83108	0.0185499	0.999992	up
TraesCS3D02G539100	-1.15094	0.0185815	0.999992	down
TraesCS1D02G085700	1.27248	0.0186837	0.999992	up
TraesCS7B02G081400	-2.44955	0.0187385	0.999992	down
TraesCS2B02G345300	2.05682	0.0187432	0.999992	up
TraesCS5A02G239000	1.70878	0.0188269	0.999992	up
TraesCS7D02G380100	1.02636	0.0188887	0.999992	up
Tel2E01G881100	-1.17445	0.0190297	0.999992	down
TraesCS7B02G225400	1.40272	0.0190588	0.999992	up
TraesCS7A02G420200	1.44571	0.0190876	0.999992	up
TraesCS3B02G379100	-1.15387	0.0191383	0.999992	down
TraesCS3D02G130200	-1.48545	0.0193441	0.999992	down
TraesCS7D02G485200	-1.35414	0.0194714	0.999992	down
TraesCS1A02G078800	-1.82968	0.0195139	0.999992	down
TraesCS7D02G426200	1.01628	0.0196261	0.999992	up
TraesCS2D02G540000	-2.12155	0.0196359	0.999992	down
TraesCS2B02G424500	1.95806	0.0197462	0.999992	up
TraesCS1A02G088700	3.99809	0.0197961	0.999992	up
TraesCS3B02G099400	-2.1675	0.0198048	0.999992	down
TraesCS2B02G532100	-2.21793	0.0201107	0.999992	down
TraesCS2D02G391700	1.95095	0.0203802	0.999992	up
TraesCS7D02G190900	-1.14988	0.0204528	0.999992	down
TraesCS3B02G151600	-2.33049	0.0206353	0.999992	down
TraesCS7B02G142500	-1.28049	0.0207802	0.999992	down
TraesCS2B02G380000	-1.40252	0.0208579	0.999992	down
TraesCS4D02G329500	-2.72658	0.0213639	0.999992	down
TraesCS1D02G132800	1.4093	0.0214352	0.999992	up
TraesCS5D02G241600	-1.16618	0.0214892	0.999992	down
TraesCS3A02G090800	-1.25481	0.0215574	0.999992	down
TraesCS1D02G193800	-1.54428	0.0215774	0.999992	down
TraesCS7A02G043900	-1.35824	0.0217346	0.999992	down
TraesCS6A02G369800	-2.31935	0.0218004	0.999992	down
TraesCS7A02G460900	-1.47145	0.0218436	0.999992	down
TraesCS3A02G364200	1.14271	0.0218824	0.999992	up
TraesCS6B02G304000	2.1174	0.0221434	0.999992	up
TraesCS6B02G205000	1.58066	0.0221444	0.999992	up
TraesCS1A02G393900	1.20845	0.0222434	0.999992	up
TraesCS5D02G147200	-1.26902	0.022284	0.999992	down
TraesCS1A02G422700	-1.56642	0.0223525	0.999992	down
TraesCS2A02G577100	-1.21354	0.0225404	0.999992	down
TraesCS5A02G081900	-1.1864	0.0227335	0.999992	down
TraesCS4D02G171100	-2.26672	0.0228344	0.999992	down
TraesCS3A02G419800	-3.67412	0.0229619	0.999992	down
TraesCS3B02G159700	-2.75272	0.0230237	0.999992	down
TraesCS2D02G295700	1.35043	0.0230687	0.999992	up
TraesCS3D02G133900	-1.94672	0.0231159	0.999992	down
TraesCS2A02G035300	-4.08485	0.0231678	0.999992	down
TraesCS4B02G060100	-2.33798	0.0231901	0.999992	down
TraesCS3B02G003500	1.37674	0.0232312	0.999992	up
TraesCS5A02G141700	1.22753	0.023322	0.999992	up
TraesCS3A02G233800	-1.60793	0.0233269	0.999992	down
TraesCS1B02G256100	1.10409	0.0234102	0.999992	up
TraesCS2B02G403100	-1.70721	0.0234268	0.999992	down
TraesCS5D02G396500	-2.05706	0.0234339	0.999992	down
TraesCS3D02G317500	1.84047	0.0235666	0.999992	up
TraesCS4D02G032600	1.31496	0.023621	0.999992	up
TraesCS7A02G176400	-3.22899	0.0236664	0.999992	down
TraesCS5D02G498700	-1.10623	0.0236707	0.999992	down
TraesCS2A02G379000	2.02353	0.0237153	0.999992	up
TraesCS2D02G452900	-2.79208	0.0237386	0.999992	down
TraesCS3B02G362800	-1.45059	0.0237923	0.999992	down
TraesCS6B02G296400	-2.03302	0.02384	0.999992	down
TraesCS5B02G448300	-1.09067	0.0238482	0.999992	down
TraesCS3D02G149000	-1.30259	0.0239184	0.999992	down
TraesCS6A02G374400	2.55116	0.0240069	0.999992	up
TraesCS2B02G411800	1.44335	0.0240389	0.999992	up
TraesCS2D02G150500	-1.98591	0.0240459	0.999992	down
TraesCS4D02G330300	2.14418	0.0240807	0.999992	up
TraesCS2B02G608900	-1.40697	0.0241634	0.999992	down
TraesCS1A02G079900	-1.03144	0.0242681	0.999992	down
TraesCS6A02G231300	-1.82011	0.0243153	0.999992	down
TraesCSU02G033000	-1.9201	0.0244463	0.999992	down
TraesCS1D02G265400	-2.08991	0.0246104	0.999992	down
TraesCS5A02G445700	-1.93433	0.0247714	0.999992	down
TraesCS7B02G042000	1.5489	0.0248088	0.999992	up
TraesCS2A02G107600	-3.16287	0.0250237	0.999992	down
TraesCS7B02G270500	1.76398	0.0250927	0.999992	up
TraesCSU02G058900	4.4257	0.0251318	0.999992	up
TraesCS1D02G378900	-1.94731	0.0251577	0.999992	down
TraesCS4A02G137000	1.91208	0.0253947	0.999992	up
TraesCS2B02G365200	1.1122	0.0254337	0.999992	up
TraesCS2D02G332300	1.48373	0.0257614	0.999992	up
TraesCS4D02G228500	-1.38606	0.0257858	0.999992	down
TraesCS7B02G092900	-1.67228	0.0258616	0.999992	down
TraesCS7D02G358000	-1.68466	0.026091	0.999992	down
TraesCS6A02G146900	-1.48668	0.0262054	0.999992	down
TraesCS6A02G235900	1.15659	0.026374	0.999992	up
TraesCS4A02G280700	-1.00469	0.026434	0.999992	down
TraesCS7A02G424800	1.51609	0.0265611	0.999992	up
TraesCS4D02G337500	-1.25038	0.0267837	0.999992	down
TraesCSU02G023400	1.07301	0.026787	0.999992	up
TraesCS1A02G118400	1.01248	0.0268845	0.999992	up
TraesCS6D02G258200	-1.42268	0.0270072	0.999992	down
TraesCS5D02G482900	1.40665	0.0270289	0.999992	up
TraesCS1A02G037800	-2.30862	0.0271343	0.999992	down
TraesCS5D02G142600	-1.09655	0.0271852	0.999992	down
TraesCS2D02G349500	-2.15695	0.0272068	0.999992	down
TraesCS2D02G177100	1.50084	0.0273298	0.999992	up
TraesCS1A02G220300	-2.16588	0.0273399	0.999992	down
TraesCS6B02G360700	-2.73355	0.0273407	0.999992	down
TraesCS3A02G001200	1.13278	0.0273493	0.999992	up
TraesCS1B02G326800	-3.55217	0.0274039	0.999992	down
Tel1E01G731000	1.27416	0.0277735	0.999992	up
TraesCS2A02G591000	-1.9359	0.0278514	0.999992	down
TraesCS5B02G455500	-1.37839	0.0278697	0.999992	down
TraesCS3A02G422200	-1.51619	0.0278774	0.999992	down
TraesCS5D02G498800	-1.32251	0.0278903	0.999992	down
TraesCS2B02G201700	1.20304	0.0281033	0.999992	up
TraesCS6B02G293100	-1.19637	0.0281797	0.999992	down
TraesCS5D02G050100	-1.7919	0.0281892	0.999992	down
TraesCS2A02G330500	1.54755	0.028312	0.999992	up
TraesCS5A02G374000	-1.60943	0.0283159	0.999992	down
TraesCS4A02G136100	-1.7324	0.0284122	0.999992	down
TraesCSU02G048600	-2.95791	0.0284442	0.999992	down
TraesCS5B02G006500	-3.73303	0.0287829	0.999992	down
TraesCS4B02G244400	1.43738	0.0289142	0.999992	up
TraesCS7D02G485300	1.2165	0.0289442	0.999992	up
TraesCS3B02G472700	-1.45397	0.0292174	0.999992	down
TraesCS5A02G138700	-1.06842	0.0292491	0.999992	down
TraesCS2A02G470100	-1.03145	0.0292691	0.999992	down
TraesCS7D02G119900	1.3602	0.0296546	0.999992	up
TraesCS5D02G209300	1.24698	0.0297512	0.999992	up
TraesCS4A02G110100	-1.2947	0.0297644	0.999992	down
TraesCS7D02G206400	-1.09347	0.0299696	0.999992	down
TraesCS5A02G072200	1.37056	0.0301731	0.999992	up
TraesCS3B02G384900	-4.21728	0.0302011	0.999992	down
TraesCS3A02G303200	-1.26007	0.0303478	0.999992	down
TraesCS6B02G190000	1.28409	0.0303971	0.999992	up
TraesCS6A02G098600	-1.41219	0.030495	0.999992	down
TraesCS6D02G131200	-2.37275	0.0306581	0.999992	down
TraesCS3A02G297200	-2.97882	0.0306922	0.999992	down
TraesCS1A02G083100	-1.13728	0.0307237	0.999992	down
TraesCS4D02G173700	-1.2914	0.0307283	0.999992	down
TraesCS7A02G202700	1.10015	0.0307442	0.999992	up
TraesCS2A02G025700	-3.56265	0.0307661	0.999992	down
ScWN1R01G163800	-2.26668	0.0308218	0.999992	down
TraesCS2A02G115000	1.60296	0.0308779	0.999992	up
TraesCS2B02G534400	-1.13126	0.0309041	0.999992	down
TraesCS4B02G288400	1.92724	0.0311205	0.999992	up
TraesCS4D02G029500	-1.11168	0.0311379	0.999992	down
TraesCS1B02G168100	-1.35314	0.0311422	0.999992	down
TraesCS7D02G240400	1.30429	0.0311504	0.999992	up
TraesCS1B02G418800	-1.70378	0.0311733	0.999992	down
TraesCS5D02G350100	1.57469	0.0311971	0.999992	up
TraesCS2B02G471300	-3.9999	0.0313595	0.999992	down
TraesCS3B02G397400	-1.37643	0.0314776	0.999992	down
TraesCS3B02G152200	-2.02607	0.0315173	0.999992	down
TraesCS2B02G538600	-1.45292	0.0318089	0.999992	down
TraesCS4D02G309900	-2.13742	0.0318934	0.999992	down
TraesCS2D02G292300	-1.51034	0.0319482	0.999992	down
TraesCS4A02G456400	1.04777	0.0320392	0.999992	up
TraesCS5D02G054200	1.72003	0.0322424	0.999992	up
TraesCS6A02G295400	-1.06907	0.0323819	0.999992	down
TraesCS1B02G394500	2.14737	0.0324729	0.999992	up
TraesCS7D02G531600	1.01477	0.0324743	0.999992	up
TraesCS2B02G576600	1.76364	0.0325659	0.999992	up
TraesCS5B02G178700	1.15927	0.0329109	0.999992	up
TraesCS3A02G402700	1.26156	0.032946	0.999992	up
TraesCS4D02G262900	-1.49661	0.0332774	0.999992	down
TraesCS5A02G230500	1.0673	0.0333294	0.999992	up
TraesCS1B02G410300	-1.39383	0.0335492	0.999992	down
TraesCS1D02G116600	-1.20097	0.033747	0.999992	down
TraesCS2A02G219600	2.12673	0.0337677	0.999992	up
TraesCS6B02G356500	-1.19861	0.0338799	0.999992	down
TraesCS2A02G175900	-1.81609	0.0341542	0.999992	down
TraesCS5D02G410700	-1.73583	0.0341806	0.999992	down
TraesCS6D02G267200	1.37654	0.0341984	0.999992	up
TraesCS2B02G555400	-1.70009	0.034434	0.999992	down
TraesCS6D02G203800	-1.45322	0.0345351	0.999992	down
TraesCS2D02G403800	2.59953	0.0347473	0.999992	up
TraesCS2D02G128700	-1.23709	0.0348023	0.999992	down
TraesCS2A02G338800	-1.36813	0.0348374	0.999992	down
TraesCS1A02G021200	2.23956	0.0348675	0.999992	up
TraesCS6B02G440800	-1.24291	0.0349245	0.999992	down
TraesCS3A02G385300	-1.10084	0.0350495	0.999992	down
TraesCS3B02G249700	-1.3419	0.0351336	0.999992	down
TraesCS7D02G125400	1.04962	0.0351752	0.999992	up
TraesCS7B02G247800	1.55459	0.0351816	0.999992	up
TraesCS7A02G468900	1.48019	0.0353412	0.999992	up
TraesCS3A02G056400	-1.02572	0.0354414	0.999992	down
TraesCS4A02G098600	-1.53533	0.0355897	0.999992	down
TraesCS5B02G370400	-1.20321	0.0356252	0.999992	down
TraesCS2D02G583200	-1.07932	0.0356564	0.999992	down
TraesCS7A02G530500	2.46676	0.0356768	0.999992	up
TraesCS6A02G349800	1.48645	0.0357269	0.999992	up
Tel7E01G650100	1.10537	0.0357546	0.999992	up
TraesCS7B02G439700	-1.69427	0.0358503	0.999992	down
TraesCS5B02G218600	-2.38982	0.0358556	0.999992	down
TraesCS2A02G099400	-1.3293	0.0358996	0.999992	down
TraesCS2A02G056700	1.40564	0.0360158	0.999992	up
TraesCS5D02G209900	-1.58187	0.0360406	0.999992	down
TraesCS3D02G249200	1.90285	0.0360505	0.999992	up
TraesCS5A02G145200	-1.43113	0.0362005	0.999992	down
TraesCS5D02G159100	-1.46711	0.0363215	0.999992	down
TraesCS4D02G087900	1.97136	0.036407	0.999992	up
TraesCS3D02G035900	2.54591	0.0370445	0.999992	up
TraesCS3B02G377300	-2.69584	0.0371928	0.999992	down
TraesCS1D02G042700	1.21538	0.0372282	0.999992	up
TraesCS6A02G358300	-1.06306	0.0373202	0.999992	down
TraesCS2B02G583600	1.15337	0.0374751	0.999992	up
TraesCS6A02G252300	1.08496	0.0375589	0.999992	up
TraesCS7B02G046400	-1.57628	0.0375682	0.999992	down
TraesCS5B02G437100	-1.11224	0.0376113	0.999992	down
TraesCS4A02G109300	-1.43832	0.0377175	0.999992	down
TraesCS3A02G223700	1.05934	0.0377813	0.999992	up
TraesCS5B02G132900	-1.00276	0.0377926	0.999992	down
TraesCS2A02G476200	-1.08384	0.0378551	0.999992	down
TraesCS5D02G150500	1.47462	0.037931	0.999992	up
TraesCS2A02G310100	-1.17663	0.03798	0.999992	down
TraesCS2A02G542700	-1.11423	0.0382218	0.999992	down
TraesCS4D02G201300	-1.60239	0.0384659	0.999992	down
TraesCS4B02G305100	-1.61783	0.038515	0.999992	down
TraesCS4D02G285300	-1.29188	0.0385491	0.999992	down
TraesCS3D02G339300	-2.17159	0.0387192	0.999992	down
Tel2E01G987300	1.54443	0.0387964	0.999992	up
TraesCS4D02G329400	-2.08975	0.0389593	0.999992	down
TraesCS7D02G040300	1.09894	0.0390127	0.999992	up
TraesCS7D02G531800	1.63173	0.0390898	0.999992	up
TraesCS7D02G001700	1.99148	0.0392822	0.999992	up
TraesCS1A02G422900	-1.55072	0.0396919	0.999992	down
TraesCS5A02G211200	1.37843	0.0396944	0.999992	up
TraesCS1A02G183000	-1.1879	0.0399086	0.999992	down
TraesCS4B02G380800	-1.27543	0.0399213	0.999992	down
TraesCS3D02G397700	1.82262	0.0399396	0.999992	up
TraesCS2D02G275000	-1.42522	0.0401921	0.999992	down
TraesCS2D02G382700	-1.35886	0.0403065	0.999992	down
TraesCS4B02G197300	-2.48341	0.0404245	0.999992	down
TraesCS3A02G360500	-2.99717	0.0404745	0.999992	down
TraesCS4B02G393100	-1.6272	0.0405496	0.999992	down
TraesCS1D02G392100	1.54291	0.0405672	0.999992	up
TraesCS2A02G044900	1.03229	0.0406468	0.999992	up
TraesCS7D02G441500	2.04031	0.0408913	0.999992	up
TraesCS2B02G099500	-1.12584	0.0409428	0.999992	down
TraesCS3A02G103500	-1.34752	0.0409661	0.999992	down
TraesCS5B02G405500	-2.0148	0.0410238	0.999992	down
TraesCS1B02G248700	3.79232	0.0411907	0.999992	up
TraesCS5B02G209500	1.78874	0.0413397	0.999992	up
TraesCS5A02G178300	1.12711	0.0415196	0.999992	up
TraesCS7D02G264900	1.82062	0.0416093	0.999992	up
TraesCS7D02G357900	-1.26168	0.0416816	0.999992	down
TraesCS2A02G510800	-1.17163	0.0416953	0.999992	down
TraesCS3B02G092400	1.77942	0.0417615	0.999992	up
ScWN4R01G250000	-1.3082	0.0417822	0.999992	down
TraesCS5D02G504200	1.50855	0.0420053	0.999992	up
TraesCS4A02G313100	-2.02325	0.0420717	0.999992	down
TraesCS7B02G109700	1.33916	0.04211	0.999992	up
TraesCS3D02G215500	-1.56041	0.0423795	0.999992	down
TraesCSU02G025500	1.56485	0.042421	0.999992	up
TraesCS3B02G414900	1.20086	0.0425714	0.999992	up
TraesCS3A02G081300	1.81393	0.0426513	0.999992	up
TraesCS7A02G356100	-1.25077	0.0427389	0.999992	down
TraesCS2B02G400500	-1.01537	0.0428852	0.999992	down
TraesCS4A02G132500	-1.1952	0.0428995	0.999992	down
TraesCS3D02G178900	-1.06164	0.0429594	0.999992	down
TraesCS3B02G470000	1.5459	0.0430392	0.999992	up
TraesCS5B02G373300	1.78626	0.043172	0.999992	up
TraesCS7D02G300300	-1.07443	0.0431915	0.999992	down
TraesCS1A02G302400	-1.25405	0.0431966	0.999992	down
TraesCS6D02G286400	-1.27727	0.0433244	0.999992	down
TraesCS6B02G288700	1.26823	0.0433472	0.999992	up
TraesCS4B02G375600	1.27111	0.0434128	0.999992	up
TraesCS7A02G267400	-1.22805	0.043486	0.999992	down
TraesCS3B02G321800	-1.33539	0.0439697	0.999992	down
TraesCS2B02G535800	1.50003	0.0440925	0.999992	up
TraesCS6B02G258900	2.01976	0.0441317	0.999992	up
TraesCS6B02G175100	-1.42326	0.0441408	0.999992	down
TraesCS5D02G004700	-1.96752	0.0441431	0.999992	down
TraesCS6B02G257700	-1.23132	0.0441936	0.999992	down
TraesCS3D02G158600	-3.67376	0.0442349	0.999992	down
TraesCS5A02G547300	-1.13117	0.044256	0.999992	down
TraesCS2D02G232800	1.03443	0.0442604	0.999992	up
TraesCS2A02G406900	1.58004	0.0442991	0.999992	up
TraesCS6D02G353500	-1.7241	0.0443038	0.999992	down
TraesCS6B02G292800	-1.05317	0.044322	0.999992	down
TraesCS4D02G054300	1.63325	0.0443495	0.999992	up
TraesCS6A02G136500	1.38996	0.0444322	0.999992	up
TraesCS1A02G227400	-1.24266	0.0444464	0.999992	down
TraesCS6B02G160500	-1.23892	0.0450349	0.999992	down
TraesCS4A02G107100	-2.18562	0.0450757	0.999992	down
TraesCS1D02G430800	-2.79571	0.0450766	0.999992	down
TraesCS2B02G187100	2.44804	0.045224	0.999992	up
TraesCS1B02G163300	1.52298	0.0452773	0.999992	up
TraesCS3B02G256800	-1.04599	0.0454703	0.999992	down
TraesCS3A02G458200	-1.13621	0.0455779	0.999992	down
TraesCS5D02G134700	1.26841	0.0456086	0.999992	up
ScWN5R01G431400	1.32685	0.0456129	0.999992	up
TraesCS5B02G421100	-1.94603	0.0456421	0.999992	down
TraesCS4A02G010500	1.21746	0.0456656	0.999992	up
TraesCS7A02G454600	-1.42399	0.0456674	0.999992	down
TraesCS3B02G125500	1.12042	0.0456733	0.999992	up
TraesCS6A02G377300	-1.13843	0.0460676	0.999992	down
TraesCS1B02G454200	-2.69871	0.0462445	0.999992	down
TraesCS7A02G489000	-1.56082	0.0463793	0.999992	down
TraesCS1B02G382100	1.54611	0.0463826	0.999992	up
TraesCS1D02G345500	1.7843	0.0464342	0.999992	up
TraesCS3D02G341100	-1.15588	0.0464885	0.999992	down
TraesCS2D02G337200	-1.30972	0.0465096	0.999992	down
TraesCS6B02G380800	-2.80061	0.0465274	0.999992	down
TraesCS1B02G306500	1.21732	0.0467415	0.999992	up
TraesCS6D02G206100	-1.47349	0.0467673	0.999992	down
ScWN1R01G074500	2.15228	0.0467944	0.999992	up
TraesCS3A02G364300	1.24985	0.046836	0.999992	up
TraesCS4B02G225400	-3.74789	0.0469773	0.999992	down
TraesCS4A02G388900	-2.28426	0.046982	0.999992	down
TraesCS2B02G141000	-2.10218	0.0472269	0.999992	down
TraesCS7A02G277500	-1.31788	0.0472631	0.999992	down
TraesCS3A02G129300	-1.01699	0.0473687	0.999992	down
TraesCS5D02G473000	-1.1677	0.0473968	0.999992	down
TraesCS4A02G050000	-1.1066	0.0476304	0.999992	down
TraesCS2D02G543900	-1.67449	0.0477068	0.999992	down
TraesCSU02G021600	1.07577	0.0477334	0.999992	up
TraesCS6D02G009600	2.68698	0.0477725	0.999992	up
TraesCS3B02G514800	-1.75275	0.0478098	0.999992	down
TraesCS1B02G240700	1.37016	0.0480419	0.999992	up
TraesCS4D02G076400	1.44206	0.0480462	0.999992	up
TraesCS5A02G481200	-1.06393	0.0482323	0.999992	down
TraesCS6B02G169500	1.06514	0.0482776	0.999992	up
TraesCS1B02G097400	-1.82938	0.0482839	0.999992	down
TraesCS3D02G342100	-1.13855	0.048416	0.999992	down
TraesCS7B02G289600	1.27291	0.0484285	0.999992	up
TraesCS5B02G413300	-1.15655	0.0484672	0.999992	down
TraesCS2B02G196000	1.65073	0.0488011	0.999992	up
TraesCS6D02G224100	1.38715	0.0490598	0.999992	up
TraesCS2D02G047500	-1.75843	0.0491401	0.999992	down
TraesCS5B02G078700	1.52087	0.0491708	0.999992	up
TraesCS6D02G130600	1.0361	0.049304	0.999992	up
TraesCS6D02G215000	-1.62307	0.0494165	0.999992	down
TraesCS5D02G225300	-1.13519	0.0495318	0.999992	down
TraesCS4A02G316500	-1.45785	0.0495737	0.999992	down
TraesCS2A02G242700	1.43653	0.0495786	0.999992	up
TraesCS2B02G613900	-1.31164	0.0497135	0.999992	down
TraesCS7D02G215700	-1.98591	0.0498151	0.999992	down
TraesCS4B02G353800	-1.10256	0.0499917	0.999992	down
