# Supplementary material for: Molecular dissection of Xinong 511 spike rachis response to Fusarium head blight infection
Source: Stress Biol. 2025 Jul 23;5(1):48. doi: 10.1007/s44154-025-00240-x (PMC12287499; doi:10.1007/s44154-025-00240-x)
Supplement: Supplementary file 2 — Additional file 2: Table S1. Summary of RNA-Seq reads mapping results. Table S2. GO enrichment of significant terms generated from differentially regulated genes. Table S3. DEGs were found in phenylpropanoid pathway. Table S4. Data of WGCNA analysis. Table S5. List of all primers used in this study. Table S6. Summary of RNA-Seq reads mapping results in population transcriptomics. Table S7. A FPKM value in population transcriptomics. Table S8. DEGs were found in population transcriptomics. Table S9. GO enrichment of significant terms generated from differentially regulated genes in population transcriptomics. Table S10. GO enrichment of significant terms generated from differentially expressed genes between XN511 and AK58 under mock-inoculated condition. [file 44154_2025_240_MOESM2_ESM.zip › Table S9 GO enrichment of significant terms ...R1.xlsx]

## Sheet: RT1vsST1_Down
GO term	Description	Ratio in foreground list	Ratio in background list	P-value	FDR	Number in foreground list	Group	GeneID
GO:0004067	asparaginase activity	4/269	12/62343	1.63e-07	3.02e-05	4	molecular_function	TraesCS2D02G511800/TraesCS2D02G512000/TraesCS2B02G538600/TraesCS2A02G510800
GO:0010917	negative regulation of mitochondrial membrane potential	3/250	5/59197	7.4e-07	7.94e-05	3	biological_process	TraesCS3B02G166900/TraesCS3A02G132700/TraesCS3D02G149000
GO:0010940	positive regulation of necrotic cell death	3/250	5/59197	7.4e-07	7.94e-05	3	biological_process	TraesCS3B02G166900/TraesCS3A02G132700/TraesCS3D02G149000
GO:0035794	positive regulation of mitochondrial membrane permeability	3/250	5/59197	7.4e-07	7.94e-05	3	biological_process	TraesCS3B02G166900/TraesCS3A02G132700/TraesCS3D02G149000
GO:0008798	beta-aspartyl-peptidase activity	4/269	18/62343	9.89e-07	9.15e-05	4	molecular_function	TraesCS2D02G511800/TraesCS2D02G512000/TraesCS2B02G538600/TraesCS2A02G510800
GO:0010888	negative regulation of lipid storage	3/250	7/59197	2.57e-06	0.000166	3	biological_process	TraesCS6A02G162900/TraesCS6D02G149300/TraesCS6B02G188300
GO:0016540	protein autoprocessing	4/250	23/59197	2.58e-06	0.000166	4	biological_process	TraesCS2D02G511800/TraesCS2D02G512000/TraesCS2B02G538600/TraesCS2A02G510800
GO:0035578	azurophil granule lumen	3/264	8/63964	3.83e-06	0.000207	3	cellular_component	TraesCS3B02G166900/TraesCS3A02G132700/TraesCS3D02G149000
GO:0097268	cytoophidium	3/264	15/63964	3.05e-05	0.000629	3	cellular_component	TraesCS1D02G419400/TraesCS1A02G411600/TraesCS1B02G441900
GO:0031969	chloroplast membrane	10/264	478/63964	3.5e-05	0.000629	10	cellular_component	TraesCS6A02G111600/TraesCS4B02G240700/TraesCS6A02G231300/TraesCS1B02G326800/TraesCS1D02G116600/TraesCS6D02G203800/TraesCS5B02G218600/TraesCS4A02G109300/TraesCS2B02G099500/TraesCS7D02G215700
GO:0010287	plastoglobule	7/264	236/63964	6.24e-05	0.000843	7	cellular_component	TraesCS7D02G490800/TraesCS5A02G177700/TraesCS4D02G039200/TraesCS3D02G130200/TraesCS2D02G150500/TraesCS3B02G397400/TraesCS3A02G129300
GO:0031090	organelle membrane	4/264	65/63964	0.000158	0.0017	4	cellular_component	TraesCS6A02G162900/TraesCS6D02G149300/TraesCS6B02G188300/TraesCS7D02G206400
GO:0003883	CTP synthase activity	3/269	15/62343	3.48e-05	0.00203	3	molecular_function	TraesCS1D02G419400/TraesCS1A02G411600/TraesCS1B02G441900
GO:1990137	plant seed peroxidase activity	4/269	45/62343	4.39e-05	0.00203	4	molecular_function	TraesCS6A02G162900/TraesCS6D02G149300/TraesCS6B02G188300/TraesCS7D02G206400
GO:0050665	hydrogen peroxide biosynthetic process	3/250	18/59197	5.79e-05	0.00311	3	biological_process	TraesCS4D02G322700/TraesCS4B02G325800/TraesCS5A02G498000
GO:0012511	monolayer-surrounded lipid storage body	3/264	33/63964	0.000346	0.00311	3	cellular_component	TraesCS6A02G162900/TraesCS6D02G149300/TraesCS6B02G188300
GO:0080167	response to karrikin	7/250	241/59197	8.18e-05	0.00327	7	biological_process	TraesCS6A02G111600/TraesCS7D02G490800/TraesCS6D02G167800/TraesCS1A02G035600/TraesCS4A02G187700/TraesCS6B02G293100/TraesCS2D02G292300
GO:0019856	pyrimidine nucleobase biosynthetic process	3/250	21/59197	9.36e-05	0.00327	3	biological_process	TraesCS1D02G419400/TraesCS1A02G411600/TraesCS1B02G441900
GO:0044210	'de novo' CTP biosynthetic process	3/250	21/59197	9.36e-05	0.00327	3	biological_process	TraesCS1D02G419400/TraesCS1A02G411600/TraesCS1B02G441900
GO:0032973	amino acid export across plasma membrane	3/250	22/59197	0.000108	0.00327	3	biological_process	TraesCS6D02G308800/TraesCS6A02G329900/TraesCS6B02G360700
GO:0009617	response to bacterium	8/250	344/59197	0.00012	0.00327	8	biological_process	TraesCS1B02G465000/TraesCS4D02G322700/TraesCS4B02G325800/TraesCS5A02G498000/TraesCS2B02G412900/TraesCS6A02G146900/TraesCS2D02G275000/TraesCS6B02G175100
GO:0009416	response to light stimulus	10/250	544/59197	0.000122	0.00327	10	biological_process	TraesCS3A02G301200/TraesCS7A02G205800/TraesCS5A02G177700/TraesCS4D02G322700/TraesCS4B02G325800/TraesCS5A02G498000/TraesCS3A02G294000/TraesCS6A02G231300/TraesCS6D02G203800/TraesCS6A02G377300
GO:0043312	neutrophil degranulation	3/250	24/59197	0.000141	0.00338	3	biological_process	TraesCS3B02G166900/TraesCS3A02G132700/TraesCS3D02G149000
GO:1990019	protein storage vacuole organization	3/250	25/59197	0.00016	0.00343	3	biological_process	TraesCS2D02G382400/TraesCS2B02G402800/TraesCS2A02G385900
GO:0004096	catalase activity	3/269	22/62343	0.000115	0.00355	3	molecular_function	TraesCS4D02G322700/TraesCS4B02G325800/TraesCS5A02G498000
GO:0034639	L-amino acid efflux transmembrane transporter activity	3/269	22/62343	0.000115	0.00355	3	molecular_function	TraesCS6D02G308800/TraesCS6A02G329900/TraesCS6B02G360700
GO:0006624	vacuolar protein processing	3/250	27/59197	0.000202	0.00406	3	biological_process	TraesCS2D02G382400/TraesCS2B02G402800/TraesCS2A02G385900
GO:0051603	proteolysis involved in cellular protein catabolic process	7/250	284/59197	0.000224	0.00425	7	biological_process	TraesCS3B02G378600/TraesCS2D02G382400/TraesCS2B02G402800/TraesCS2A02G385900/TraesCS5A02G138700/TraesCS3D02G342100/TraesCS6D02G215000
GO:0006883	cellular sodium ion homeostasis	2/250	6/59197	0.000264	0.00447	2	biological_process	TraesCS6A02G231300/TraesCS6D02G203800
GO:0030644	cellular chloride ion homeostasis	2/250	6/59197	0.000264	0.00447	2	biological_process	TraesCS6A02G231300/TraesCS6D02G203800
GO:0000326	protein storage vacuole	3/264	43/63964	0.000759	0.00532	3	cellular_component	TraesCS2D02G382400/TraesCS2B02G402800/TraesCS2A02G385900
GO:0031225	anchored component of membrane	10/264	706/63964	0.000789	0.00532	10	cellular_component	TraesCS3D02G244900/TraesCS4B02G271800/TraesCS4A02G033600/TraesCS7B02G285700/TraesCS5D02G241600/TraesCS4D02G029500/TraesCS1A02G422900/TraesCS7A02G454600/TraesCS1B02G454200/TraesCS7A02G489000
GO:1902884	positive regulation of response to oxidative stress	2/250	7/59197	0.000368	0.00564	2	biological_process	TraesCS6A02G231300/TraesCS6D02G203800
GO:0009514	glyoxysome	3/264	47/63964	0.000986	0.00591	3	cellular_component	TraesCS4D02G322700/TraesCS4B02G325800/TraesCS5A02G498000
GO:0009737	response to abscisic acid	14/250	1169/59197	0.000511	0.00723	14	biological_process	TraesCS6D02G167800/TraesCS7A02G423600/TraesCS5D02G017400/TraesCS4D02G322700/TraesCS4B02G325800/TraesCS7D02G178000/TraesCS7A02G526500/TraesCS5A02G498000/TraesCS7B02G443900/TraesCS6A02G146900/TraesCS1B02G168100/TraesCS6B02G175100/TraesCS5D02G004700/TraesCS3D02G341100
GO:0009813	flavonoid biosynthetic process	7/250	327/59197	0.000522	0.00723	7	biological_process	TraesCS2A02G395000/TraesCS4A02G437600/TraesCS7D02G347600/TraesCS4A02G436100/TraesCS2B02G038700/TraesCS2A02G035300/TraesCS2A02G025700
GO:0031408	oxylipin biosynthetic process	5/250	155/59197	0.000539	0.00723	5	biological_process	TraesCS5D02G388800/TraesCS6B02G353200/TraesCS5B02G006500/TraesCS2B02G555400/TraesCS4D02G285300
GO:0016843	amine-lyase activity	2/269	6/62343	0.000275	0.00727	2	molecular_function	TraesCS2A02G268800/TraesCS2D02G267800
GO:0010270	photosystem II oxygen evolving complex assembly	2/250	9/59197	0.000627	0.00808	2	biological_process	TraesCS2A02G362200/TraesCS2B02G380000
GO:0009938	negative regulation of gibberellic acid mediated signaling pathway	3/250	40/59197	0.000655	0.00811	3	biological_process	TraesCS6A02G146900/TraesCS6B02G175100/TraesCS3D02G341100
GO:0080144	amino acid homeostasis	3/250	42/59197	0.000756	0.0088	3	biological_process	TraesCS6D02G308800/TraesCS6A02G329900/TraesCS6B02G360700
GO:0016210	naringenin-chalcone synthase activity	3/269	34/62343	0.000431	0.00996	3	molecular_function	TraesCS2B02G038700/TraesCS2A02G035300/TraesCS2A02G025700
GO:0042823	pyridoxal phosphate biosynthetic process	2/250	12/59197	0.00114	0.0122	2	biological_process	TraesCS2A02G268800/TraesCS2D02G267800
GO:0006541	glutamine metabolic process	4/250	116/59197	0.00154	0.0157	4	biological_process	TraesCS1D02G419400/TraesCS1A02G411600/TraesCS1B02G441900/TraesCS5D02G159100
GO:0009414	response to water deprivation	11/250	890/59197	0.00157	0.0157	11	biological_process	TraesCS4A02G187700/TraesCS4D02G322700/TraesCS4B02G325800/TraesCS7A02G526500/TraesCS5A02G498000/TraesCS7B02G443900/TraesCS6A02G231300/TraesCS6A02G146900/TraesCS6D02G203800/TraesCS6B02G175100/TraesCS5D02G004700
GO:0009751	response to salicylic acid	8/250	526/59197	0.00192	0.0178	8	biological_process	TraesCS7A02G526500/TraesCS2B02G412900/TraesCS7B02G443900/TraesCS5A02G445700/TraesCS6A02G146900/TraesCS5B02G455500/TraesCS1B02G168100/TraesCS6B02G175100
GO:0009800	cinnamic acid biosynthetic process	3/250	58/59197	0.00193	0.0178	3	biological_process	TraesCS2D02G377200/TraesCS2A02G380800/TraesCS1A02G037800
GO:0010230	alternative respiration	2/250	16/59197	0.00205	0.0183	2	biological_process	TraesCS2B02G459000/TraesCS6B02G296400
GO:0048364	root development	8/250	535/59197	0.00213	0.0186	8	biological_process	TraesCS2B02G474600/TraesCS4A02G187700/TraesCS6B02G270200/TraesCS3D02G497300/TraesCS2A02G505600/TraesCS2D02G452900/TraesCS1A02G083100/TraesCS3B02G514800
GO:0009791	post-embryonic development	4/250	129/59197	0.00226	0.0192	4	biological_process	TraesCS2B02G474600/TraesCS2A02G505600/TraesCS2D02G452900/TraesCS5B02G421100
GO:0004197	cysteine-type endopeptidase activity	6/269	261/62343	0.00101	0.0208	6	molecular_function	TraesCS3B02G378600/TraesCS2D02G382400/TraesCS2B02G402800/TraesCS2A02G385900/TraesCS5A02G138700/TraesCS3D02G342100
GO:0008615	pyridoxine biosynthetic process	2/250	18/59197	0.0026	0.0209	2	biological_process	TraesCS2A02G268800/TraesCS2D02G267800
GO:0010158	abaxial cell fate specification	2/250	18/59197	0.0026	0.0209	2	biological_process	TraesCS2B02G403100/TraesCS2D02G382700
GO:0015297	antiporter activity	7/269	384/62343	0.0015	0.0218	7	molecular_function	TraesCS7D02G240600/TraesCS7D02G129700/TraesCS2B02G417900/TraesCS7A02G241600/TraesCSU02G003900/TraesCS1D02G116600/TraesCS4B02G353800
GO:0008447	L-ascorbate oxidase activity	2/269	14/62343	0.00163	0.0218	2	molecular_function	TraesCS5B02G192000/TraesCS7D02G361200
GO:0022857	transmembrane transporter activity	9/269	632/62343	0.00186	0.0218	9	molecular_function	TraesCS7D02G240600/TraesCS7D02G129700/TraesCS2B02G417900/TraesCS7A02G241600/TraesCSU02G003900/TraesCS6A02G329800/TraesCS6A02G098600/TraesCS1D02G116600/TraesCS4B02G353800
GO:0035673	oligopeptide transmembrane transporter activity	6/269	295/62343	0.00188	0.0218	6	molecular_function	TraesCS5D02G498700/TraesCS5D02G498800/TraesCS6B02G293100/TraesCS1B02G168100/TraesCS3A02G056400/TraesCS6D02G353500
GO:1901562	response to paraquat	2/250	19/59197	0.0029	0.0228	2	biological_process	TraesCS6A02G231300/TraesCS6D02G203800
GO:0102721	ubiquinol:oxygen oxidoreductase activity	2/269	19/62343	0.00302	0.0311	2	molecular_function	TraesCS2B02G459000/TraesCS6B02G296400
GO:0042744	hydrogen peroxide catabolic process	9/250	730/59197	0.00415	0.0318	9	biological_process	TraesCS2B02G173500/TraesCS2D02G107800/TraesCS4D02G322700/TraesCS4B02G325800/TraesCS5A02G498000/TraesCS2A02G107600/TraesCS3A02G297200/TraesCS2D02G583200/TraesCS2B02G613900
GO:0042910	xenobiotic transmembrane transporter activity	5/269	229/62343	0.00331	0.0322	5	molecular_function	TraesCS7D02G240600/TraesCS7D02G129700/TraesCS2B02G417900/TraesCS7A02G241600/TraesCSU02G003900
GO:0006559	L-phenylalanine catabolic process	3/250	78/59197	0.00448	0.0336	3	biological_process	TraesCS2D02G377200/TraesCS2A02G380800/TraesCS1A02G037800
GO:0010431	seed maturation	3/250	85/59197	0.0057	0.0417	3	biological_process	TraesCS6A02G231300/TraesCS6D02G203800/TraesCS5D02G004700
GO:0016709	oxidoreductase activity, acting on paired donors, with incorporation or reduction of molecular oxygen, NAD(P)H as one donor, and incorporation of one atom of oxygen	8/269	596/62343	0.00467	0.0432	8	molecular_function	TraesCS2B02G592400/TraesCS7D02G347600/TraesCS2A02G076500/TraesCS5B02G060200/TraesCS5A02G056600/TraesCSU02G048600/TraesCS7B02G439700/TraesCS7A02G277500
GO:0016998	cell wall macromolecule catabolic process	3/250	89/59197	0.00647	0.0449	3	biological_process	TraesCS5A02G524200/TraesCS3D02G141900/TraesCS3B02G159700
GO:1902183	regulation of shoot apical meristem development	2/250	29/59197	0.00669	0.0449	2	biological_process	TraesCS2B02G403100/TraesCS2D02G382700
GO:0009873	ethylene-activated signaling pathway	8/250	657/59197	0.00723	0.0475	8	biological_process	TraesCS6B02G393200/TraesCS6D02G343800/TraesCS2B02G474600/TraesCS6A02G360300/TraesCS2A02G505600/TraesCS2D02G452900/TraesCS2A02G542700/TraesCS2D02G543900
GO:0102483	scopolin beta-glucosidase activity	4/269	164/62343	0.00574	0.05	4	molecular_function	TraesCS5B02G394300/TraesCS7D02G245000/TraesCS5A02G389100/TraesCS5D02G302600
GO:0015333	peptide:proton symporter activity	5/269	269/62343	0.00648	0.05	5	molecular_function	TraesCS5D02G498700/TraesCS5D02G498800/TraesCS1B02G168100/TraesCS3A02G056400/TraesCS6D02G353500

## Sheet: RT1vsST1_Up
GO term	Description	Ratio in foreground list	Ratio in background list	P-value	FDR	Number in foreground list	Group	GeneID
GO:0070012	oligopeptidase activity	3/118	6/62343	1.32e-07	1.82e-05	3	molecular_function	TraesCS2B02G424500/TraesCS2D02G403800/TraesCS2A02G406900
GO:0070008	serine-type exopeptidase activity	3/118	17/62343	4.41e-06	0.000304	3	molecular_function	TraesCS2B02G424500/TraesCS2D02G403800/TraesCS2A02G406900
GO:0030010	establishment of cell polarity	3/130	12/59197	2.24e-06	0.000426	3	biological_process	TraesCS2B02G351600/TraesCS2D02G332300/TraesCS2A02G330500
GO:0019432	triglyceride biosynthetic process	5/130	111/59197	5.03e-06	0.000478	5	biological_process	TraesCS2D02G016300/TraesCS7D02G029600/TraesCS5A02G141700/TraesCS4A02G456400/TraesCS5D02G150500
GO:0005385	zinc ion transmembrane transporter activity	4/118	76/62343	1.41e-05	0.000648	4	molecular_function	TraesCS1A02G297500/TraesCS7B02G266800/TraesCS7A02G420200/TraesCS1B02G306500
GO:0071577	zinc ion transmembrane transport	4/130	66/59197	1.44e-05	0.000912	4	biological_process	TraesCS1A02G297500/TraesCS7B02G266800/TraesCS7A02G420200/TraesCS1B02G306500
GO:0009734	auxin-activated signaling pathway	10/130	880/59197	2.68e-05	0.00127	10	biological_process	TraesCS2D02G415500/TraesCS5B02G446100/TraesCS5D02G449400/TraesCS2B02G437000/TraesCS7D02G456500/TraesCS1A02G118400/TraesCS5D02G350100/TraesCS7A02G468900/TraesCS6B02G169500/TraesCS6D02G130600
GO:0080143	regulation of amino acid export	3/130	32/59197	4.9e-05	0.00186	3	biological_process	TraesCS6A02G170200/TraesCS6B02G198400/TraesCS7D02G485300
GO:0009942	longitudinal axis specification	3/130	34/59197	5.89e-05	0.00187	3	biological_process	TraesCS2B02G351600/TraesCS2D02G332300/TraesCS2A02G330500
GO:0009733	response to auxin	7/130	504/59197	0.000133	0.0036	7	biological_process	TraesCS5B02G446100/TraesCS5D02G449400/TraesCS2B02G523300/TraesCS1A02G118400/TraesCS2A02G115000/TraesCS5A02G211200/TraesCS3B02G125500
GO:0006110	regulation of glycolytic process	2/130	9/59197	0.000171	0.0036	2	biological_process	TraesCS5A02G141700/TraesCS5D02G150500
GO:0006949	syncytium formation	2/130	9/59197	0.000171	0.0036	2	biological_process	TraesCS2A02G373000/TraesCS2B02G390000
GO:1901959	positive regulation of cutin biosynthetic process	2/130	13/59197	0.000367	0.00682	2	biological_process	TraesCS5A02G141700/TraesCS5D02G150500
GO:0040008	regulation of growth	7/130	603/59197	0.000395	0.00682	7	biological_process	TraesCS2D02G415500/TraesCS2B02G437000/TraesCS7D02G456500/TraesCS7A02G468900/TraesCS2B02G187100/TraesCS6B02G169500/TraesCS6D02G130600
GO:0006109	regulation of carbohydrate metabolic process	2/130	16/59197	0.000563	0.00891	2	biological_process	TraesCS5A02G141700/TraesCS5D02G150500
GO:0004144	diacylglycerol O-acyltransferase activity	3/118	89/62343	0.000667	0.0153	3	molecular_function	TraesCS2D02G016300/TraesCS7D02G029600/TraesCS4A02G456400
GO:2000038	regulation of stomatal complex development	2/130	27/59197	0.00162	0.0237	2	biological_process	TraesCS7B02G247800/TraesCSU02G025500
GO:0051213	dioxygenase activity	5/118	448/62343	0.00169	0.0244	5	molecular_function	TraesCS5B02G560300/TraesCS3B02G141800/TraesCS2A02G379000/TraesCS7B02G042000/TraesCS5D02G482900
GO:0015333	peptide:proton symporter activity	4/118	269/62343	0.00177	0.0244	4	molecular_function	TraesCS2A02G443700/TraesCS3B02G414800/TraesCS4D02G087900/TraesCS3B02G414900
GO:1904680	peptide transmembrane transporter activity	4/118	269/62343	0.00177	0.0244	4	molecular_function	TraesCS2A02G443700/TraesCS3B02G414800/TraesCS4D02G087900/TraesCS3B02G414900
GO:0019139	cytokinin dehydrogenase activity	2/118	36/62343	0.00215	0.0247	2	molecular_function	TraesCS1A02G234800/TraesCS1B02G248700
GO:0006865	amino acid transport	3/130	117/59197	0.00224	0.0286	3	biological_process	TraesCS6A02G170200/TraesCS6B02G198400/TraesCS7D02G485300
GO:0019953	sexual reproduction	3/130	120/59197	0.00241	0.0286	3	biological_process	TraesCS2A02G373000/TraesCS2B02G390000/TraesCS4B02G375600
GO:0006629	lipid metabolic process	4/130	297/59197	0.0043	0.047	4	biological_process	TraesCS7D02G029600/TraesCS5A02G141700/TraesCS4A02G456400/TraesCS5D02G150500
GO:0030307	positive regulation of cell growth	2/130	45/59197	0.00445	0.047	2	biological_process	TraesCS5A02G211200/TraesCS3B02G125500

## Sheet: RT2vsST2_Down
GO term	Description	Ratio in foreground list	Ratio in background list	P-value	FDR	Number in foreground list	Group	GeneID
GO:0070382	exocytic vesicle	4/398	6/63964	2.19e-08	1.69e-06	4	cellular_component	TraesCS4D02G220100/TraesCS4A02G084500/TraesCS5A02G235600/TraesCS4B02G219700
GO:0009166	nucleotide catabolic process	5/375	15/59197	2.83e-08	7.84e-06	5	biological_process	TraesCS4D02G035700/TraesCS4A02G275300/TraesCS4B02G038800/TraesCS2D02G158600/TraesCS2A02G153300
GO:0009860	pollen tube growth	12/375	233/59197	4.01e-08	7.84e-06	12	biological_process	TraesCS4D02G220100/TraesCS4A02G084500/TraesCS1A02G266200/TraesCS4B02G219700/TraesCS4B02G178000/TraesCS1A02G435300/TraesCS3A02G157100/TraesCS6B02G226900/TraesCS7B02G048700/TraesCS4A02G126900/TraesCS4D02G179600/TraesCS3B02G183500
GO:0008252	nucleotidase activity	5/409	15/62343	3.37e-08	9.18e-06	5	molecular_function	TraesCS4D02G035700/TraesCS4A02G275300/TraesCS4B02G038800/TraesCS2D02G158600/TraesCS2A02G153300
GO:0005096	GTPase activator activity	12/409	250/62343	1.27e-07	1.36e-05	12	molecular_function	TraesCS4D02G220100/TraesCS4A02G084500/TraesCS3D02G414900/TraesCS3A02G419200/TraesCS4B02G219700/TraesCS1D02G239400/TraesCS2B02G245000/TraesCS2A02G045000/TraesCS2D02G225300/TraesCS2D02G043600/TraesCS2A02G219400/TraesCS2B02G057200
GO:0004805	trehalose-phosphatase activity	6/409	37/62343	1.5e-07	1.36e-05	6	molecular_function	TraesCS2B02G187000/TraesCS2D02G168100/TraesCS2A02G161200/TraesCS2A02G161000/TraesCS2B02G187200/TraesCS2D02G168300
GO:0006206	pyrimidine nucleobase metabolic process	5/375	20/59197	1.42e-07	1.41e-05	5	biological_process	TraesCS4D02G035700/TraesCS4A02G275300/TraesCS4B02G038800/TraesCS2D02G158600/TraesCS2A02G153300
GO:0034440	lipid oxidation	6/375	38/59197	1.44e-07	1.41e-05	6	biological_process	TraesCS5D02G388800/TraesCS5A02G378900/TraesCS5B02G382600/TraesCS5B02G382400/TraesCS5A02G379000/TraesCS6B02G160400
GO:0016702	oxidoreductase activity, acting on single donors with incorporation of molecular oxygen, incorporation of two atoms of oxygen	7/409	77/62343	8.05e-07	4.61e-05	7	molecular_function	TraesCS5D02G388800/TraesCS5A02G378900/TraesCS5B02G382600/TraesCS2B02G555400/TraesCS5B02G382400/TraesCS5A02G379000/TraesCS6B02G160400
GO:0008889	glycerophosphodiester phosphodiesterase activity	6/409	49/62343	8.47e-07	4.61e-05	6	molecular_function	TraesCS2B02G303200/TraesCS6B02G202700/TraesCS6A02G174100/TraesCS2A02G285900/TraesCS6D02G163200/TraesCS1A02G353200
GO:0015293	symporter activity	11/409	259/62343	1.41e-06	4.8e-05	11	molecular_function	TraesCS3A02G288800/TraesCS3D02G288600/TraesCS3B02G323500/TraesCS7B02G271151/TraesCSU02G134900/TraesCS5B02G120800/TraesCS7D02G366000/TraesCS3B02G441200/TraesCS5A02G115100/TraesCS3D02G381400/TraesCS3A02G388100
GO:0009846	pollen germination	10/375	200/59197	7.14e-07	4.85e-05	10	biological_process	TraesCS4D02G220100/TraesCS4A02G084500/TraesCS4B02G219700/TraesCS4B02G178000/TraesCS6B02G226900/TraesCS7B02G048700/TraesCS4A02G126900/TraesCS4D02G179600/TraesCS4B02G072300/TraesCS4A02G242800
GO:0031408	oxylipin biosynthetic process	9/375	155/59197	7.44e-07	4.85e-05	9	biological_process	TraesCS5D02G388800/TraesCS5A02G378900/TraesCS5B02G382600/TraesCS2B02G555400/TraesCS5B02G382400/TraesCS4A02G061800/TraesCS5A02G379000/TraesCS4B02G237600/TraesCS6B02G160400
GO:0005992	trehalose biosynthetic process	6/375	54/59197	1.24e-06	6.93e-05	6	biological_process	TraesCS2B02G187000/TraesCS2D02G168100/TraesCS2A02G161200/TraesCS2A02G161000/TraesCS2B02G187200/TraesCS2D02G168300
GO:0090630	activation of GTPase activity	6/375	56/59197	1.54e-06	7.45e-05	6	biological_process	TraesCS4D02G220100/TraesCS4A02G084500/TraesCS4B02G219700/TraesCS2B02G245000/TraesCS2D02G225300/TraesCS2A02G219400
GO:2000032	regulation of secondary shoot formation	6/375	57/59197	1.72e-06	7.45e-05	6	biological_process	TraesCS2B02G187000/TraesCS2D02G168100/TraesCS2A02G161200/TraesCS2A02G161000/TraesCS2B02G187200/TraesCS2D02G168300
GO:0036290	protein trans-autophosphorylation	3/375	6/59197	4.97e-06	0.000194	3	biological_process	TraesCS7D02G243600/TraesCS7B02G146500/TraesCS7A02G244900
GO:0003333	amino acid transmembrane transport	9/375	214/59197	1.05e-05	0.000341	9	biological_process	TraesCS7B02G271151/TraesCSU02G134900/TraesCS5B02G120800/TraesCS7D02G366000/TraesCS7B02G093100/TraesCS3B02G441200/TraesCS5A02G115100/TraesCS3D02G381400/TraesCS3A02G388100
GO:0006071	glycerol metabolic process	6/375	80/59197	1.26e-05	0.000378	6	biological_process	TraesCS2B02G303200/TraesCS6B02G202700/TraesCS6A02G174100/TraesCS2A02G285900/TraesCS6D02G163200/TraesCS1A02G353200
GO:0009865	pollen tube adhesion	3/375	8/59197	1.38e-05	0.000385	3	biological_process	TraesCS4D02G220100/TraesCS4A02G084500/TraesCS4B02G219700
GO:0017048	Rho GTPase binding	3/409	8/62343	1.53e-05	0.000463	3	molecular_function	TraesCS4D02G220100/TraesCS4A02G084500/TraesCS4B02G219700
GO:0045177	apical part of cell	3/398	8/63964	1.31e-05	0.000504	3	cellular_component	TraesCS4D02G220100/TraesCS4A02G084500/TraesCS4B02G219700
GO:0035024	negative regulation of Rho protein signal transduction	3/375	9/59197	2.06e-05	0.000537	3	biological_process	TraesCS4D02G220100/TraesCS4A02G084500/TraesCS4B02G219700
GO:0008970	phospholipase A1 activity	6/409	87/62343	2.48e-05	0.000674	6	molecular_function	TraesCS1D02G266200/TraesCS1A02G266100/TraesCS1B02G277000/TraesCS1A02G412800/TraesCS1A02G266000/TraesCS1D02G420400
GO:0046464	acylglycerol catabolic process	3/375	10/59197	2.93e-05	0.000716	3	biological_process	TraesCS2B02G189100/TraesCS2D02G170200/TraesCS2A02G163300
GO:0040008	regulation of growth	14/375	603/59197	3.82e-05	0.000878	14	biological_process	TraesCS2B02G187000/TraesCS4D02G220100/TraesCS2D02G168100/TraesCS4A02G084500/TraesCS2A02G161200/TraesCS4B02G219700/TraesCS2A02G161000/TraesCS2B02G187200/TraesCS5D02G033500/TraesCS2D02G168300/TraesCS5B02G428600/TraesCS3A02G157100/TraesCS3B02G183500/TraesCS3D02G039400
GO:0009001	serine O-acetyltransferase activity	3/409	11/62343	4.45e-05	0.0011	3	molecular_function	TraesCS4D02G263500/TraesCS4A02G042700/TraesCS4B02G263300
GO:0090549	response to carbon starvation	3/375	12/59197	5.32e-05	0.00116	3	biological_process	TraesCS4B02G242000/TraesCS4A02G064600/TraesCS4D02G241600
GO:0009617	response to bacterium	10/375	344/59197	8e-05	0.00165	10	biological_process	TraesCS5D02G232800/TraesCS5D02G232900/TraesCS2A02G394900/TraesCS5B02G224100/TraesCS5B02G224000/TraesCS2B02G412900/TraesCS2D02G392900/TraesCS5A02G225600/TraesCS1A02G301100/TraesCS1D02G418000
GO:0015171	amino acid transmembrane transporter activity	9/409	269/62343	8.2e-05	0.00186	9	molecular_function	TraesCS7B02G271151/TraesCSU02G134900/TraesCS5B02G120800/TraesCS7D02G366000/TraesCS7B02G093100/TraesCS3B02G441200/TraesCS5A02G115100/TraesCS3D02G381400/TraesCS3A02G388100
GO:0045490	pectin catabolic process	7/375	173/59197	0.000128	0.0025	7	biological_process	TraesCS6A02G184500/TraesCS2D02G523700/TraesCS6D02G170500/TraesCS6A02G343800/TraesCS2D02G091800/TraesCS2A02G344200/TraesCS5B02G215400
GO:0046524	sucrose-phosphate synthase activity	3/409	15/62343	0.00012	0.00252	3	molecular_function	TraesCS3A02G425500/TraesCS3D02G420300/TraesCS3B02G461800
GO:0016324	apical plasma membrane	5/398	76/63964	0.000117	0.003	5	cellular_component	TraesCS4D02G220100/TraesCS4A02G084500/TraesCS5A02G235600/TraesCS4B02G219700/TraesCS4A02G001100
GO:0005545	1-phosphatidylinositol binding	4/409	42/62343	0.000168	0.00326	4	molecular_function	TraesCS1A02G266200/TraesCS6A02G154100/TraesCS6D02G143700/TraesCS6B02G181800
GO:0080060	integument development	3/375	18/59197	0.000192	0.00327	3	biological_process	TraesCS7D02G243600/TraesCS7B02G146500/TraesCS7A02G244900
GO:0010274	hydrotropism	4/375	45/59197	0.000192	0.00327	4	biological_process	TraesCS3B02G214800/TraesCS2B02G554600/TraesCS2A02G524500/TraesCS2D02G527500
GO:0048268	clathrin coat assembly	4/375	45/59197	0.000192	0.00327	4	biological_process	TraesCS1A02G266200/TraesCS6A02G154100/TraesCS6D02G143700/TraesCS6B02G181800
GO:0043087	regulation of GTPase activity	3/375	19/59197	0.000227	0.00364	3	biological_process	TraesCS2B02G245000/TraesCS2D02G225300/TraesCS2A02G219400
GO:0010112	regulation of systemic acquired resistance	3/375	20/59197	0.000265	0.00364	3	biological_process	TraesCS1D02G233800/TraesCS1B02G245800/TraesCS3B02G041200
GO:0030587	sorocarp development	3/375	20/59197	0.000265	0.00364	3	biological_process	TraesCS2A02G045000/TraesCS2D02G043600/TraesCS2B02G057200
GO:0030837	negative regulation of actin filament polymerization	3/375	20/59197	0.000265	0.00364	3	biological_process	TraesCS2A02G045000/TraesCS2D02G043600/TraesCS2B02G057200
GO:0050764	regulation of phagocytosis	3/375	20/59197	0.000265	0.00364	3	biological_process	TraesCS2A02G045000/TraesCS2D02G043600/TraesCS2B02G057200
GO:0009813	flavonoid biosynthetic process	9/375	327/59197	0.00027	0.00364	9	biological_process	TraesCS7D02G046700/TraesCS7D02G046900/TraesCS7D02G047000/TraesCS7D02G046800/TraesCS3B02G383900/TraesCS4A02G437600/TraesCS1D02G072700/TraesCS4B02G346900/TraesCS3D02G345600
GO:0009269	response to desiccation	4/375	50/59197	0.00029	0.00366	4	biological_process	TraesCS3D02G158600/TraesCS3A02G150800/TraesCS1A02G423800/TraesCS1B02G455900
GO:0004143	diacylglycerol kinase activity	3/409	18/62343	0.000213	0.00385	3	molecular_function	TraesCS3D02G315700/TraesCS3A02G315800/TraesCS3B02G351100
GO:0046910	pectinesterase inhibitor activity	5/409	86/62343	0.000267	0.00452	5	molecular_function	TraesCS2D02G523700/TraesCS6A02G343800/TraesCS2D02G091800/TraesCS2A02G344200/TraesCS5B02G215400
GO:0032050	clathrin heavy chain binding	4/409	48/62343	0.000283	0.00452	4	molecular_function	TraesCS1A02G266200/TraesCS6A02G154100/TraesCS6D02G143700/TraesCS6B02G181800
GO:0060212	negative regulation of nuclear-transcribed mRNA poly(A) tail shortening	2/375	5/59197	0.000395	0.00482	2	biological_process	TraesCS4D02G205700/TraesCS4B02G204800
GO:0048870	cell motility	3/375	23/59197	0.000406	0.00482	3	biological_process	TraesCS2A02G045000/TraesCS2D02G043600/TraesCS2B02G057200
GO:0007205	protein kinase C-activating G protein-coupled receptor signaling pathway	3/375	24/59197	0.000462	0.00532	3	biological_process	TraesCS3D02G315700/TraesCS3A02G315800/TraesCS3B02G351100
GO:0070816	phosphorylation of RNA polymerase II C-terminal domain	4/375	57/59197	0.00048	0.00537	4	biological_process	TraesCS5B02G081500/TraesCS5D02G088700/TraesCS5A02G075200/TraesCS5D02G118300
GO:0051782	negative regulation of cell division	3/375	26/59197	0.000588	0.00577	3	biological_process	TraesCS7D02G243600/TraesCS7B02G146500/TraesCS7A02G244900
GO:0090355	positive regulation of auxin metabolic process	2/375	6/59197	0.00059	0.00577	2	biological_process	TraesCS3B02G006900/TraesCS3B02G011600
GO:0090358	positive regulation of tryptophan metabolic process	2/375	6/59197	0.00059	0.00577	2	biological_process	TraesCS3B02G006900/TraesCS3B02G011600
GO:0009751	response to salicylic acid	11/375	526/59197	0.000609	0.00581	11	biological_process	TraesCS5D02G232800/TraesCS5D02G232900/TraesCS2A02G394900/TraesCS5B02G224100/TraesCS5B02G224000/TraesCS2B02G412900/TraesCS2D02G392900/TraesCS5A02G225600/TraesCS2D02G113300/TraesCS1A02G301100/TraesCS1D02G418000
GO:0006900	vesicle budding from membrane	4/375	64/59197	0.000746	0.00678	4	biological_process	TraesCS1A02G266200/TraesCS6A02G154100/TraesCS6D02G143700/TraesCS6B02G181800
GO:0043009	chordate embryonic development	2/375	7/59197	0.000823	0.00731	2	biological_process	TraesCS4D02G205700/TraesCS4B02G204800
GO:0005905	clathrin-coated pit	4/398	55/63964	0.000392	0.00754	4	cellular_component	TraesCS1A02G266200/TraesCS6A02G154100/TraesCS6D02G143700/TraesCS6B02G181800
GO:0090404	pollen tube tip	3/398	25/63964	0.000497	0.00765	3	cellular_component	TraesCS1A02G266200/TraesCS4A02G001100/TraesCS1D02G286800
GO:0032541	cortical endoplasmic reticulum	4/398	63/63964	0.000658	0.00845	4	cellular_component	TraesCS3B02G214800/TraesCS2B02G554600/TraesCS2A02G524500/TraesCS2D02G527500
GO:0098978	glutamatergic synapse	2/398	7/63964	0.000794	0.00874	2	cellular_component	TraesCS2D02G170200/TraesCS2A02G163300
GO:0080143	regulation of amino acid export	3/375	32/59197	0.00109	0.0089	3	biological_process	TraesCS6D02G160000/TraesCS6B02G198400/TraesCS7D02G485400
GO:0046475	glycerophospholipid catabolic process	2/375	8/59197	0.00109	0.0089	2	biological_process	TraesCS2B02G303200/TraesCS2A02G285900
GO:0048255	mRNA stabilization	2/375	8/59197	0.00109	0.0089	2	biological_process	TraesCS4D02G205700/TraesCS4B02G204800
GO:0120163	negative regulation of cold-induced thermogenesis	2/375	8/59197	0.00109	0.0089	2	biological_process	TraesCS2D02G170200/TraesCS2A02G163300
GO:0007266	Rho protein signal transduction	2/375	9/59197	0.0014	0.0108	2	biological_process	TraesCS3D02G414900/TraesCS3A02G419200
GO:0097237	cellular response to toxic substance	2/375	9/59197	0.0014	0.0108	2	biological_process	TraesCS3B02G383900/TraesCS3D02G345600
GO:2000022	regulation of jasmonic acid mediated signaling pathway	6/375	190/59197	0.00141	0.0108	6	biological_process	TraesCS3B02G337700/TraesCS3B02G383900/TraesCS5A02G477900/TraesCS3D02G345600/TraesCS1A02G301100/TraesCS1D02G418000
GO:0005546	phosphatidylinositol-4,5-bisphosphate binding	4/409	62/62343	0.000754	0.0114	4	molecular_function	TraesCS1A02G266200/TraesCS6A02G154100/TraesCS6D02G143700/TraesCS6B02G181800
GO:0002758	innate immune response-activating signal transduction	5/375	134/59197	0.0017	0.0121	5	biological_process	TraesCS6D02G267800/TraesCS6A02G287000/TraesCS6B02G316100/TraesCS2B02G485900/TraesCS2A02G464200
GO:0042545	cell wall modification	5/375	134/59197	0.0017	0.0121	5	biological_process	TraesCS2D02G523700/TraesCS6A02G343800/TraesCS2D02G091800/TraesCS2A02G344200/TraesCS5B02G215400
GO:0045159	myosin II binding	3/409	29/62343	0.000902	0.0123	3	molecular_function	TraesCS2A02G045000/TraesCS2D02G043600/TraesCS2B02G057200
GO:0032968	positive regulation of transcription elongation from RNA polymerase II promoter	4/375	82/59197	0.00188	0.0131	4	biological_process	TraesCS5B02G081500/TraesCS5D02G088700/TraesCS5A02G075200/TraesCS5D02G118300
GO:0045330	aspartyl esterase activity	5/409	116/62343	0.00105	0.0136	5	molecular_function	TraesCS2D02G523700/TraesCS6A02G343800/TraesCS2D02G091800/TraesCS2A02G344200/TraesCS5B02G215400
GO:0030599	pectinesterase activity	5/409	118/62343	0.00113	0.014	5	molecular_function	TraesCS2D02G523700/TraesCS6A02G343800/TraesCS2D02G091800/TraesCS2A02G344200/TraesCS5B02G215400
GO:0006535	cysteine biosynthetic process from serine	3/375	40/59197	0.00209	0.0141	3	biological_process	TraesCS4D02G263500/TraesCS4A02G042700/TraesCS4B02G263300
GO:0010053	root epidermal cell differentiation	3/375	40/59197	0.00209	0.0141	3	biological_process	TraesCS3D02G414900/TraesCS3A02G419200/TraesCS7B02G086400
GO:0005938	cell cortex	4/398	83/63964	0.00184	0.0158	4	cellular_component	TraesCS4D02G220100/TraesCS4A02G084500/TraesCS1B02G095200/TraesCS4B02G219700
GO:0099055	integral component of postsynaptic membrane	2/398	11/63964	0.00205	0.0158	2	cellular_component	TraesCS2D02G170200/TraesCS2A02G163300
GO:0072583	clathrin-dependent endocytosis	4/375	90/59197	0.00264	0.0169	4	biological_process	TraesCS1A02G266200/TraesCS6A02G154100/TraesCS6D02G143700/TraesCS6B02G181800
GO:0005094	Rho GDP-dissociation inhibitor activity	2/409	9/62343	0.0015	0.017	2	molecular_function	TraesCS3D02G414900/TraesCS3A02G419200
GO:0008271	secondary active sulfate transmembrane transporter activity	3/409	36/62343	0.0017	0.0181	3	molecular_function	TraesCS3A02G288800/TraesCS3D02G288600/TraesCS3B02G323500
GO:0052634	C-19 gibberellin 2-beta-dioxygenase activity	3/409	37/62343	0.00185	0.0181	3	molecular_function	TraesCS3D02G149600/TraesCS1D02G127000/TraesCS3B02G166100
GO:0016767	geranylgeranyl-diphosphate geranylgeranyltransferase activity	2/409	10/62343	0.00187	0.0181	2	molecular_function	TraesCS5B02G358800/TraesCS5A02G356300
GO:0046905	phytoene synthase activity	2/409	10/62343	0.00187	0.0181	2	molecular_function	TraesCS5B02G358800/TraesCS5A02G356300
GO:0015301	anion:anion antiporter activity	3/409	38/62343	0.00199	0.0187	3	molecular_function	TraesCS3A02G288800/TraesCS3D02G288600/TraesCS3B02G323500
GO:0009646	response to absence of light	4/375	94/59197	0.00309	0.0195	4	biological_process	TraesCS4B02G242000/TraesCS4A02G064600/TraesCS4D02G241600/TraesCS3B02G125500
GO:0030336	negative regulation of cell migration	2/375	14/59197	0.00346	0.0208	2	biological_process	TraesCS2D02G170200/TraesCS2A02G163300
GO:0016836	hydro-lyase activity	3/409	42/62343	0.00266	0.0217	3	molecular_function	TraesCS7D02G523500/TraesCS7A02G537600/TraesCS4A02G196600
GO:0047987	hydroperoxide dehydratase activity	2/409	12/62343	0.00271	0.0217	2	molecular_function	TraesCS4A02G061800/TraesCS4B02G237600
GO:0052654	L-leucine transaminase activity	2/409	12/62343	0.00271	0.0217	2	molecular_function	TraesCS4A02G059800/TraesCS4B02G235400
GO:0052655	L-valine transaminase activity	2/409	12/62343	0.00271	0.0217	2	molecular_function	TraesCS4A02G059800/TraesCS4B02G235400
GO:0052656	L-isoleucine transaminase activity	2/409	12/62343	0.00271	0.0217	2	molecular_function	TraesCS4A02G059800/TraesCS4B02G235400
GO:0015267	channel activity	3/409	46/62343	0.00345	0.0246	3	molecular_function	TraesCS4B02G178000/TraesCS4A02G126900/TraesCS4D02G179600
GO:0019829	ATPase-coupled cation transmembrane transporter activity	3/409	47/62343	0.00367	0.0246	3	molecular_function	TraesCSU02G003600/TraesCS1A02G332800/TraesCS2D02G407800
GO:0045551	cinnamyl-alcohol dehydrogenase activity	3/409	47/62343	0.00367	0.0246	3	molecular_function	TraesCS5A02G213900/TraesCS5D02G218100/TraesCS5B02G209800
GO:0052747	sinapyl alcohol dehydrogenase activity	3/409	47/62343	0.00367	0.0246	3	molecular_function	TraesCS5A02G213900/TraesCS5D02G218100/TraesCS5B02G209800
GO:0004310	farnesyl-diphosphate farnesyltransferase activity	2/409	14/62343	0.00371	0.0246	2	molecular_function	TraesCS5B02G358800/TraesCS5A02G356300
GO:0051996	squalene synthase activity	2/409	14/62343	0.00371	0.0246	2	molecular_function	TraesCS5B02G358800/TraesCS5A02G356300
GO:0030001	metal ion transport	5/375	166/59197	0.00428	0.0253	5	biological_process	TraesCS2D02G540600/TraesCS4B02G348900/TraesCS2D02G540500/TraesCS2D02G407800/TraesCS4D02G343300
GO:0005089	Rho guanyl-nucleotide exchange factor activity	3/409	49/62343	0.00413	0.0267	3	molecular_function	TraesCS3D02G270200/TraesCS3A02G270400/TraesCS1A02G392100
GO:0004724	magnesium-dependent protein serine/threonine phosphatase activity	6/409	241/62343	0.00542	0.0338	6	molecular_function	TraesCS1B02G242300/TraesCS1D02G419000/TraesCS5A02G072500/TraesCS1D02G229700/TraesCS1A02G411200/TraesCS6B02G398500
GO:0102452	bisdemethoxycurcumin synthase activity	3/409	55/62343	0.00571	0.0345	3	molecular_function	TraesCS7D02G046700/TraesCS7D02G047000/TraesCS4A02G437600
GO:0098712	L-glutamate import across plasma membrane	2/375	20/59197	0.00705	0.0394	2	biological_process	TraesCS7B02G271151/TraesCS7D02G366000
GO:0004540	ribonuclease activity	2/409	21/62343	0.0083	0.0442	2	molecular_function	TraesCS6D02G320200/TraesCS6B02G370600
GO:0015333	peptide:proton symporter activity	6/409	269/62343	0.00906	0.0442	6	molecular_function	TraesCS3D02G375800/TraesCS3A02G382200/TraesCS5B02G498700/TraesCS5A02G485200/TraesCS5A02G485300/TraesCS5D02G498800
GO:1904680	peptide transmembrane transporter activity	6/409	269/62343	0.00906	0.0442	6	molecular_function	TraesCS3D02G375800/TraesCS3A02G382200/TraesCS5B02G498700/TraesCS5A02G485200/TraesCS5A02G485300/TraesCS5D02G498800
GO:0120091	jasmonic acid hydrolase	2/409	22/62343	0.00909	0.0442	2	molecular_function	TraesCS3B02G383900/TraesCS3D02G345600
GO:0004675	transmembrane receptor protein serine/threonine kinase activity	12/409	831/62343	0.00958	0.0457	12	molecular_function	TraesCS3D02G196000/TraesCS7D02G232700/TraesCS3B02G221500/TraesCS5D02G372600/TraesCS4D02G000300/TraesCS1B02G329700/TraesCS1A02G435300/TraesCS4A02G145600/TraesCS7B02G131000/TraesCS4B02G135600/TraesCS3A02G326400/TraesCS1D02G286800
GO:0046592	polyamine oxidase activity	2/409	23/62343	0.00992	0.0465	2	molecular_function	TraesCS7D02G375700/TraesCS2A02G548100
GO:0000285	1-phosphatidylinositol-3-phosphate 5-kinase activity	2/409	24/62343	0.0108	0.048	2	molecular_function	TraesCS3D02G378500/TraesCS3B02G417700
GO:0033897	ribonuclease T2 activity	2/409	24/62343	0.0108	0.048	2	molecular_function	TraesCS6D02G320200/TraesCS6B02G370600
GO:0016829	lyase activity	4/409	132/62343	0.0114	0.0495	4	molecular_function	TraesCS6D02G320200/TraesCS6B02G370600/TraesCS4B02G253700/TraesCS4A02G437700
GO:0016161	beta-amylase activity	2/409	25/62343	0.0117	0.0495	2	molecular_function	TraesCS2B02G240200/TraesCS4D02G339400

## Sheet: RT2vsST2_Up
GO term	Description	Ratio in foreground list	Ratio in background list	P-value	FDR	Number in foreground list	Group	GeneID
GO:0009607	response to biotic stimulus	16/272	192/59197	1.05e-15	2.35e-13	16	biological_process	TraesCS6D02G007400/TraesCS5A02G090600/TraesCS7A02G558500/TraesCS5D02G446900/TraesCS5B02G442600/TraesCS5B02G442700/TraesCS5A02G439800/TraesCS2B02G097800/TraesCS7D02G551400/TraesCS7A02G198900/TraesCS7D02G201400/TraesCS5A02G439700/TraesCS7B02G483400/TraesCS5A02G183300/TraesCS5D02G446800/TraesCS5B02G181500
GO:0016709	oxidoreductase activity, acting on paired donors, with incorporation or reduction of molecular oxygen, NAD(P)H as one donor, and incorporation of one atom of oxygen	23/311	596/62343	6.57e-14	1.34e-11	23	molecular_function	TraesCS5D02G488500/TraesCS5D02G487900/TraesCS7A02G215500/TraesCSU02G048600/TraesCS6B02G052200/TraesCS2B02G445600/TraesCS2D02G029500/TraesCS2D02G021500/TraesCSU02G008800/TraesCS2D02G029700/TraesCS2B02G360300/TraesCS2B02G445300/TraesCSU02G025000/TraesCS3A02G061600/TraesCS2D02G029300/TraesCS2D02G029900/TraesCS3D02G061500/TraesCSU02G008900/TraesCS2B02G445400/TraesCS2D02G030000/TraesCS2D02G006500/Trae…
GO:0050162	oxalate oxidase activity	7/311	29/62343	1.02e-10	1.04e-08	7	molecular_function	TraesCS4D02G031600/TraesCS3B02G282400/TraesCS4D02G031700/TraesCS3B02G282500/TraesCS4D02G032000/TraesCS4D02G031800/TraesCS3B02G282300
GO:0010333	terpene synthase activity	13/311	317/62343	9.74e-09	6.62e-07	13	molecular_function	TraesCS5D02G487900/TraesCS7A02G215500/TraesCS2D02G021500/TraesCSU02G008700/TraesCS2B02G445100/TraesCS2B02G445200/TraesCS2B02G360300/TraesCSU02G025000/TraesCS2B02G445500/TraesCS2D02G029300/TraesCS2D02G006500/TraesCS2B02G159800/TraesCS2B02G093100
GO:0042973	glucan endo-1,3-beta-D-glucosidase activity	11/311	235/62343	3.54e-08	1.8e-06	11	molecular_function	TraesCS3D02G475200/TraesCS3B02G526000/TraesCS3B02G525000/TraesCS3D02G477300/TraesCS3B02G529400/TraesCS3D02G476500/TraesCS3A02G480400/TraesCS3A02G483100/TraesCS3A02G480300/TraesCS3D02G478000/TraesCS1D02G430700
GO:0004364	glutathione transferase activity	12/311	345/62343	2.15e-07	7.3e-06	12	molecular_function	TraesCS1A02G186400/TraesCS5D02G030000/TraesCS1D02G190200/TraesCS1D02G190000/TraesCS5A02G024100/TraesCS7A02G083700/TraesCS4B02G059300/TraesCS3B02G152200/TraesCS4B02G044500/TraesCS1B02G097400/TraesCS7D02G078700/TraesCS5D02G432700
GO:0052716	hydroquinone:oxygen oxidoreductase activity	7/311	96/62343	5.86e-07	1.71e-05	7	molecular_function	TraesCS6A02G058300/TraesCS3A02G452600/TraesCS3B02G489800/TraesCS3B02G489700/TraesCS6B02G074200/TraesCS3A02G452400/TraesCS4A02G429700
GO:0051502	diterpene phytoalexin biosynthetic process	8/272	138/59197	2.84e-07	2.16e-05	8	biological_process	TraesCS5D02G487900/TraesCS7A02G215500/TraesCS2D02G021500/TraesCS2B02G360300/TraesCSU02G025000/TraesCS2D02G029300/TraesCS2D02G006500/TraesCS2B02G093100
GO:0046274	lignin catabolic process	7/272	96/59197	3.37e-07	2.16e-05	7	biological_process	TraesCS6A02G058300/TraesCS3A02G452600/TraesCS3B02G489800/TraesCS3B02G489700/TraesCS6B02G074200/TraesCS3A02G452400/TraesCS4A02G429700
GO:0006749	glutathione metabolic process	11/272	324/59197	3.87e-07	2.16e-05	11	biological_process	TraesCS1A02G186400/TraesCS5D02G030000/TraesCS1D02G190200/TraesCS1D02G190000/TraesCS5A02G024100/TraesCS7A02G083700/TraesCS4B02G059300/TraesCS3B02G152200/TraesCS1B02G097400/TraesCS7D02G078700/TraesCS5D02G432700
GO:0047634	agmatine N4-coumaroyltransferase activity	4/311	17/62343	1.37e-06	3.5e-05	4	molecular_function	TraesCS2A02G490700/TraesCS2D02G491100/TraesCS2B02G518900/TraesCS2B02G519100
GO:0005615	extracellular space	15/282	720/63964	9.57e-07	3.54e-05	15	cellular_component	TraesCS3D02G475200/TraesCS3B02G526000/TraesCS5D02G446900/TraesCS3B02G525000/TraesCS6D02G033000/TraesCS2D02G099600/TraesCS5B02G442700/TraesCS5A02G439800/TraesCS7A02G198900/TraesCS3A02G480400/TraesCS7D02G201400/TraesCS3A02G327300/TraesCS5A02G439700/TraesCS5D02G446800/TraesCS3D02G320700
GO:0005354	galactose transmembrane transporter activity	4/311	21/62343	3.4e-06	4.36e-05	4	molecular_function	TraesCS4A02G042000/TraesCS4D02G262900/TraesCS2D02G199100/TraesCS2B02G218700
GO:0005365	myo-inositol transmembrane transporter activity	4/311	21/62343	3.4e-06	4.36e-05	4	molecular_function	TraesCS4A02G042000/TraesCS4D02G262900/TraesCS2D02G199100/TraesCS2B02G218700
GO:0015148	D-xylose transmembrane transporter activity	4/311	21/62343	3.4e-06	4.36e-05	4	molecular_function	TraesCS4A02G042000/TraesCS4D02G262900/TraesCS2D02G199100/TraesCS2B02G218700
GO:0015168	glycerol transmembrane transporter activity	4/311	21/62343	3.4e-06	4.36e-05	4	molecular_function	TraesCS4A02G042000/TraesCS4D02G262900/TraesCS2D02G199100/TraesCS2B02G218700
GO:0015575	mannitol transmembrane transporter activity	4/311	21/62343	3.4e-06	4.36e-05	4	molecular_function	TraesCS4A02G042000/TraesCS4D02G262900/TraesCS2D02G199100/TraesCS2B02G218700
GO:0015576	sorbitol transmembrane transporter activity	4/311	21/62343	3.4e-06	4.36e-05	4	molecular_function	TraesCS4A02G042000/TraesCS4D02G262900/TraesCS2D02G199100/TraesCS2B02G218700
GO:0015591	D-ribose transmembrane transporter activity	4/311	21/62343	3.4e-06	4.36e-05	4	molecular_function	TraesCS4A02G042000/TraesCS4D02G262900/TraesCS2D02G199100/TraesCS2B02G218700
GO:0047893	flavonol 3-O-glucosyltransferase activity	4/311	22/62343	4.14e-06	4.44e-05	4	molecular_function	TraesCS2B02G040600/TraesCSU02G009000/TraesCS2A02G028000/TraesCS2D02G029800
GO:0102360	daphnetin 3-O-glucosyltransferase activity	4/311	22/62343	4.14e-06	4.44e-05	4	molecular_function	TraesCS2B02G040600/TraesCSU02G009000/TraesCS2A02G028000/TraesCS2D02G029800
GO:0102425	myricetin 3-O-glucosyltransferase activity	4/311	22/62343	4.14e-06	4.44e-05	4	molecular_function	TraesCS2B02G040600/TraesCSU02G009000/TraesCS2A02G028000/TraesCS2D02G029800
GO:0004322	ferroxidase activity	7/311	132/62343	4.97e-06	5.07e-05	7	molecular_function	TraesCS6A02G058300/TraesCS3A02G452600/TraesCS3B02G489800/TraesCS3B02G489700/TraesCS6B02G074200/TraesCS3A02G452400/TraesCS4A02G429700
GO:0006076	(1->3)-beta-D-glucan catabolic process	4/272	20/59197	1.99e-06	8.89e-05	4	biological_process	TraesCS3D02G477300/TraesCS3B02G529400/TraesCS3A02G483100/TraesCS3D02G478000
GO:0006032	chitin catabolic process	8/272	188/59197	2.92e-06	0.000105	8	biological_process	TraesCS1A02G203600/TraesCS1D02G207000/TraesCS1D02G249600/TraesCS5B02G403700/TraesCS3B02G515100/TraesCS2B02G369000/TraesCS3D02G366500/TraesCS2D02G349400
GO:0016126	sterol biosynthetic process	8/272	191/59197	3.29e-06	0.000105	8	biological_process	TraesCS5D02G012300/TraesCS5A02G004800/TraesCS5D02G011900/TraesCS5A02G004500/TraesCS5A02G004700/TraesCS5A02G004600/TraesCS5D02G012000/TraesCS3A02G517800
GO:0016998	cell wall macromolecule catabolic process	6/272	89/59197	3.76e-06	0.000105	6	biological_process	TraesCS1A02G203600/TraesCS1D02G207000/TraesCS1D02G249600/TraesCS5B02G403700/TraesCS2B02G369000/TraesCS2D02G349400
GO:0055072	iron ion homeostasis	8/272	198/59197	4.29e-06	0.000106	8	biological_process	TraesCS6A02G058300/TraesCS3A02G452600/TraesCS3B02G489800/TraesCS3B02G489700/TraesCS6B02G074200/TraesCS3A02G452400/TraesCS2A02G192600/TraesCS4A02G429700
GO:0004568	chitinase activity	7/311	154/62343	1.36e-05	0.000121	7	molecular_function	TraesCS1A02G203600/TraesCS1D02G207000/TraesCS1D02G249600/TraesCS5B02G403700/TraesCS2B02G369000/TraesCS3D02G366500/TraesCS2D02G349400
GO:0000272	polysaccharide catabolic process	8/272	214/59197	7.58e-06	0.000169	8	biological_process	TraesCS1A02G203600/TraesCS1D02G207000/TraesCS1D02G249600/TraesCS5B02G403700/TraesCS3B02G515100/TraesCS2B02G369000/TraesCS3D02G366500/TraesCS2D02G349400
GO:0006826	iron ion transport	7/272	159/59197	9.85e-06	0.0002	7	biological_process	TraesCS6A02G058300/TraesCS3A02G452600/TraesCS3B02G489800/TraesCS3B02G489700/TraesCS6B02G074200/TraesCS3A02G452400/TraesCS4A02G429700
GO:0005507	copper ion binding	9/311	386/62343	0.000158	0.00129	9	molecular_function	TraesCS6A02G058300/TraesCS3A02G452600/TraesCS3B02G489800/TraesCS3B02G489700/TraesCS6B02G074200/TraesCS3A02G452400/TraesCS5D02G173900/TraesCS5B02G166300/TraesCS4A02G429700
GO:0005358	high-affinity glucose:proton symporter activity	2/311	5/62343	0.000246	0.00193	2	molecular_function	TraesCS4A02G066200/TraesCS4D02G243100
GO:0043295	glutathione binding	5/311	114/62343	0.000282	0.00213	5	molecular_function	TraesCS5D02G030000/TraesCS5A02G024100/TraesCS4B02G059300/TraesCS3B02G152200/TraesCS1B02G097400
GO:0042744	hydrogen peroxide catabolic process	12/272	730/59197	0.000166	0.00284	12	biological_process	TraesCS2D02G107800/TraesCS2B02G126200/TraesCS2B02G125300/TraesCS2B02G125200/TraesCS2A02G107500/TraesCS2D02G108500/TraesCS2B02G124800/TraesCS3D02G518200/TraesCS7B02G251100/TraesCS2A02G107600/TraesCS2D02G107900/TraesCS2A02G071700
GO:0033707	3''-deamino-3''-oxonicotianamine reductase activity	2/311	7/62343	0.000512	0.0036	2	molecular_function	TraesCS2B02G333900/TraesCS2A02G315600
GO:0046323	glucose import	6/272	188/59197	0.000251	0.00399	6	biological_process	TraesCS4A02G042000/TraesCS4D02G262900/TraesCS4A02G066200/TraesCS2D02G199100/TraesCS4D02G243100/TraesCS2B02G218700
GO:0004601	peroxidase activity	12/311	782/62343	0.000645	0.00439	12	molecular_function	TraesCS2D02G107800/TraesCS2B02G126200/TraesCS2B02G125300/TraesCS2B02G125200/TraesCS2A02G107500/TraesCS2D02G108500/TraesCS2B02G124800/TraesCS3D02G518200/TraesCS7B02G251100/TraesCS2A02G107600/TraesCS2D02G107900/TraesCS2A02G071700
GO:0000162	tryptophan biosynthetic process	4/272	70/59197	0.000315	0.00468	4	biological_process	TraesCS1D02G437700/TraesCS5D02G173900/TraesCS7A02G392800/TraesCS5B02G166300
GO:0008661	1-deoxy-D-xylulose-5-phosphate synthase activity	2/311	9/62343	0.000873	0.00539	2	molecular_function	TraesCS2D02G575800/TraesCS2B02G626400
GO:0016744	transferase activity, transferring aldehyde or ketonic groups	2/311	9/62343	0.000873	0.00539	2	molecular_function	TraesCS2D02G575800/TraesCS2B02G626400
GO:0036469	L-tryptophan decarboxylase activity	3/311	38/62343	0.000911	0.00547	3	molecular_function	TraesCS2D02G518200/TraesCS1D02G052500/TraesCS7D02G383500
GO:0019290	siderophore biosynthetic process	2/272	7/59197	0.000435	0.00571	2	biological_process	TraesCS2B02G333900/TraesCS2A02G315600
GO:0034224	cellular response to zinc ion starvation	2/272	7/59197	0.000435	0.00571	2	biological_process	TraesCS2B02G333900/TraesCS2A02G315600
GO:0004425	indole-3-glycerol-phosphate synthase activity	2/311	10/62343	0.00109	0.00584	2	molecular_function	TraesCS5D02G173900/TraesCS5B02G166300
GO:0052865	1-deoxy-D-xylulose 5-phosphate biosynthetic process	2/272	9/59197	0.000741	0.00918	2	biological_process	TraesCS2D02G575800/TraesCS2B02G626400
GO:0004640	phosphoribosylanthranilate isomerase activity	2/311	13/62343	0.00187	0.00952	2	molecular_function	TraesCS5D02G173900/TraesCS5B02G166300
GO:0010241	ent-kaurene oxidation to kaurenoic acid	2/272	10/59197	0.000924	0.00981	2	biological_process	TraesCS2B02G445300/TraesCS2B02G445400
GO:0071465	cellular response to desiccation	2/272	10/59197	0.000924	0.00981	2	biological_process	TraesCS7B02G337300/TraesCS7A02G438300
GO:1902075	cellular response to salt	2/272	10/59197	0.000924	0.00981	2	biological_process	TraesCS7B02G337300/TraesCS7A02G438300
GO:0103066	4alpha-carboxy-4beta-methyl-5alpha-cholesta-8-en-3beta-ol:NAD(P)+ 3-oxidoreductase (decarboxylating) activity	2/311	14/62343	0.00217	0.0101	2	molecular_function	TraesCS5A02G004800/TraesCS5D02G011900
GO:0103067	4alpha-carboxy-5alpha-cholesta-8-en-3beta-ol:NAD(P)+ 3-dehydrogenase (decarboxylating) activity	2/311	14/62343	0.00217	0.0101	2	molecular_function	TraesCS5A02G004800/TraesCS5D02G011900
GO:0017096	acetylserotonin O-methyltransferase activity	3/311	53/62343	0.00239	0.0104	3	molecular_function	TraesCS5D02G488300/TraesCS1D02G413800/TraesCS6A02G015400
GO:0033387	putrescine biosynthetic process from ornithine	2/272	11/59197	0.00113	0.0108	2	biological_process	TraesCS5D02G342000/TraesCS5A02G337400
GO:0019438	aromatic compound biosynthetic process	5/272	169/59197	0.00116	0.0108	5	biological_process	TraesCS5D02G488900/TraesCS5D02G488800/TraesCS5D02G488300/TraesCS1D02G413800/TraesCS6A02G015400
GO:0032259	methylation	10/272	694/59197	0.00154	0.0137	10	biological_process	TraesCS5D02G012300/TraesCS5D02G488900/TraesCS5D02G488800/TraesCS5D02G488300/TraesCS5A02G004500/TraesCS5A02G004700/TraesCS5A02G004600/TraesCS5D02G012000/TraesCS1D02G413800/TraesCS6A02G015400
GO:0009410	response to xenobiotic stimulus	3/272	52/59197	0.0018	0.0154	3	biological_process	TraesCS5D02G030000/TraesCS5A02G024100/TraesCS7B02G078300
GO:0016871	cycloartenol synthase activity	2/311	20/62343	0.00444	0.0181	2	molecular_function	TraesCS5D02G011800/TraesCS5A02G004900
GO:0030187	melatonin biosynthetic process	3/272	59/59197	0.00258	0.0213	3	biological_process	TraesCS5D02G488300/TraesCS1D02G413800/TraesCS6A02G015400
GO:0010311	lateral root formation	4/272	126/59197	0.00281	0.0224	4	biological_process	TraesCS4A02G042000/TraesCS4D02G262900/TraesCS2D02G199100/TraesCS2B02G218700
GO:0042626	ATPase-coupled transmembrane transporter activity	7/311	426/62343	0.00589	0.0231	7	molecular_function	TraesCS7B02G000200/TraesCS5D02G452500/TraesCS5B02G449500/TraesCS5A02G447200/TraesCS7B02G381200/TraesCS1A02G343000/TraesCS4A02G331100
GO:0006979	response to oxidative stress	12/272	1031/59197	0.00321	0.0247	12	biological_process	TraesCS2D02G107800/TraesCS2B02G126200/TraesCS2B02G125300/TraesCS2B02G125200/TraesCS2A02G107500/TraesCS2D02G108500/TraesCS2B02G124800/TraesCS3D02G518200/TraesCS7B02G251100/TraesCS3B02G298100/TraesCS2A02G107600/TraesCS2D02G107900
GO:0015334	high-affinity oligopeptide transmembrane transporter activity	3/311	78/62343	0.0071	0.0273	3	molecular_function	TraesCS6A02G268500/TraesCS6B02G295600/TraesCS6A02G267700
GO:0004190	aspartic-type endopeptidase activity	7/311	456/62343	0.0084	0.0306	7	molecular_function	TraesCS7D02G475300/TraesCS3D02G123300/TraesCS3B02G515100/TraesCS7A02G489000/TraesCS3A02G121200/TraesCS4D02G094300/TraesCS1D02G251700
GO:0016298	lipase activity	4/311	161/62343	0.00888	0.0318	4	molecular_function	TraesCS3A02G025400/TraesCS7D02G365000/TraesCS2B02G471800/TraesCS3D02G020600
GO:0030170	pyridoxal phosphate binding	6/311	355/62343	0.00922	0.0324	6	molecular_function	TraesCS7B02G253600/TraesCS2D02G518200/TraesCS1D02G052500/TraesCS7D02G383500/TraesCS1D02G073000/TraesCS7A02G392800
GO:0045735	nutrient reservoir activity	7/311	470/62343	0.00981	0.0339	7	molecular_function	TraesCS4D02G031600/TraesCS3B02G282400/TraesCS4D02G031700/TraesCS3B02G282500/TraesCS4D02G032000/TraesCS4D02G031800/TraesCS3B02G282300
GO:0031640	killing of cells of other organism	4/272	146/59197	0.00476	0.0352	4	biological_process	TraesCS1D02G249600/TraesCS1A02G355300/TraesCS5A02G018200/TraesCS1D02G355100
GO:0004834	tryptophan synthase activity	2/311	31/62343	0.0105	0.0356	2	molecular_function	TraesCS1D02G437700/TraesCS7A02G392800
GO:0015079	potassium ion transmembrane transporter activity	3/311	93/62343	0.0115	0.0371	3	molecular_function	TraesCS3D02G439200/TraesCS3A02G446600/TraesCS3B02G481800
GO:0015333	peptide:proton symporter activity	5/311	269/62343	0.0116	0.0371	5	molecular_function	TraesCS6A02G268500/TraesCS6B02G295600/TraesCS2A02G350300/TraesCS6A02G267700/TraesCS2D02G348600
GO:1904680	peptide transmembrane transporter activity	5/311	269/62343	0.0116	0.0371	5	molecular_function	TraesCS6A02G268500/TraesCS6B02G295600/TraesCS2A02G350300/TraesCS6A02G267700/TraesCS2D02G348600
GO:0015833	peptide transport	3/272	78/59197	0.00566	0.0395	3	biological_process	TraesCS6A02G268500/TraesCS6B02G295600/TraesCS6A02G267700
GO:0009739	response to gibberellin	5/272	248/59197	0.006	0.0406	5	biological_process	TraesCS7A02G083700/TraesCS5A02G292900/TraesCS3A02G487500/TraesCS3D02G482600/TraesCS7D02G078700
